# Supplementary material for: Predicting Treatment Outcomes in Glioblastoma: A Risk Score Model for TMZ Resistance and Immune Checkpoint Inhibition
Source: Biology (Basel). 2025 May 20;14(5):572. doi: 10.3390/biology14050572 (PMC12109283; doi:10.3390/biology14050572)
Supplement: Supplementary file 1 [file biology-14-00572-s001.zip]

Archive with 11 entries (11 files):
- Anti-PD1_model_metrics_comparison.txt
- figS1.jpg
- figS2.jpg
- figS3.jpg
- figS4.jpg
- figS5.jpg
- Table_S1_Classification_of_TCGA_GBM_patients.xlsx
- Table_S2_DEG_results_TMZ_resistant vs. TMZ_sensitive.csv
- Table_S3_DEG_results_PDCD1_high vs. PDCD1_low.csv
- Table_S4_DEG_results_CD274_high vs. CD274_low.csv
- Table_S5_GSEA_high_vs_low_risk_score.xlsx
