# Supplementary material for: Predicting Treatment Outcomes in Glioblastoma: A Risk Score Model for TMZ Resistance and Immune Checkpoint Inhibition
Source: Biology (Basel). 2025 May 20;14(5):572. doi: 10.3390/biology14050572 (PMC12109283; doi:10.3390/biology14050572)
Supplement: Supplementary file 1 [file biology-14-00572-s001.zip › Anti-PD1_model_metrics_comparison.txt]

LightGBM Model Metrics:
Classification Report:
              precision    recall  f1-score   support

           0       0.78      1.00      0.88         7
           1       1.00      0.33      0.50         3

    accuracy                           0.80        10
   macro avg       0.89      0.67      0.69        10
weighted avg       0.84      0.80      0.76        10

Confusion Matrix:
[[5 2]
 [0 3]]
Accuracy Score: 0.8
AUC-ROC: 0.9047619047619049
Matthews Correlation Coefficient: 0.6546536707079772
Cohen's Kappa: 0.6
Log Loss: 0.43518241569702026

----------------------------------------
Random Forest Model Metrics:
Classification Report:
              precision    recall  f1-score   support

           0       0.78      1.00      0.88         7
           1       1.00      0.33      0.50         3

    accuracy                           0.80        10
   macro avg       0.89      0.67      0.69        10
weighted avg       0.84      0.80      0.76        10

Confusion Matrix:
[[7 0]
 [2 1]]
Accuracy Score: 0.8
AUC-ROC: 0.7619047619047619
Matthews Correlation Coefficient: 0.5091750772173156
Cohen's Kappa: 0.41176470588235303
Log Loss: 0.4906426570889734

----------------------------------------
SVM Model Metrics:
Classification Report:
              precision    recall  f1-score   support

           0       0.78      1.00      0.88         7
           1       1.00      0.33      0.50         3

    accuracy                           0.80        10
   macro avg       0.89      0.67      0.69        10
weighted avg       0.84      0.80      0.76        10

Confusion Matrix:
[[7 0]
 [2 1]]
Accuracy Score: 0.8
AUC-ROC: 0.5714285714285714
Matthews Correlation Coefficient: 0.5091750772173156
Cohen's Kappa: 0.41176470588235303
Log Loss: 0.5845560202923595

Best parameters found: {'C': 1, 'gamma': 0.1, 'kernel': 'rbf'}
