# Supplementary material for: Predicting Treatment Outcomes in Glioblastoma: A Risk Score Model for TMZ Resistance and Immune Checkpoint Inhibition
Source: Biology (Basel). 2025 May 20;14(5):572. doi: 10.3390/biology14050572 (PMC12109283; doi:10.3390/biology14050572)
Supplement: Supplementary file 1 [file biology-14-00572-s001.zip › Table_S1_Classification_of_TCGA_GBM_patients.xlsx]

## Sheet: Hoja1
Patient_ID	IDH_mutation_status	gender	MGMT promoter status	TERT promoter status	ATRX status	Chr 7 gain/Chr 10 loss	Chr 19/20 co-gain	OS Months	OS	PFI_Months	PFI	OS Months	OS	Temozolomide_lnIC50	Temozolomide_group	PD−1	PD−1_group	PD−L1	PD−L1_group
TCGA-VM-A8C9-01	Wildtype	FEMALE	Unmethylated		WT	No combined CNA	No chr 19/20 gain	43.8	0	43.8	0	43.8	0	6.112	Lower_TMZ_response	2.881	Low_PD−1	0	Low_PD−L1
TCGA-06-0686-01	Wildtype	MALE		Mutant	WT	Gain chr 7 & loss chr 10	No chr 19/20 gain	14.4	1	5.333	1	14.4	1	6.005	Higher_TMZ_response	3.947	High_PD−1	1.077	Low_PD−L1
TCGA-HT-A4DS-01	Wildtype	FEMALE	Unmethylated	Mutant	WT	No combined CNA	No chr 19/20 gain	0.23	0	0.2333	0	0.23	0	6.03	Higher_TMZ_response	3.619	High_PD−1	1.64	Low_PD−L1
TCGA-41-5651-01	Wildtype	FEMALE	Methylated	Mutant	WT	Gain chr 7 & loss chr 10	Gain chr 19/20	15.33	1	7	1	15.33	1	5.882	Higher_TMZ_response	1.781	Low_PD−1	1.781	Low_PD−L1
TCGA-DU-A7TB-01	Wildtype	MALE	Unmethylated		WT	No combined CNA	No chr 19/20 gain	52.23	0	2.467	1	52.23	0	5.949	Higher_TMZ_response	0	Low_PD−1	1.82	Low_PD−L1
TCGA-12-0616-01	Wildtype	FEMALE			WT	No combined CNA	No chr 19/20 gain	14.93	1	13.27	1	14.93	1	5.985	Higher_TMZ_response	4.979	High_PD−1	1.826	Low_PD−L1
TCGA-19-2624-01	Wildtype	MALE	Unmethylated	Mutant	WT	Gain chr 7 & loss chr 10	No chr 19/20 gain	0.17	1	0.1667	0	0.17	1	5.924	Higher_TMZ_response	3.003	Low_PD−1	1.959	Low_PD−L1
TCGA-TM-A84J-01	Wildtype	MALE	Unmethylated		WT	No combined CNA	No chr 19/20 gain	24.5	0	15.13	1	24.5	0	5.901	Higher_TMZ_response	1.809	Low_PD−1	1.971	Low_PD−L1
TCGA-41-2571-01	Wildtype	MALE	Unmethylated		WT	Gain chr 7 & loss chr 10	No chr 19/20 gain	0.87	1	0.8667	1	0.87	1	5.944	Higher_TMZ_response	3.536	High_PD−1	1.98	Low_PD−L1
TCGA-06-0745-01	Wildtype	MALE		Mutant	WT	Gain chr 7 & loss chr 10	No chr 19/20 gain	7.97	1	3.067	1	7.97	1	5.981	Higher_TMZ_response	3.246	High_PD−1	1.989	Low_PD−L1
TCGA-DU-6392-01	Wildtype	FEMALE						214.1	0	31.67	1	214.1	0	5.907	Higher_TMZ_response	3.33	High_PD−1	2.192	Low_PD−L1
TCGA-28-5218-01	Wildtype	MALE	Unmethylated		WT	No combined CNA	Gain chr 19/20	5.23	1	5.233	0	5.23	1	6.126	Lower_TMZ_response	5.401	High_PD−1	2.283	Low_PD−L1
TCGA-14-0790-01	Wildtype	FEMALE	Methylated		WT	Gain chr 7 & loss chr 10	No chr 19/20 gain	13.97	1	13.97	1	13.97	1	6.106	Lower_TMZ_response	0.7507	Low_PD−1	2.349	Low_PD−L1
TCGA-12-0821-01	Wildtype	MALE	Unmethylated		WT	Gain chr 7 & loss chr 10	No chr 19/20 gain	10.77	1	8.633	1	10.77	1	6.068	Higher_TMZ_response	2.93	Low_PD−1	2.395	Low_PD−L1
TCGA-06-0744-01	Wildtype	MALE		Mutant	WT	Gain chr 7 & loss chr 10	No chr 19/20 gain	47.53	1	42.57	1	47.53	1	5.944	Higher_TMZ_response	2.903	Low_PD−1	2.412	Low_PD−L1
TCGA-HT-A74H-01	Wildtype	MALE	Unmethylated		WT	Gain chr 7 & loss chr 10	No chr 19/20 gain	2.47	0	2.467	0	2.47	0	6.07	Higher_TMZ_response	2.705	Low_PD−1	2.812	Low_PD−L1
TCGA-26-5134-01	Wildtype	MALE	Unmethylated		WT	No combined CNA	No chr 19/20 gain	5.57	0	5.567	0	5.57	0	5.975	Higher_TMZ_response	3.201	High_PD−1	2.837	Low_PD−L1
TCGA-DB-A64O-01	Wildtype	MALE	Unmethylated	Mutant	WT	Gain chr 7 & loss chr 10	No chr 19/20 gain	25.83	1	14.33	1	25.83	1	6.077	Lower_TMZ_response	1.626	Low_PD−1	2.86	Low_PD−L1
TCGA-HT-8011-01	Wildtype	MALE	Unmethylated	Mutant	WT	Gain chr 7 & loss chr 10	No chr 19/20 gain	16.47	0	9.267	1	16.47	0	5.928	Higher_TMZ_response	3.288	High_PD−1	2.921	Low_PD−L1
TCGA-TM-A7C3-01	Wildtype	FEMALE	Methylated		WT	Gain chr 7 & loss chr 10	Gain chr 19/20	55.53	1	23.77	1	55.53	1	6.013	Higher_TMZ_response	2.438	Low_PD−1	3.013	Low_PD−L1
TCGA-FG-A4MW-01	Wildtype	MALE	Methylated	Mutant	WT	Gain chr 7 & loss chr 10	No chr 19/20 gain	18.63	1	7.533	1	18.63	1	6.098	Lower_TMZ_response	1.248	Low_PD−1	3.098	Low_PD−L1
TCGA-DU-A5TT-01	Wildtype	MALE	Methylated	Mutant	WT	No combined CNA	No chr 19/20 gain	24.77	0	19.47	1	24.77	0	6.039	Higher_TMZ_response	1.845	Low_PD−1	3.133	Low_PD−L1
TCGA-FG-6692-01	Wildtype	MALE	Methylated	Mutant	WT	Gain chr 7 & loss chr 10	No chr 19/20 gain	18.7	1	18.7	1	18.7	1	6.105	Lower_TMZ_response	3.813	High_PD−1	3.262	Low_PD−L1
TCGA-DU-A76K-01	Wildtype	MALE	Unmethylated		WT	Gain chr 7 & loss chr 10	Gain chr 19/20	11.57	1	6.767	1	11.57	1	5.972	Higher_TMZ_response	1.556	Low_PD−1	3.283	Low_PD−L1
TCGA-HT-7469-01	Wildtype	MALE	Methylated	WT	Mutant	No combined CNA	No chr 19/20 gain	11.7	1	3.067	1	11.7	1	6.01	Higher_TMZ_response	1.975	Low_PD−1	3.292	Low_PD−L1
TCGA-CS-5395-01	Wildtype	MALE	Unmethylated	Mutant	WT	Gain chr 7 & loss chr 10	Gain chr 19/20	21.3	1	9.567	1	21.3	1	6.032	Higher_TMZ_response	1.512	Low_PD−1	3.305	Low_PD−L1
TCGA-HT-8019-01	Wildtype	FEMALE	Unmethylated	WT	WT	No combined CNA	No chr 19/20 gain	33.47	0	33.47	0	33.47	0	5.873	Higher_TMZ_response	0.5149	Low_PD−1	3.323	Low_PD−L1
TCGA-12-0618-01	Wildtype	MALE			WT	Gain chr 7 & loss chr 10	No chr 19/20 gain	13.17	1	13.17	0	13.17	1	5.886	Higher_TMZ_response	2.412	Low_PD−1	3.327	Low_PD−L1
TCGA-06-0749-01	Wildtype	MALE			WT	Gain chr 7 & loss chr 10	No chr 19/20 gain	2.73	1	2.733	1	2.73	1	6.003	Higher_TMZ_response	3.928	High_PD−1	3.336	Low_PD−L1
TCGA-06-0238-01	Wildtype	MALE			WT	Gain chr 7 & loss chr 10	No chr 19/20 gain	13.5	1	10.37	1	13.5	1	5.966	Higher_TMZ_response	6.735	High_PD−1	3.354	Low_PD−L1
TCGA-DH-5140-01	Wildtype	FEMALE	Unmethylated	WT	WT	No combined CNA	No chr 19/20 gain	20.23	1	20.23	1	20.23	1	5.819	Higher_TMZ_response	1.39	Low_PD−1	3.465	Low_PD−L1
TCGA-06-0157-01	Wildtype	FEMALE		Mutant	WT	Gain chr 7 & loss chr 10	Gain chr 19/20	3.23	1	3.233	1	3.23	1	6.003	Higher_TMZ_response	2.865	Low_PD−1	3.479	Low_PD−L1
TCGA-06-0743-01	Wildtype	MALE			WT	Gain chr 7 & loss chr 10	Gain chr 19/20	26.77	1	5.867	1	26.77	1	6.141	Lower_TMZ_response	2.88	Low_PD−1	3.536	Low_PD−L1
TCGA-28-5220-01	Wildtype	MALE	Unmethylated		WT	Gain chr 7 & loss chr 10	No chr 19/20 gain	12.93	1	8.733	1	12.93	1	6.075	Higher_TMZ_response	2.323	Low_PD−1	3.568	Low_PD−L1
TCGA-06-0174-01	Wildtype	MALE			WT	Gain chr 7 & loss chr 10	No chr 19/20 gain	3.27	1	1.567	1	3.27	1	5.962	Higher_TMZ_response	2.332	Low_PD−1	3.655	Low_PD−L1
TCGA-TM-A84B-01	Wildtype	MALE	Unmethylated		WT	Gain chr 7 & loss chr 10	No chr 19/20 gain	25.27	1	25.27	1	25.27	1	5.957	Higher_TMZ_response	2.684	Low_PD−1	3.673	Low_PD−L1
TCGA-15-0742-01	Wildtype	MALE			WT	Gain chr 7 & loss chr 10	No chr 19/20 gain	13.97	1	7.733	1	13.97	1	5.946	Higher_TMZ_response	2.871	Low_PD−1	3.712	Low_PD−L1
TCGA-DU-6403-01	Wildtype	FEMALE	Unmethylated	Mutant	WT	Gain chr 7 & loss chr 10	No chr 19/20 gain	11.8	1	11.8	1	11.8	1	5.954	Higher_TMZ_response	3.48	High_PD−1	3.73	Low_PD−L1
TCGA-QH-A6XC-01	Wildtype	MALE	Methylated		WT	Gain chr 7 & loss chr 10	Gain chr 19/20	16.93	0	14.6	1	16.93	0	6.069	Higher_TMZ_response	1.829	Low_PD−1	3.783	Low_PD−L1
TCGA-06-5415-01	Wildtype	MALE	Unmethylated	Mutant	WT	Gain chr 7 & loss chr 10	Gain chr 19/20	8.67	0	8.667	0	8.67	0	6.007	Higher_TMZ_response	3.634	High_PD−1	3.82	Low_PD−L1
TCGA-06-0747-01	Wildtype	MALE			WT	No combined CNA	No chr 19/20 gain	2.73	1	2.733	1	2.73	1	6.081	Lower_TMZ_response	2.062	Low_PD−1	3.824	Low_PD−L1
TCGA-CS-6188-01	Wildtype	MALE	Unmethylated	Mutant	WT	Gain chr 7 & loss chr 10	No chr 19/20 gain	27.13	1	21.57	1	27.13	1	6.13	Lower_TMZ_response	1.961	Low_PD−1	3.846	Low_PD−L1
TCGA-26-5136-01	Wildtype	FEMALE	Methylated		WT	Gain chr 7 & loss chr 10	No chr 19/20 gain	19.23	1	19.23	1	19.23	1	6.07	Higher_TMZ_response	4.008	High_PD−1	3.865	Low_PD−L1
TCGA-06-0649-01	Wildtype	FEMALE			WT	Gain chr 7 & loss chr 10	No chr 19/20 gain	2.13	1	2.133	1	2.13	1	6.114	Lower_TMZ_response	3.868	High_PD−1	3.868	Low_PD−L1
TCGA-FG-A70Z-01	Wildtype	FEMALE	Methylated		WT	Gain chr 7 & loss chr 10	No chr 19/20 gain	10.93	0	10.93	0	10.93	0	6.033	Higher_TMZ_response	3.119	High_PD−1	3.878	Low_PD−L1
TCGA-QH-A6CV-01	Wildtype	MALE	Unmethylated		WT	Gain chr 7 & loss chr 10	Gain chr 19/20	14.73	0	14.73	0	14.73	0	6.051	Higher_TMZ_response	2.688	Low_PD−1	3.907	Low_PD−L1
TCGA-32-2634-01	Wildtype	MALE	Methylated		WT	No combined CNA	No chr 19/20 gain	23.1	0	23.1	0	23.1	0	5.999	Higher_TMZ_response	3.339	High_PD−1	3.913	Low_PD−L1
TCGA-06-0138-01	Wildtype	MALE						24.57	1	13.13	1	24.57	1	6.097	Lower_TMZ_response	4.442	High_PD−1	3.955	Low_PD−L1
TCGA-QH-A6CX-01	Wildtype	MALE	Unmethylated		WT	No combined CNA	No chr 19/20 gain	12.4	1	9.1	1	12.4	1	6.114	Lower_TMZ_response	2.123	Low_PD−1	3.958	Low_PD−L1
TCGA-19-1390-01	Wildtype	FEMALE	Methylated		WT	No combined CNA	No chr 19/20 gain	25.73	1	25.73	0	25.73	1	5.905	Higher_TMZ_response	2.557	Low_PD−1	3.968	Low_PD−L1
TCGA-14-1823-01	Wildtype	FEMALE	Methylated	Mutant	WT	Gain chr 7 & loss chr 10	Gain chr 19/20	18.1	1	4.667	1	18.1	1	6.139	Lower_TMZ_response	1.322	Low_PD−1	4	Low_PD−L1
TCGA-HT-A5RA-01	Wildtype	FEMALE	Unmethylated	Mutant	WT	No combined CNA	No chr 19/20 gain	27.73	0	27.73	0	27.73	0	6.173	Lower_TMZ_response	2.749	Low_PD−1	4.023	Low_PD−L1
TCGA-19-2619-01	Wildtype	FEMALE	Methylated		WT	Gain chr 7 & loss chr 10	No chr 19/20 gain	9.8	0	4.867	1	9.8	0	6.084	Lower_TMZ_response	1.621	Low_PD−1	4.033	Low_PD−L1
TCGA-S9-A7R2-01	Wildtype	MALE	Unmethylated		WT	Gain chr 7 & loss chr 10	No chr 19/20 gain	10.53	1	10.53	1	10.53	1	6.029	Higher_TMZ_response	3.282	High_PD−1	4.046	Low_PD−L1
TCGA-02-0047-01	Wildtype	MALE	Unmethylated		WT	No combined CNA	No chr 19/20 gain	14.93	1	1.9	1	14.93	1	6.043	Higher_TMZ_response	3.066	Low_PD−1	4.086	Low_PD−L1
TCGA-DU-8165-01	Wildtype	FEMALE	Unmethylated	Mutant	WT	Gain chr 7 & loss chr 10	No chr 19/20 gain	19.4	0	19.4	0	19.4	0	6.027	Higher_TMZ_response	3.268	High_PD−1	4.099	Low_PD−L1
TCGA-12-3650-01	Wildtype	MALE	Unmethylated		WT	Gain chr 7 & loss chr 10	No chr 19/20 gain	11.1	1	7.967	1	11.1	1	5.967	Higher_TMZ_response	4.592	High_PD−1	4.11	Low_PD−L1
TCGA-06-0219-01	Wildtype	MALE			WT	No combined CNA	No chr 19/20 gain	0.73	1	0.7333	1	0.73	1	6.105	Lower_TMZ_response	1.205	Low_PD−1	4.114	Low_PD−L1
TCGA-06-2558-01	Wildtype	FEMALE	Unmethylated		WT	Gain chr 7 & loss chr 10	No chr 19/20 gain	12.67	1	12.67	0	12.67	1	5.963	Higher_TMZ_response	2.181	Low_PD−1	4.143	Low_PD−L1
TCGA-06-0882-01	Wildtype	MALE	Unmethylated		WT	Gain chr 7 & loss chr 10	No chr 19/20 gain	21.07	1	7.1	1	21.07	1	6.109	Lower_TMZ_response	2.099	Low_PD−1	4.161	Low_PD−L1
TCGA-28-5216-01	Wildtype	MALE	Unmethylated		WT	No combined CNA	No chr 19/20 gain	13.83	0	13.83	0	13.83	0	6.105	Lower_TMZ_response	3.519	High_PD−1	4.204	Low_PD−L1
TCGA-S9-A6U0-01	Wildtype	MALE	Methylated		WT	Gain chr 7 & loss chr 10	No chr 19/20 gain	24.73	1	23.07	1	24.73	1	6.119	Lower_TMZ_response	4.999	High_PD−1	4.225	Low_PD−L1
TCGA-26-5135-01	Wildtype	FEMALE	Methylated	Mutant	WT	Gain chr 7 & loss chr 10	No chr 19/20 gain	9	1	9	0	9	1	6.042	Higher_TMZ_response	3.206	High_PD−1	4.227	Low_PD−L1
TCGA-28-5207-01	Wildtype	MALE	Unmethylated		WT	Gain chr 7 & loss chr 10	No chr 19/20 gain	11.43	1	11.43	1	11.43	1	6.02	Higher_TMZ_response	2.411	Low_PD−1	4.234	Low_PD−L1
TCGA-06-0132-01	Wildtype	MALE			WT	No combined CNA	No chr 19/20 gain	25.7	1	16.07	1	25.7	1	6.057	Higher_TMZ_response	3.413	High_PD−1	4.3	Low_PD−L1
TCGA-06-5413-01	Wildtype	MALE	Unmethylated		WT	Gain chr 7 & loss chr 10	No chr 19/20 gain	8.93	0	6.5	1	8.93	0	6.018	Higher_TMZ_response	4.005	High_PD−1	4.308	Low_PD−L1
TCGA-CS-6186-01	Wildtype	MALE	Unmethylated	Mutant	WT	Gain chr 7 & loss chr 10	No chr 19/20 gain	17.93	1	6.267	1	17.93	1	6.067	Higher_TMZ_response	1.576	Low_PD−1	4.309	Low_PD−L1
TCGA-FG-6688-01	Wildtype	FEMALE	Methylated	Mutant	WT	Gain chr 7 & loss chr 10	No chr 19/20 gain	19.03	0	13.5	1	19.03	0	6.036	Higher_TMZ_response	2.936	Low_PD−1	4.312	Low_PD−L1
TCGA-28-5208-01	Wildtype	MALE	Methylated		WT	No combined CNA	No chr 19/20 gain	18.13	1	4.933	1	18.13	1	6.094	Lower_TMZ_response	2.122	Low_PD−1	4.333	Low_PD−L1
TCGA-12-3652-01	Wildtype	MALE	Unmethylated		WT	No combined CNA	Gain chr 19/20	35.4	1	6.767	1	35.4	1	6.095	Lower_TMZ_response	3.226	High_PD−1	4.342	Low_PD−L1
TCGA-DU-7292-01	Wildtype	MALE	Methylated	WT	WT	No combined CNA	No chr 19/20 gain	8.07	1	3.033	1	8.07	1	5.945	Higher_TMZ_response	1.544	Low_PD−1	4.356	Low_PD−L1
TCGA-06-2565-01	Wildtype	MALE	Methylated		WT	No combined CNA	Gain chr 19/20	16.87	1	5.933	1	16.87	1	6.083	Lower_TMZ_response	1.828	Low_PD−1	4.362	Low_PD−L1
TCGA-06-5859-01	Wildtype	MALE	Unmethylated		WT	Gain chr 7 & loss chr 10	No chr 19/20 gain	4.63	0	4.633	0	4.63	0	6.049	Higher_TMZ_response	3.309	High_PD−1	4.396	Low_PD−L1
TCGA-76-4929-01	Wildtype	FEMALE	Methylated		WT	Gain chr 7 & loss chr 10	No chr 19/20 gain	3.7	1	3.7	1	3.7	1	6.066	Higher_TMZ_response	1.419	Low_PD−1	4.399	Low_PD−L1
TCGA-28-1753-01	Wildtype	MALE	Unmethylated		WT	Gain chr 7 & loss chr 10	No chr 19/20 gain	1.23	0	1.233	0	1.23	0	6.116	Lower_TMZ_response	4.001	High_PD−1	4.417	Low_PD−L1
TCGA-32-4213-01	Wildtype	FEMALE	Methylated		WT	No combined CNA	No chr 19/20 gain	20.13	0	11.77	1	20.13	0	6.169	Lower_TMZ_response	3.231	High_PD−1	4.458	Low_PD−L1
TCGA-28-5215-01	Wildtype	FEMALE	Methylated		WT	No combined CNA	No chr 19/20 gain	11.17	1	5.467	1	11.17	1	6.101	Lower_TMZ_response	4.438	High_PD−1	4.467	Low_PD−L1
TCGA-06-1804-01	Wildtype	FEMALE	Methylated		WT	Gain chr 7 & loss chr 10	No chr 19/20 gain	13.8	1	13.8	1	13.8	1	6.083	Lower_TMZ_response	2.805	Low_PD−1	4.472	Low_PD−L1
TCGA-27-2526-01	Wildtype	FEMALE	Unmethylated		WT	No combined CNA	No chr 19/20 gain	2.9	1	2.9	1	2.9	1	6.075	Higher_TMZ_response	5.094	High_PD−1	4.482	Low_PD−L1
TCGA-27-1830-01	Wildtype	MALE	Unmethylated		WT	Gain chr 7 & loss chr 10	No chr 19/20 gain	5.13	1	4.133	1	5.13	1	6.122	Lower_TMZ_response	4.341	High_PD−1	4.483	Low_PD−L1
TCGA-DU-A5TY-01	Wildtype	FEMALE	Methylated	Mutant	WT	Gain chr 7 & loss chr 10	No chr 19/20 gain	34.43	1	17.53	1	34.43	1	6.063	Higher_TMZ_response	4.838	High_PD−1	4.49	Low_PD−L1
TCGA-28-5213-01	Wildtype	MALE	Unmethylated		WT	Gain chr 7 & loss chr 10	No chr 19/20 gain	31.7	0	31.7	0	31.7	0	6.146	Lower_TMZ_response	4.117	High_PD−1	4.511	Low_PD−L1
TCGA-28-5209-01	Wildtype	FEMALE	Methylated		WT	Gain chr 7 & loss chr 10	No chr 19/20 gain	14.73	0	14.73	0	14.73	0	6.073	Higher_TMZ_response	2.042	Low_PD−1	4.512	Low_PD−L1
TCGA-06-5858-01	Wildtype	FEMALE	Unmethylated		Mutant	No combined CNA	No chr 19/20 gain	6.23	0	3.233	1	6.23	0	6.195	Lower_TMZ_response	1.901	Low_PD−1	4.516	Low_PD−L1
TCGA-12-5295-01	Wildtype	FEMALE	Methylated		WT	Gain chr 7 & loss chr 10	No chr 19/20 gain	15.13	1	13.3	1	15.13	1	6.112	Lower_TMZ_response	3.795	High_PD−1	4.517	Low_PD−L1
TCGA-HT-7691-01	Wildtype	FEMALE	Unmethylated	WT	WT	No combined CNA	No chr 19/20 gain	0.1	0	0.1	0	0.1	0	6.068	Higher_TMZ_response	4.893	High_PD−1	4.533	Low_PD−L1
TCGA-DU-A7TJ-01	Wildtype	MALE	Methylated		WT	Gain chr 7 & loss chr 10	No chr 19/20 gain	0.57	0	0.5667	0	0.57	0	6.108	Lower_TMZ_response	2.087	Low_PD−1	4.569	Low_PD−L1
TCGA-QH-A6CS-01	Wildtype	MALE	Unmethylated		WT	Gain chr 7 & loss chr 10	No chr 19/20 gain	19.6	0	16.6	1	19.6	0	6.082	Lower_TMZ_response	0	Low_PD−1	4.582	Low_PD−L1
TCGA-06-0125-01	Wildtype	FEMALE	Methylated	Mutant	WT	No combined CNA	Gain chr 19/20	48.27	1	26.57	1	48.27	1	6.072	Higher_TMZ_response	1.946	Low_PD−1	4.598	Low_PD−L1
TCGA-HT-A617-01	Wildtype	MALE	Unmethylated	Mutant	WT	Gain chr 7 & loss chr 10	No chr 19/20 gain	16.37	0	13.17	1	16.37	0	6.092	Lower_TMZ_response	4.449	High_PD−1	4.629	Low_PD−L1
TCGA-02-2485-01	Wildtype	MALE	Unmethylated	Mutant	WT	Gain chr 7 & loss chr 10	No chr 19/20 gain	15.67	0	6.2	1	15.67	0	6	Higher_TMZ_response	4.79	High_PD−1	4.633	Low_PD−L1
TCGA-19-2620-01	Wildtype	MALE	Methylated	Mutant	WT	No combined CNA	No chr 19/20 gain	4.93	1	4.933	0	4.93	1	6.152	Lower_TMZ_response	0.9379	Low_PD−1	4.685	Low_PD−L1
TCGA-14-0817-01	Wildtype	FEMALE	Unmethylated		WT	Gain chr 7 & loss chr 10	No chr 19/20 gain	5.47	1	5.467	0	5.47	1	6.068	Higher_TMZ_response	3.924	High_PD−1	4.698	Low_PD−L1
TCGA-14-1825-01	Wildtype	MALE	Unmethylated		WT	Gain chr 7 & loss chr 10	No chr 19/20 gain	7.73	1	2.733	1	7.73	1	5.911	Higher_TMZ_response	4.004	High_PD−1	4.705	Low_PD−L1
TCGA-14-1829-01	Wildtype	MALE	Unmethylated		WT	Gain chr 7 & loss chr 10	No chr 19/20 gain	7.27	0	7.267	0	7.27	0	6.143	Lower_TMZ_response	3.664	High_PD−1	4.73	Low_PD−L1
TCGA-19-2625-01	Wildtype	FEMALE	Unmethylated		WT	No combined CNA	No chr 19/20 gain	4.13	1	4.133	0	4.13	1	6.172	Lower_TMZ_response	2.197	Low_PD−1	4.734	Low_PD−L1
TCGA-32-1980-01	Wildtype	MALE	Unmethylated		WT	No combined CNA	No chr 19/20 gain	1.2	1	1.2	1	1.2	1	6.056	Higher_TMZ_response	3.47	High_PD−1	4.755	Low_PD−L1
TCGA-26-5132-01	Wildtype	MALE	Methylated	Mutant	WT	Gain chr 7 & loss chr 10	No chr 19/20 gain	9.53	0	9.533	0	9.53	0	6.159	Lower_TMZ_response	3.712	High_PD−1	4.788	Low_PD−L1
TCGA-HW-A5KK-01	Wildtype	MALE	Methylated	Mutant	WT	No combined CNA	No chr 19/20 gain	12.93	1	12.93	1	12.93	1	6.059	Higher_TMZ_response	4.43	High_PD−1	4.793	Low_PD−L1
TCGA-DU-5854-01	Wildtype	FEMALE	Unmethylated	Mutant	WT	Gain chr 7 & loss chr 10	No chr 19/20 gain	8.57	0	6.733	1	8.57	0	6.039	Higher_TMZ_response	2.824	Low_PD−1	4.806	Low_PD−L1
TCGA-06-2557-01	Wildtype	MALE	Unmethylated	Mutant	WT	No combined CNA	No chr 19/20 gain	1.1	1	1.1	1	1.1	1	5.963	Higher_TMZ_response	5.396	High_PD−1	4.87	Low_PD−L1
TCGA-14-2554-01	Wildtype	FEMALE	Unmethylated	Mutant	WT	Gain chr 7 & loss chr 10	Gain chr 19/20	17.73	1	17.73	1	17.73	1	6.096	Lower_TMZ_response	2.417	Low_PD−1	4.88	Low_PD−L1
TCGA-HT-8564-01	Wildtype	MALE	Unmethylated	WT	WT	No combined CNA	No chr 19/20 gain	15.93	0	4	1	15.93	0	5.915	Higher_TMZ_response	3.464	High_PD−1	4.888	Low_PD−L1
TCGA-76-4926-01	Wildtype	MALE	Unmethylated		WT	Gain chr 7 & loss chr 10	No chr 19/20 gain	4.6	1	1.133	1	4.6	1	6.094	Lower_TMZ_response	1.27	Low_PD−1	4.916	Low_PD−L1
TCGA-27-1832-01	Wildtype	FEMALE	Unmethylated		WT	Gain chr 7 & loss chr 10	No chr 19/20 gain	10	1	5.867	1	10	1	6.171	Lower_TMZ_response	4.445	High_PD−1	4.924	High_PD−L1
TCGA-06-0750-01	Wildtype	MALE			WT	Gain chr 7 & loss chr 10	No chr 19/20 gain	0.93	1	0.9333	1	0.93	1	6.128	Lower_TMZ_response	3.574	High_PD−1	4.929	High_PD−L1
TCGA-HT-A61C-01	Wildtype	MALE	Unmethylated	Mutant	WT	Gain chr 7 & loss chr 10	No chr 19/20 gain	17.9	1	15.87	1	17.9	1	6.033	Higher_TMZ_response	3.631	High_PD−1	4.929	High_PD−L1
TCGA-41-3915-01	Wildtype	MALE	Methylated		WT	Gain chr 7 & loss chr 10	No chr 19/20 gain	12	1	9.6	1	12	1	6.153	Lower_TMZ_response	4.127	High_PD−1	4.938	High_PD−L1
TCGA-16-0846-01	Wildtype	MALE	Methylated		WT	Gain chr 7 & loss chr 10	No chr 19/20 gain	3.97	1	3.967	1	3.97	1	6.007	Higher_TMZ_response	4.545	High_PD−1	4.945	High_PD−L1
TCGA-DU-5847-01	Wildtype	FEMALE	Methylated	Mutant	WT	No combined CNA	No chr 19/20 gain	18.27	0	18.27	0	18.27	0	6.083	Lower_TMZ_response	3.998	High_PD−1	4.994	High_PD−L1
TCGA-26-5139-01	Wildtype	FEMALE	Unmethylated		WT	Gain chr 7 & loss chr 10	No chr 19/20 gain	1.6	0	1.6	0	1.6	0	6.144	Lower_TMZ_response	1.708	Low_PD−1	5.008	High_PD−L1
TCGA-HT-8107-01	Wildtype	MALE	Methylated	WT	WT	No combined CNA	No chr 19/20 gain	0.47	0	0.4667	0	0.47	0	5.886	Higher_TMZ_response	0.7586	Low_PD−1	5.022	High_PD−L1
TCGA-76-4931-01	Wildtype	FEMALE	Unmethylated		WT	Gain chr 7 & loss chr 10	No chr 19/20 gain	9.3	1	3.733	1	9.3	1	5.966	Higher_TMZ_response	2.252	Low_PD−1	5.024	High_PD−L1
TCGA-06-2561-01	Wildtype	FEMALE	Unmethylated		WT	Gain chr 7 & loss chr 10	No chr 19/20 gain	17.9	1	2.6	1	17.9	1	6.058	Higher_TMZ_response	3.744	High_PD−1	5.025	High_PD−L1
TCGA-06-0211-01	Wildtype	MALE		Mutant	WT	Gain chr 7 & loss chr 10	Gain chr 19/20	12	1	1.767	1	12	1	6.018	Higher_TMZ_response	1.795	Low_PD−1	5.067	High_PD−L1
TCGA-32-2632-01	Wildtype	MALE	Unmethylated		WT	No combined CNA	No chr 19/20 gain	8.97	1	8.967	1	8.97	1	6.05	Higher_TMZ_response	4.495	High_PD−1	5.071	High_PD−L1
TCGA-DU-5852-01	Wildtype	FEMALE	Methylated	Mutant	Mutant	No combined CNA	No chr 19/20 gain	6.83	1	0.8	1	6.83	1	6.071	Higher_TMZ_response	2.8	Low_PD−1	5.072	High_PD−L1
TCGA-06-5411-01	Wildtype	MALE	Unmethylated	Mutant	WT	Gain chr 7 & loss chr 10	No chr 19/20 gain	8.47	1	7.133	1	8.47	1	5.999	Higher_TMZ_response	2.983	Low_PD−1	5.074	High_PD−L1
TCGA-32-1970-01	Wildtype	MALE	Unmethylated	Mutant	WT	Gain chr 7 & loss chr 10	No chr 19/20 gain	15.6	1	13.6	1	15.6	1	5.993	Higher_TMZ_response	3.143	High_PD−1	5.079	High_PD−L1
TCGA-HT-7680-01	Wildtype	FEMALE	Unmethylated	WT	WT	No combined CNA	No chr 19/20 gain	0.77	0	0.7667	0	0.77	0	6.059	Higher_TMZ_response	1.712	Low_PD−1	5.135	High_PD−L1
TCGA-DU-7290-01	Wildtype	FEMALE	Unmethylated	Mutant	WT	No combined CNA	No chr 19/20 gain	10.5	1	10.5	1	10.5	1	6.086	Lower_TMZ_response	4.177	High_PD−1	5.163	High_PD−L1
TCGA-06-5408-01	Wildtype	FEMALE	Unmethylated		WT	Gain chr 7 & loss chr 10	No chr 19/20 gain	11.9	1	5.267	1	11.9	1	6.031	Higher_TMZ_response	1.217	Low_PD−1	5.166	High_PD−L1
TCGA-06-0878-01	Wildtype	MALE	Unmethylated		WT	Gain chr 7 & loss chr 10	No chr 19/20 gain	7.27	0	2.2	1	7.27	0	6.159	Lower_TMZ_response	2.389	Low_PD−1	5.169	High_PD−L1
TCGA-KT-A7W1-01	Wildtype	FEMALE	Methylated		WT	Gain chr 7 & loss chr 10	No chr 19/20 gain	14.6	0	2.8	1	14.6	0	6.035	Higher_TMZ_response	3.824	High_PD−1	5.191	High_PD−L1
TCGA-28-1747-01	Wildtype	MALE	Methylated		WT	No combined CNA	No chr 19/20 gain	2.57	1	2.567	0	2.57	1	6.044	Higher_TMZ_response	3.493	High_PD−1	5.196	High_PD−L1
TCGA-FG-A4MU-01	Wildtype	MALE	Methylated	Mutant	WT	Gain chr 7 & loss chr 10	Gain chr 19/20	10.87	0	10.87	0	10.87	0	6.142	Lower_TMZ_response	3.943	High_PD−1	5.215	High_PD−L1
TCGA-41-2572-01	Wildtype	MALE	Unmethylated		WT	Gain chr 7 & loss chr 10	Gain chr 19/20	13.53	1	4.067	1	13.53	1	6.053	Higher_TMZ_response	2.018	Low_PD−1	5.233	High_PD−L1
TCGA-06-0168-01	Wildtype	FEMALE			WT	Gain chr 7 & loss chr 10	No chr 19/20 gain	19.93	1	15.37	1	19.93	1	6.116	Lower_TMZ_response	3.884	High_PD−1	5.236	High_PD−L1
TCGA-HT-8110-01	Wildtype	MALE	Methylated	Mutant	WT	Gain chr 7 & loss chr 10	No chr 19/20 gain	13.97	0	13.97	0	13.97	0	6.047	Higher_TMZ_response	4.447	High_PD−1	5.237	High_PD−L1
TCGA-26-5133-01	Wildtype	MALE	Unmethylated		WT	No combined CNA	No chr 19/20 gain	15.07	0	12.33	1	15.07	0	5.967	Higher_TMZ_response	2.704	Low_PD−1	5.253	High_PD−L1
TCGA-16-1045-01	Wildtype	FEMALE	Methylated		WT	Gain chr 7 & loss chr 10	No chr 19/20 gain	29.43	1	21.8	1	29.43	1	6.143	Lower_TMZ_response	2.973	Low_PD−1	5.262	High_PD−L1
TCGA-08-0386-01	Wildtype	MALE			WT	Gain chr 7 & loss chr 10	No chr 19/20 gain	18.27	1	14.23	1	18.27	1	6.128	Lower_TMZ_response	2.219	Low_PD−1	5.282	High_PD−L1
TCGA-76-4925-01	Wildtype	MALE	Methylated		WT	Gain chr 7 & loss chr 10	No chr 19/20 gain	4.87	1	2.933	1	4.87	1	6.144	Lower_TMZ_response	0.5146	Low_PD−1	5.291	High_PD−L1
TCGA-27-2524-01	Wildtype	MALE	Unmethylated		WT	Gain chr 7 & loss chr 10	No chr 19/20 gain	7.7	1	7.7	1	7.7	1	6.21	Lower_TMZ_response	1.764	Low_PD−1	5.319	High_PD−L1
TCGA-06-0158-01	Wildtype	MALE			WT	No combined CNA	Gain chr 19/20	10.97	1	3	1	10.97	1	6.064	Higher_TMZ_response	4.38	High_PD−1	5.329	High_PD−L1
TCGA-06-5410-01	Wildtype	FEMALE	Methylated		WT	No combined CNA	No chr 19/20 gain	3.6	1	3.6	1	3.6	1	6.209	Lower_TMZ_response	4.586	High_PD−1	5.389	High_PD−L1
TCGA-06-0184-01	Wildtype	MALE			WT	Gain chr 7 & loss chr 10	No chr 19/20 gain	70.87	1	42.53	1	70.87	1	6.127	Lower_TMZ_response	4.295	High_PD−1	5.399	High_PD−L1
TCGA-06-0187-01	Wildtype	MALE						27.6	1	17.7	1	27.6	1	6.126	Lower_TMZ_response	2.008	Low_PD−1	5.403	High_PD−L1
TCGA-TM-A84C-01	Wildtype	MALE	Unmethylated		WT	No combined CNA	No chr 19/20 gain	16.4	1	16.4	1	16.4	1	6.088	Lower_TMZ_response	2.275	Low_PD−1	5.411	High_PD−L1
TCGA-DU-8162-01	Wildtype	FEMALE	Unmethylated	WT	WT	No combined CNA	No chr 19/20 gain	14.8	1	13.4	1	14.8	1	5.908	Higher_TMZ_response	1.01	Low_PD−1	5.423	High_PD−L1
TCGA-S9-A89V-01	Wildtype	MALE	Methylated		Mutant	No combined CNA	No chr 19/20 gain	18.97	0	4.3	1	18.97	0	5.871	Higher_TMZ_response	2.719	Low_PD−1	5.449	High_PD−L1
TCGA-S9-A6WM-01	Wildtype	FEMALE	Unmethylated		WT	Gain chr 7 & loss chr 10	No chr 19/20 gain	20.13	0	16.83	1	20.13	0	5.99	Higher_TMZ_response	1.658	Low_PD−1	5.48	High_PD−L1
TCGA-06-0646-01	Wildtype	MALE			WT	Gain chr 7 & loss chr 10	No chr 19/20 gain	5.83	1	3	1	5.83	1	6.025	Higher_TMZ_response	2.911	Low_PD−1	5.481	High_PD−L1
TCGA-HT-7854-01	Wildtype	MALE	Unmethylated	Mutant	WT	No combined CNA	No chr 19/20 gain	40.03	0	38.23	1	40.03	0	6.097	Lower_TMZ_response	3.467	High_PD−1	5.498	High_PD−L1
TCGA-HT-8104-01	Wildtype	FEMALE	Unmethylated	Mutant	WT	Gain chr 7 & loss chr 10	Gain chr 19/20	12.4	0	12.4	0	12.4	0	6.098	Lower_TMZ_response	2.079	Low_PD−1	5.528	High_PD−L1
TCGA-06-0141-01	Wildtype	MALE	Unmethylated		WT	No combined CNA	No chr 19/20 gain	10.43	1	4.833	1	10.43	1	6.206	Lower_TMZ_response	3.679	High_PD−1	5.529	High_PD−L1
TCGA-S9-A6UA-01	Wildtype	MALE	Methylated		Mutant	No combined CNA	No chr 19/20 gain	5.93	1	5.367	1	5.93	1	6.107	Lower_TMZ_response	4.895	High_PD−1	5.619	High_PD−L1
TCGA-32-5222-01	Wildtype	MALE	Methylated		WT	Gain chr 7 & loss chr 10	Gain chr 19/20	19.5	1	3.933	1	19.5	1	6.135	Lower_TMZ_response	2.707	Low_PD−1	5.637	High_PD−L1
TCGA-06-2567-01	Wildtype	MALE	Methylated		WT	Gain chr 7 & loss chr 10	No chr 19/20 gain	4.43	1	4.433	1	4.43	1	6.099	Lower_TMZ_response	2.271	Low_PD−1	5.64	High_PD−L1
TCGA-DU-8161-01	Wildtype	FEMALE	Unmethylated	Mutant	WT	Gain chr 7 & loss chr 10	No chr 19/20 gain	24.07	1	3.7	1	24.07	1	6.095	Lower_TMZ_response	4.835	High_PD−1	5.645	High_PD−L1
TCGA-06-5418-01	Wildtype	FEMALE	Unmethylated		WT	Gain chr 7 & loss chr 10	No chr 19/20 gain	2.77	1	2.767	1	2.77	1	6.156	Lower_TMZ_response	1.8	Low_PD−1	5.662	High_PD−L1
TCGA-P5-A72U-01	Wildtype	FEMALE	Methylated		WT	Gain chr 7 & loss chr 10	No chr 19/20 gain	0.23	0	0.2333	0	0.23	0	6.162	Lower_TMZ_response	3.766	High_PD−1	5.684	High_PD−L1
TCGA-DU-8158-01	Wildtype	FEMALE	Unmethylated	Mutant	WT	No combined CNA	No chr 19/20 gain	5.17	1	5.167	1	5.17	1	6.131	Lower_TMZ_response	4.302	High_PD−1	5.688	High_PD−L1
TCGA-28-2514-01	Wildtype	MALE	Unmethylated		WT	No combined CNA	No chr 19/20 gain	5.33	0	5.333	0	5.33	0	6.026	Higher_TMZ_response	3.143	High_PD−1	5.73	High_PD−L1
TCGA-CS-5397-01	Wildtype	FEMALE	Unmethylated	Mutant	WT	Gain chr 7 & loss chr 10	No chr 19/20 gain	6.47	1	6.467	1	6.47	1	6.057	Higher_TMZ_response	1.745	Low_PD−1	5.766	High_PD−L1
TCGA-06-0190-01	Wildtype	MALE		Mutant	WT	Gain chr 7 & loss chr 10	No chr 19/20 gain	10.57	1	2.933	1	10.57	1	6.214	Lower_TMZ_response	5.137	High_PD−1	5.782	High_PD−L1
TCGA-FG-7643-01	Wildtype	FEMALE	Methylated	Mutant	WT	No combined CNA	No chr 19/20 gain	20.37	0	8.467	1	20.37	0	5.992	Higher_TMZ_response	1.062	Low_PD−1	5.801	High_PD−L1
TCGA-06-5856-01	Wildtype	MALE	Unmethylated		WT	Gain chr 7 & loss chr 10	No chr 19/20 gain	3.8	1	3.8	1	3.8	1	6.078	Lower_TMZ_response	3.41	High_PD−1	5.817	High_PD−L1
TCGA-DU-A7TD-01	Wildtype	MALE	Unmethylated		WT	Gain chr 7 & loss chr 10	No chr 19/20 gain	7.6	1	6.267	1	7.6	1	5.965	Higher_TMZ_response	4.681	High_PD−1	5.838	High_PD−L1
TCGA-14-0787-01	Wildtype	MALE	Methylated		WT	Gain chr 7 & loss chr 10	No chr 19/20 gain	2.27	1	2.267	0	2.27	1	6.087	Lower_TMZ_response	2.913	Low_PD−1	5.884	High_PD−L1
TCGA-27-2528-01	Wildtype	MALE	Methylated	Mutant	WT	No combined CNA	Gain chr 19/20	16	1	2.4	1	16	1	6.084	Lower_TMZ_response	1.538	Low_PD−1	5.93	High_PD−L1
TCGA-DU-6405-01	Wildtype	FEMALE	Methylated	Mutant	WT	Gain chr 7 & loss chr 10	No chr 19/20 gain	20.17	1	16.2	1	20.17	1	6.052	Higher_TMZ_response	1.612	Low_PD−1	5.939	High_PD−L1
TCGA-32-1982-01	Wildtype	FEMALE	Methylated		WT	Gain chr 7 & loss chr 10	No chr 19/20 gain	4.73	1	4.733	1	4.73	1	6.11	Lower_TMZ_response	3.86	High_PD−1	5.989	High_PD−L1
TCGA-19-5960-01	Wildtype	MALE	Unmethylated	Mutant	WT	Gain chr 7 & loss chr 10	No chr 19/20 gain	15.17	1	12.73	1	15.17	1	5.903	Higher_TMZ_response	3.742	High_PD−1	6.027	High_PD−L1
TCGA-06-0645-01	Wildtype	FEMALE			WT	Gain chr 7 & loss chr 10	Gain chr 19/20	5.83	1	5.833	1	5.83	1	6.104	Lower_TMZ_response	4.06	High_PD−1	6.029	High_PD−L1
TCGA-06-0210-01	Wildtype	FEMALE		Mutant	WT	Gain chr 7 & loss chr 10	No chr 19/20 gain	7.5	1	2.233	1	7.5	1	6.202	Lower_TMZ_response	2.285	Low_PD−1	6.073	High_PD−L1
TCGA-27-2519-01	Wildtype	MALE	Unmethylated		WT	Gain chr 7 & loss chr 10	No chr 19/20 gain	18.33	1	8.533	1	18.33	1	6.085	Lower_TMZ_response	3.265	High_PD−1	6.082	High_PD−L1
TCGA-41-4097-01	Wildtype	FEMALE	Unmethylated		WT	No combined CNA	No chr 19/20 gain	0.2	1	0.2	1	0.2	1	6.188	Lower_TMZ_response	4.586	High_PD−1	6.099	High_PD−L1
TCGA-S9-A7IX-01	Wildtype	MALE	Unmethylated		WT	Gain chr 7 & loss chr 10	No chr 19/20 gain	27.3	1	11.67	1	27.3	1	6.032	Higher_TMZ_response	1.969	Low_PD−1	6.102	High_PD−L1
TCGA-12-0619-01	Wildtype	MALE			WT	Gain chr 7 & loss chr 10	No chr 19/20 gain	35.4	1	6.767	1	35.4	1	6.162	Lower_TMZ_response	5.041	High_PD−1	6.163	High_PD−L1
TCGA-12-3653-01	Wildtype	FEMALE	Unmethylated		WT	Gain chr 7 & loss chr 10	No chr 19/20 gain	14.73	1	7.467	1	14.73	1	6.024	Higher_TMZ_response	3.166	High_PD−1	6.2	High_PD−L1
TCGA-28-2509-01	Wildtype	FEMALE	Methylated		WT	Gain chr 7 & loss chr 10	No chr 19/20 gain	4.83	0	4.833	0	4.83	0	6.288	Lower_TMZ_response	3.861	High_PD−1	6.202	High_PD−L1
TCGA-27-1834-01	Wildtype	MALE	Methylated		WT	Gain chr 7 & loss chr 10	No chr 19/20 gain	41.1	1	11.17	1	41.1	1	6.081	Lower_TMZ_response	3.996	High_PD−1	6.254	High_PD−L1
TCGA-FG-A87Q-01	Wildtype	FEMALE	Methylated		WT	Gain chr 7 & loss chr 10	No chr 19/20 gain	5.8	0	5.8	0	5.8	0	6.079	Lower_TMZ_response	3.083	Low_PD−1	6.28	High_PD−L1
TCGA-06-5414-01	Wildtype	MALE	Unmethylated		WT	Gain chr 7 & loss chr 10	Gain chr 19/20	9.1	0	5.567	1	9.1	0	6.157	Lower_TMZ_response	2.783	Low_PD−1	6.298	High_PD−L1
TCGA-28-5204-01	Wildtype	MALE	Unmethylated		WT	Gain chr 7 & loss chr 10	No chr 19/20 gain	15.13	1	15.13	1	15.13	1	6.031	Higher_TMZ_response	3.242	High_PD−1	6.306	High_PD−L1
TCGA-06-2563-01	Wildtype	FEMALE	Methylated		WT	Gain chr 7 & loss chr 10	Gain chr 19/20	31.07	0	18.47	1	31.07	0	6.077	Lower_TMZ_response	2.106	Low_PD−1	6.352	High_PD−L1
TCGA-06-2564-01	Wildtype	MALE	Unmethylated		WT	Gain chr 7 & loss chr 10	No chr 19/20 gain	6.03	0	6.033	0	6.03	0	6.169	Lower_TMZ_response	3.233	High_PD−1	6.361	High_PD−L1
TCGA-28-2513-01	Wildtype	FEMALE	Unmethylated		WT	Gain chr 7 & loss chr 10	No chr 19/20 gain	7.4	0	2.5	1	7.4	0	6.168	Lower_TMZ_response	4.24	High_PD−1	6.381	High_PD−L1
TCGA-12-5299-01	Wildtype	FEMALE	Unmethylated		WT	Gain chr 7 & loss chr 10	No chr 19/20 gain	3.27	1	3.267	1	3.27	1	6.206	Lower_TMZ_response	2.145	Low_PD−1	6.464	High_PD−L1
TCGA-DU-7013-01	Wildtype	MALE	Unmethylated	Mutant	WT	Gain chr 7 & loss chr 10	No chr 19/20 gain	8.97	1	6.233	1	8.97	1	5.899	Higher_TMZ_response	3.451	High_PD−1	6.533	High_PD−L1
TCGA-27-1831-01	Wildtype	MALE	Unmethylated	Mutant	WT	Gain chr 7 & loss chr 10	No chr 19/20 gain	16.83	1	4.8	1	16.83	1	6.189	Lower_TMZ_response	2.761	Low_PD−1	6.558	High_PD−L1
TCGA-CS-4941-01	Wildtype	MALE	Methylated	Mutant	WT	Gain chr 7 & loss chr 10	No chr 19/20 gain	7.8	1	0.3	1	7.8	1	6.027	Higher_TMZ_response	3.921	High_PD−1	6.589	High_PD−L1
TCGA-32-2615-01	Wildtype	MALE	Unmethylated		WT	No combined CNA	No chr 19/20 gain	16.17	1	4.367	1	16.17	1	6.173	Lower_TMZ_response	4.579	High_PD−1	6.598	High_PD−L1
TCGA-06-2559-01	Wildtype	MALE	Methylated		WT	No combined CNA	No chr 19/20 gain	5	1	5	1	5	1	6.056	Higher_TMZ_response	4.065	High_PD−1	6.616	High_PD−L1
TCGA-27-1837-01	Wildtype	MALE	Methylated		WT	No combined CNA	No chr 19/20 gain	14.23	1	4.533	1	14.23	1	6.037	Higher_TMZ_response	2.178	Low_PD−1	6.622	High_PD−L1
TCGA-VM-A8CD-01	Wildtype	MALE	Unmethylated		WT	No combined CNA	No chr 19/20 gain	8	1	8	1	8	1	6.169	Lower_TMZ_response	4.261	High_PD−1	6.63	High_PD−L1
TCGA-27-1835-01	Wildtype	FEMALE	Methylated		WT	Gain chr 7 & loss chr 10	No chr 19/20 gain	21.6	1	5.233	1	21.6	1	5.988	Higher_TMZ_response	1.226	Low_PD−1	6.674	High_PD−L1
TCGA-14-1034-01	Wildtype	FEMALE	Methylated	Mutant	WT	Gain chr 7 & loss chr 10	No chr 19/20 gain	16.17	1	9.4	1	16.17	1	6.213	Lower_TMZ_response	1.491	Low_PD−1	6.728	High_PD−L1
TCGA-02-2486-01	Wildtype	MALE	Unmethylated		WT	Gain chr 7 & loss chr 10	No chr 19/20 gain	20.6	1	20.6	1	20.6	1	6.171	Lower_TMZ_response	5.031	High_PD−1	6.791	High_PD−L1
TCGA-DU-A76L-01	Wildtype	MALE	Methylated		WT	Gain chr 7 & loss chr 10	No chr 19/20 gain	27.13	1	13.67	1	27.13	1	6.105	Lower_TMZ_response	2.965	Low_PD−1	6.805	High_PD−L1
TCGA-DU-7012-01	Wildtype	FEMALE	Methylated	Mutant	WT	Gain chr 7 & loss chr 10	No chr 19/20 gain	6.63	1	6.633	1	6.63	1	6.124	Lower_TMZ_response	4.293	High_PD−1	6.836	High_PD−L1
TCGA-HT-7882-01	Wildtype	MALE	Methylated	Mutant	WT	No combined CNA	No chr 19/20 gain	3.77	1	3.767	1	3.77	1	6.243	Lower_TMZ_response	7.072	High_PD−1	6.884	High_PD−L1
TCGA-HT-A5RC-01	Wildtype	FEMALE	Unmethylated	WT	WT	Gain chr 7 & loss chr 10	Gain chr 19/20	5.4	1	5.4	1	5.4	1	6.051	Higher_TMZ_response	2.2	Low_PD−1	7.151	High_PD−L1
TCGA-DU-6406-01	Wildtype	FEMALE	Unmethylated		WT	Gain chr 7 & loss chr 10	Gain chr 19/20	17.07	1	17.07	0	17.07	1	6.049	Higher_TMZ_response	2.723	Low_PD−1	7.181	High_PD−L1
TCGA-HT-7860-01	Wildtype	FEMALE	Methylated	Mutant	WT	Gain chr 7 & loss chr 10	Gain chr 19/20	0.5	0	0.5	0	0.5	0	6.052	Higher_TMZ_response	2.202	Low_PD−1	7.199	High_PD−L1
TCGA-76-4928-01	Wildtype	FEMALE	Methylated		WT	Gain chr 7 & loss chr 10	No chr 19/20 gain	3.13	1	3.133	1	3.13	1	6.246	Lower_TMZ_response	2.024	Low_PD−1	7.216	High_PD−L1
TCGA-06-0130-01	Wildtype	MALE	Unmethylated		WT	No combined CNA	No chr 19/20 gain	13.13	1	8.133	1	13.13	1	6.16	Lower_TMZ_response	5.519	High_PD−1	7.316	High_PD−L1
TCGA-06-0644-01	Wildtype	MALE			WT	Gain chr 7 & loss chr 10	No chr 19/20 gain	12.8	1	2.833	1	12.8	1	6.241	Lower_TMZ_response	3.759	High_PD−1	7.394	High_PD−L1
TCGA-14-0781-01	Wildtype	MALE	Unmethylated		WT	No combined CNA	No chr 19/20 gain	0.97	1	0.9667	1	0.97	1	6.298	Lower_TMZ_response	2.989	Low_PD−1	7.439	High_PD−L1
TCGA-27-2523-01	Wildtype	MALE	Methylated	Mutant	WT	Gain chr 7 & loss chr 10	No chr 19/20 gain	16.3	1	13.4	1	16.3	1	6.044	Higher_TMZ_response	2.052	Low_PD−1	7.513	High_PD−L1
TCGA-14-0789-01	Wildtype	MALE	Methylated		WT	Gain chr 7 & loss chr 10	No chr 19/20 gain	11.4	1	3.5	1	11.4	1	6.206	Lower_TMZ_response	3.299	High_PD−1	7.621	High_PD−L1
TCGA-DU-7006-01	Wildtype	FEMALE	Methylated	Mutant	WT	Gain chr 7 & loss chr 10	No chr 19/20 gain	11.63	1	11.63	1	11.63	1	6.197	Lower_TMZ_response	3.348	High_PD−1	7.749	High_PD−L1
TCGA-DU-6402-01	Wildtype	MALE	Unmethylated	Mutant	WT	Gain chr 7 & loss chr 10	No chr 19/20 gain	7.13	1	3.433	1	7.13	1	6.168	Lower_TMZ_response	4.571	High_PD−1	7.827	High_PD−L1
TCGA-32-2638-01	Wildtype	MALE	Methylated		WT	Gain chr 7 & loss chr 10	Gain chr 19/20	25.53	1	25.53	1	25.53	1	6.113	Lower_TMZ_response	3.383	High_PD−1	7.965	High_PD−L1
TCGA-06-5412-01	Wildtype	FEMALE	Methylated		WT	No combined CNA	No chr 19/20 gain	4.6	1	2.933	1	4.6	1	6.151	Lower_TMZ_response	3.721	High_PD−1	8.524	High_PD−L1
TCGA-06-2562-01	Wildtype	MALE	Unmethylated		WT	Gain chr 7 & loss chr 10	No chr 19/20 gain	12.73	1	5.033	1	12.73	1	6.164	Lower_TMZ_response	2.567	Low_PD−1	8.652	High_PD−L1
TCGA-02-0055-01	Wildtype	FEMALE	Unmethylated		WT	No combined CNA	No chr 19/20 gain	2.53	1	0.2	1	2.53	1	6.267	Lower_TMZ_response	4.479	High_PD−1	9.084	High_PD−L1
