# Supplementary material for: Predicting Treatment Outcomes in Glioblastoma: A Risk Score Model for TMZ Resistance and Immune Checkpoint Inhibition
Source: Biology (Basel). 2025 May 20;14(5):572. doi: 10.3390/biology14050572 (PMC12109283; doi:10.3390/biology14050572)
Supplement: Supplementary file 1 [file biology-14-00572-s001.zip › Table_S2_DEG_results_TMZ_resistant vs. TMZ_sensitive.csv]

	logFC	AveExpr	t	P.Value	adj.P.Val	B
C1R	2.211567398711133	7.681301423961018	12.61617550716103	3.582532368502025e-22	1.8415410551556575e-18	39.94200349707743
SRPX2	3.042133792303407	4.240490817033764	12.423746062173727	9.04880000268111e-22	3.4885386210336345e-18	38.99431394930779
CHI3L1	3.915516138126998	10.616076844065393	12.19533055306513	2.7301640536927225e-21	8.420371974399094e-18	37.88557725144535
ANXA2	2.03422130745043	7.89188064893057	11.936016324203003	9.618189253234737e-21	2.472034941235548e-17	36.70057459281742
ANXA2P2	2.1462372059514	6.800039502034306	11.837449876475375	1.5545990344017762e-20	3.424781672787113e-17	36.228646258217175
TNFRSF1A	1.2583159036519573	7.205997609841406	11.777380008347446	2.0838581321483446e-20	4.0168970319824526e-17	35.94003640589552
MVP	1.402966531410991	6.317514257906298	11.637611760516174	4.124991304350088e-20	7.0679434338203e-17	35.2648242410852
NAMPT	2.3412199997098933	8.084379445110942	11.534625041739918	6.82884587735744e-20	1.0125532526612206e-16	34.76979724003317
PLOD2	1.5185754670354008	6.616829265830665	11.338917934190714	1.7835399443853242e-19	2.1570669736941513e-16	33.82019972280695
C1S	2.219368897729443	7.347549950241649	11.33497510349457	1.818421027042602e-19	2.1570669736941513e-16	33.80404517002562
PYGL	1.378426022990558	6.145776402326326	11.310422465571577	2.0515636085189738e-19	2.2597973147836495e-16	33.68112910708622
CD44	1.951810702956136	8.986683840829842	11.253462636384702	2.714516954788391e-19	2.790704397319452e-16	33.40844678277259
DPYD	1.9374290045103244	5.395449177156161	11.208017926378034	3.3945401684872485e-19	3.2717002461401164e-16	33.18716155304352
LGALS3	2.20967163934687	7.161902767477862	10.792004110614052	2.6425283809260524e-18	2.2639127867922585e-15	31.16318225005786
KRT7	3.0782283147158163	-0.510621207628194	10.740472336878982	3.409550552175619e-18	2.7672988981631697e-15	29.464706621314328
GBP2	1.8246521549439594	5.6724102417095645	10.725060416336458	3.679669619010324e-18	2.8372092597379104e-15	30.832974144570667
HRH1	1.5416497169964014	5.393008716159426	10.705454865188363	4.054499792638434e-18	2.8420200591944227e-15	30.740153166242646
CA12	2.6807708089732074	6.014837107056163	10.690498388958108	4.365972278533396e-18	2.9272895003158047e-15	30.662282131977673
CAST	0.9305833138936679	6.8148137964777895	10.64292610442957	5.525225874394384e-18	3.5501878420431582e-15	30.43255813085763
GPX8	2.2380867994862013	3.891860202352143	10.628195260194348	5.943286147730924e-18	3.666056627366344e-15	30.363021155567832
IQGAP1	1.2345908806507664	7.316309683626154	10.500019127459018	1.121546939228612e-17	6.6520674422478565e-15	29.738679266841267
MBD2	0.6987110488270973	5.3627511612828584	10.39947095571606	1.8465252672571578e-17	1.05463948690269e-14	29.244855431522325
TIMP1	2.2259555479196242	8.395497054928498	10.385320120072256	1.9808089332061167e-17	1.0909305199632687e-14	29.18817585042709
TNC	1.6545777833990218	9.145569567702577	10.370802794371365	2.1287396289148166e-17	1.1319756488791511e-14	29.12112057299626
C1RL	1.6751569122446384	5.057194218537943	10.360092725981085	2.2449211274941012e-17	1.1539642902362178e-14	29.057774540119254
CASP7	1.187923359328865	3.895543154328526	10.234978778948596	4.177503786639863e-17	2.0131651841804164e-14	28.455095689206864
TUBA1C	1.7756591880913168	7.360531020176138	10.217651555334553	4.552874620281579e-17	2.1275721066473404e-14	28.357413722905317
CLIC4	1.0459708704297075	9.083621461116973	10.091041391678123	8.539632403554374e-17	3.580616663346701e-14	27.755463967588184
PPP1R3B	1.4756153507429524	4.549692991489055	10.089832980922793	8.591065206136303e-17	3.580616663346701e-14	27.747420817746306
ITGB1	1.114902296458312	7.927576302813625	10.068617930681718	9.546249589936217e-17	3.8740188138528e-14	27.634743066470868
ARSJ	2.2190069500483585	3.571677267968389	10.019821225085359	1.216631694243083e-16	4.694774088974525e-14	27.39578042543431
VIM	1.2259113288016366	11.590558920028677	10.01092330253282	1.2716485504479285e-16	4.7829493405993916e-14	27.359608059887275
CLCF1	2.5478481672147035	2.6343972740409773	9.933241235329422	1.8710419087018017e-16	6.557576653202383e-14	26.863202070472827
HEXB	1.0165864458648484	6.496171255135676	9.927060234301374	1.929434505744154e-16	6.611957669573466e-14	26.923008417708573
GALNT5	3.6052037374027215	-0.06639906191800528	9.908133836066542	2.1198193394657545e-16	7.106463920413348e-14	25.944634438669407
SUMF1	1.003643216646772	4.909054255266544	9.89903178398118	2.2179620801807742e-16	7.125665258014107e-14	26.804116487305805
ADAM9	1.2926135206608373	7.51930826878913	9.889949132111584	2.3204270897592476e-16	7.302715541056603e-14	26.75378928479155
FOSL1	2.434061910482063	2.745753143394419	9.865203980848605	2.6242589608202657e-16	8.059487212213159e-14	26.556048128994068
ABCC3	3.1329394212831345	5.127668762409246	9.862074575504593	2.665416301296097e-16	8.059487212213159e-14	26.61696061202413
RBM47	1.581548461194696	3.7484855081525654	9.844879294422086	2.903362634112225e-16	8.610145227047043e-14	26.554588373630402
REXO2	1.0248383505292562	5.101271033910333	9.819762815519411	3.289628961929779e-16	9.57157890979606e-14	26.410245294811233
EMP1	1.7924325474765812	7.884231063376799	9.723702255156777	5.30436134170567e-16	1.4872464772807843e-13	25.944571941012857
ANXA2P1	1.9609912767150204	1.2682313797638212	9.715917343642271	5.51377480033243e-16	1.518355735641543e-13	25.528977603459797
HSPA5	0.8659578268243777	9.283615971030725	9.707041492095048	5.762640829488536e-16	1.5590470917814511e-13	25.88066862678749
PTX3	2.855964667101318	4.430814259541978	9.701228819487893	5.931676092149789e-16	1.5771099485696878e-13	25.850660902924353
PI3	5.358607073597806	0.5718127914765545	9.685283845731734	6.421258051372618e-16	1.6783427188172397e-13	25.171886306307094
SAT1	1.4561277073680783	8.276572074871801	9.657728805819762	7.364479732666631e-16	1.8927940326242019e-13	25.62740583936713
ITGA5	1.5020334264189792	6.2446720984801205	9.614984241054913	9.109091667402112e-16	2.3028082393935733e-13	25.389994046908996
SGMS2	1.8557677207211971	2.080600533147094	9.605434763246448	9.552187833471701e-16	2.338163310793129e-13	25.194415106865687
PRSS23	1.9034550643369883	5.688451393318954	9.59106155749706	1.0260066067351634e-15	2.459085419349723e-13	25.275794742758936
SPOCD1	3.274561032940955	5.570331552746177	9.581271011166322	1.077205048547933e-15	2.459085419349723e-13	25.229581068817573
RAB27A	1.425841822534581	3.2679622567998092	9.579847805772047	1.0848572230078012e-15	2.459085419349723e-13	25.2441234070996
HSD3B7	1.2896830752241888	4.1869365367182265	9.577006402237206	1.1002976067384143e-15	2.459085419349723e-13	25.250203857162273
WIPI1	0.9541333948396993	4.459657675119023	9.55544550354113	1.22484849822672e-15	2.660336435373838e-13	25.13707147014121
CCDC109B	1.461869853280196	4.850412738585682	9.548016192589719	1.2709535806558294e-15	2.722135439901881e-13	25.08647026666789
SHC1	1.477133882984285	6.616832520283126	9.543987364519992	1.296677291623486e-15	2.739186371798052e-13	25.043968316914587
LMAN1	0.804175994996223	6.691374792867614	9.538759867119008	1.3308318060967991e-15	2.7733455786241543e-13	25.019164118967403
MYOF	1.4771993582347545	5.447729356470571	9.52720092421962	1.409580716419277e-15	2.898285897053556e-13	24.966695030889717
MTMR11	1.1602600494842559	4.277195821265002	9.47564998978025	1.8215136056291785e-15	3.5556406724566535e-13	24.753077715636778
ANO6	0.9144150460094478	6.656840805529481	9.466536907545054	1.9059623306838855e-15	3.6070035442314907e-13	24.66438553478065
CCL20	3.5691232329156053	-0.5438823962848324	9.465271200484882	1.9179968265805217e-15	3.6070035442314907e-13	23.732096634790075
RNASE2	2.4299256767549373	2.1845488616099247	9.456712739296174	2.001389283821043e-15	3.69144913875404e-13	24.507460728226548
BCL3	1.7064781431130576	4.193865433357908	9.407016447705024	2.562438972778389e-15	4.59481062781576e-13	24.42054797805914
PROS1	1.7575634770811313	5.893459124841404	9.39850578330505	2.6732000881361186e-15	4.738323972315757e-13	24.328694169579716
C5orf62	1.7175169963465429	6.055391562022748	9.377363502815163	2.9695062736299386e-15	5.088084027294142e-13	24.224035781264437
GLIPR1	1.7744223268098178	5.634183521321109	9.370691704107806	3.0696591827087847e-15	5.201891676544194e-13	24.195468776560034
ETF1	0.4948136724800092	6.907787672362859	9.347351564082395	3.4473423975792408e-15	5.538537946136884e-13	24.08329426741772
RRAS	1.3202859541560237	4.732627122274453	9.346517955459419	3.46165844928604e-15	5.538537946136884e-13	24.10464780359582
SERPINE1	2.7232052594737217	7.173793084399127	9.345234919114612	3.4838089668327462e-15	5.538537946136884e-13	24.077302709686528
STBD1	1.0188845052049555	4.140082545908728	9.338619311742725	3.600289771305436e-15	5.659685659771019e-13	24.088486471897674
ACPP	2.407419246959461	-0.0809908636288513	9.323868492736462	3.874211887423515e-15	5.974422151595802e-13	23.2766372848438
LGALS1	1.4854332589199624	8.296719801383057	9.317408607716054	4.000637983831728e-15	6.023062305130494e-13	23.961909361727738
CHSY1	0.9258883453262232	5.786177135640435	9.316290962240485	4.022925993310686e-15	6.023062305130494e-13	23.92651997457893
SLC39A1	0.7276634467158569	7.242360673734417	9.30885479594496	4.174409924522303e-15	6.189766869813311e-13	23.90023671416806
CD163	2.8496359014899753	6.558090389007856	9.301526613420707	4.329269237709894e-15	6.358253420449931e-13	23.853911169767592
EMP3	1.595626286651287	6.401619264212328	9.299175489983162	4.3801594617555136e-15	6.372305571672808e-13	23.841064588625564
F13A1	3.8651164801285787	5.085937328686419	9.28853307707111	4.61809560043236e-15	6.655668434978264e-13	23.80709884795288
FBXO32	1.666049910755568	5.0730195170459105	9.278929465197164	4.8438724689315e-15	6.852968563614005e-13	23.760518786499528
CSDA	1.2147614068192638	6.2530708124467225	9.265969481676276	5.166138581682491e-15	7.24245664255688e-13	23.677572369203563
ANXA1	1.855993863764569	8.04592011728537	9.225831083784437	6.306558291929991e-15	8.60649870972145e-13	23.509224179720036
CFI	1.9790289403702666	5.4082033425485685	9.223210182206335	6.389226319523704e-15	8.642829743278512e-13	23.47727376300352
LIF	2.9318070989766736	3.7562165351362182	9.211509243345677	6.771701757818481e-15	9.080557635419026e-13	23.476323106192353
CLIC1	1.3890290267429828	7.752090356547038	9.1974221674688	7.262640139267298e-15	9.654928757555259e-13	23.364428791326972
LOX	2.8113173233340705	4.786614159881311	9.17712239023625	8.033282031597633e-15	1.0588140359766418e-12	23.273743028894042
CCL2	2.8591067286302296	5.31143874314415	9.158557320532815	8.809365402161995e-15	1.1512646090401704e-12	23.16330191189998
P4HA2	1.5330919557012068	4.289957286432686	9.145115194151707	9.417630359520445e-15	1.2204140989425613e-12	23.139678179380272
ICAM1	1.973384684268214	5.373711942779763	9.11804619670307	1.0772771384349732e-14	1.3616959632627642e-12	22.96317554479341
P4HA1	1.205892945379036	5.88171739225541	9.116383829654108	1.0862073619556087e-14	1.3618214413591416e-12	22.945725341817486
TWSG1	1.0652099644710216	6.276886523179443	9.057316686208727	1.4564020019484153e-14	1.727628867080501e-12	22.655243944378043
CD164	0.8947663844580571	7.689911518741493	9.05283590123548	1.4891599336950405e-14	1.7431027279458457e-12	22.655894449738906
FNDC3B	1.0543325928873903	5.607381395198314	9.045994215864688	1.5406028290135265e-14	1.786288438061473e-12	22.604962482252994
GBE1	1.0187275499956776	5.519894419157325	9.032660750811274	1.6460122389190337e-14	1.8942652788336132e-12	22.54154785522228
POLD4	1.074453667038295	5.424674394735775	9.030005404029861	1.6678491026941517e-14	1.9051778527886308e-12	22.530887900072788
PLS3	1.2880011419917112	7.199919109758295	9.009714946592686	1.8445481052868207e-14	2.046386786448062e-12	22.434836430992732
GNA15	1.6636448066550757	3.1072772623860745	8.971105768283453	2.2340275752656172e-14	2.4433290239837647e-12	22.295972798406904
ACTN1	1.3241626152339485	7.79547983157343	8.911256851173494	3.0061197908822856e-14	3.2646037531827977e-12	21.96643523786897
PLP2	1.6979598886700922	5.850421042491991	8.908985507339056	3.0401682151895333e-14	3.2784918913592862e-12	21.931021633475254
EFEMP2	1.0115876063970388	6.7255736899007985	8.894924992965267	3.259678345570937e-14	3.4907985949339873e-12	21.86509226612206
PTRF	1.3434333798437477	7.412134021752853	8.892467207364831	3.2996420189098553e-14	3.5092261774902674e-12	21.86620488897806
LOXL2	1.8801736496216241	5.308301128644382	8.872750792456037	3.6384450583850823e-14	3.8169021255344456e-12	21.765565811046805
SLC39A14	1.3967266739077306	6.664289469626341	8.838793818679493	4.305330697042999e-14	4.36792793941448e-12	21.58988984113313
STAB1	1.681760268284994	6.770079958574015	8.819961287931818	4.726422033166822e-14	4.732867154121141e-12	21.49953218171023
CLEC5A	2.1433325511631853	3.632269274482223	8.812827750227909	4.8964499778760265e-14	4.8714938779887874e-12	21.544681155783508
SOD2	1.9317218733935366	9.358344665029197	8.80725386473317	5.033540666869856e-14	4.944091122535035e-12	21.491377413017723
FAS	1.5889865758379966	4.039425465571383	8.802659881251795	5.149405300254803e-14	5.025884755394261e-12	21.484105828761347
BIRC3	2.3171742155629085	2.595734738342367	8.794967655815109	5.3494004441587995e-14	5.1558190155858025e-12	21.41078254302751
ELL2	1.0488834817010435	6.000319459311404	8.784289392861481	5.6399438054038914e-14	5.402085305784684e-12	21.32043770544898
SLC22A18	1.7179655529164068	3.0803671777359036	8.779044566444774	5.788364044617019e-14	5.510022341483892e-12	21.371081701994438
RCAN1	1.6139511446748376	7.971234511948088	8.774773857003154	5.912092578245613e-14	5.559169490800341e-12	21.30462219699799
SOCS3	2.185330039439539	6.139739686758837	8.76915035215531	6.079047970925956e-14	5.681515076342373e-12	21.24601782516882
PLK3	1.0387755018648277	4.365380860291448	8.759000738134434	6.392376048483779e-14	5.918333748841567e-12	21.255827429895298
NFKBIZ	1.9068617720555712	3.5045261452889647	8.757116830907735	6.452282908676503e-14	5.92265801992264e-12	21.27617282529201
NRP1	1.3603776871145241	6.3134152171455336	8.731290323524581	7.332322363222499e-14	6.59282377666195e-12	21.061509342193396
FCGBP	2.127141903808443	8.322632878218457	8.730710798407655	7.353386223888564e-14	6.59282377666195e-12	21.098049721088923
S100A11	1.6664546373029605	6.919149721739683	8.729447826343385	7.39950057034082e-14	6.595820710706693e-12	21.060358895407585
MAN1C1	1.6454974060236705	6.076132077099386	8.672125429546627	9.82627132206907e-14	8.418385003201507e-12	20.772727386819405
CTSB	1.2817000111321857	10.266219756839101	8.655108056426657	1.0689158385046357e-13	9.057006123945048e-12	20.76714148607307
LCTL	2.0014212771488276	1.6787221724468633	8.642336312837113	1.138605844072368e-13	9.594776350513655e-12	20.56788823990874
HK3	2.232075359424255	2.253089628380964	8.640072936493905	1.151420673950216e-13	9.650031637492544e-12	20.636136534748402
KRT80	2.7724680110314353	-1.2878171718730576	8.6253378741375	1.2384382642354703e-13	1.0323219715013614e-11	19.66768328603324
RNASE4	1.3070189417110085	4.197692778211159	8.591091883294476	1.4668566253821015e-13	1.1843139277496014e-11	20.450158111041286
ADAM12	1.7906259341157593	4.796343270652255	8.588814540282625	1.4834575775310717e-13	1.1914791303701384e-11	20.404081933113645
PKM2	0.8831495337289805	10.524978032261552	8.585916591134788	1.5048537215661443e-13	1.2024015150399747e-11	20.43575199253737
NNMT	3.1123048807495817	5.371976885093513	8.563654274200097	1.67981933196273e-13	1.3284355855485774e-11	20.256413220589778
CASP8	1.0625968903747198	3.535924154320213	8.561678335451173	1.6962961346308676e-13	1.3346215659256435e-11	20.333649698242347
AIM1	2.117693952177774	2.7089344827295614	8.548580812975567	1.8096630852527316e-13	1.4165895653645876e-11	20.24534226122403
MYO1G	2.0493129004905004	2.339863001411511	8.5412527208823	1.8763565547011758e-13	1.4340228599925977e-11	20.177260434355937
COL5A1	2.3667086871469314	5.194538042998198	8.541029132654584	1.8784295293334073e-13	1.4340228599925977e-11	20.15283524548338
MR1	1.242207228223644	3.3328009739197126	8.53329825198489	1.9515276967083361e-13	1.4752210103401593e-11	20.197782046971483
SERPINB8	1.0411589538851898	4.309115450747117	8.51773380660239	2.107410870175572e-13	1.5852869770232925e-11	20.088192678717725
SSR3	0.876583406460564	7.430485845411418	8.516518576672137	2.1200919806672847e-13	1.5870843899936987e-11	20.034562572160354
LTBP2	1.7322267612144175	4.3549860610136975	8.514100126040592	2.1455557245239157e-13	1.5983871897528166e-11	20.067780792834135
PAM	0.8877567569429257	7.849182838812227	8.480043882454098	2.538263265079283e-13	1.846347066546586e-11	19.86783891893395
SQRDL	1.2921676324686997	4.548919304826752	8.46726796294741	2.7034081257011527e-13	1.948096107777452e-11	19.828845351095673
LATS2	0.8477735904564141	4.042564120314631	8.461944285186293	2.775346056331358e-13	1.990633094636552e-11	19.833943136193554
CPA4	2.4710318054369216	0.19597736424794568	8.459643950307633	2.8070176162026324e-13	2.0040286416417034e-11	19.412967297153468
RDH10	1.7235809337474164	5.7492619769982065	8.451882651495161	2.916559823081665e-13	2.0726391258867446e-11	19.703682601441624
CHST2	1.2450338815305466	6.042523021941008	8.447142731795596	2.985544112811152e-13	2.1119300809018703e-11	19.677567011767767
THBS1	2.7505150259413336	5.390240977928693	8.442195330896066	3.059283602091071e-13	2.1542106131436713e-11	19.665348725026128
PQLC3	1.2687153160370075	3.883573019509568	8.438062804525277	3.122267428611228e-13	2.1679135231430273e-11	19.726853638132877
TMBIM1	1.1269104050239136	7.419753909187369	8.438015407234719	3.1229972585059606e-13	2.1679135231430273e-11	19.652970726363108
CLDN23	2.010236410133287	0.6110823132363467	8.43723901874208	3.1349764325328777e-13	2.1679135231430273e-11	19.41231601220843
COPZ2	1.6747869089627914	3.586226028652027	8.426031079865938	3.3130996374255847e-13	2.2606774118911477e-11	19.6798552385206
TREM1	3.260803912679975	2.2124370083862113	8.414715056995753	3.5031762576011447e-13	2.379844980989747e-11	19.564813846085205
FAM20C	1.4652123538561712	7.292971033757155	8.40956279320109	3.5932839137735477e-13	2.4303522471185035e-11	19.511767346723012
PAPPA	2.685941003033885	0.20141396171627649	8.39057419126531	3.9457823272146476e-13	2.634108626319354e-11	19.098587668890563
FPR2	2.982542922753244	-0.05293585738704955	8.386567319322417	4.024459298400903e-13	2.6635702506712582e-11	19.012320084138867
RNASE3	2.270651485589633	-0.5583178511360781	8.382355287347462	4.108851024068305e-13	2.707803061630655e-11	18.843504172560866
TTC39A	1.801154183635842	1.3304697381862365	8.362660956737109	4.5274537318938986e-13	2.933523697459488e-11	19.205152626324427
CAV1	2.0249720428448272	6.354934681662242	8.35044073470571	4.808293200076006e-13	3.089528726598837e-11	19.20827396306566
ITGA3	1.9562477137268983	6.313138031630152	8.336280760268693	5.155491693539231e-13	3.285241215126797e-11	19.139343025212206
CXCL3	3.1348022914662943	0.5641870647955921	8.334896756128465	5.190739234524507e-13	3.294090112576231e-11	18.93049982111051
UPP1	1.5221579587362983	5.323828764375733	8.333032846074861	5.238588736725505e-13	3.3108310208624595e-11	19.138022999906703
CACNA2D4	1.5759622151952102	1.6118161347912536	8.32552867899589	5.435721181990241e-13	3.421398218264143e-11	19.07228926923801
SERPINA1	1.950875464291589	5.866405698229406	8.322371749682572	5.520846151289909e-13	3.4608523780098246e-11	19.07335381497568
RAB13	0.869675332109968	6.331346479132576	8.317333845606727	5.659450644009375e-13	3.533376047824638e-11	19.047560145023823
S100A6	1.4511054340667728	8.713881988234762	8.315853400054287	5.700836526696171e-13	3.544862906378292e-11	19.09436331274953
VAMP5	1.4810099407371693	5.758092945420878	8.313388454667077	5.770414314836772e-13	3.573717234903528e-11	19.031335556934593
S100A4	1.9297036315936844	4.427082805457306	8.302747958292692	6.080604290323566e-13	3.72099201432856e-11	19.04074675509405
ARHGAP29	1.1832119236338379	5.101216536412386	8.291853023364622	6.415432577371214e-13	3.8949758179386415e-11	18.947839307493652
SDC4	1.991861420265395	6.228151900441402	8.279208184236373	6.827137620805339e-13	4.063136224746171e-11	18.862355950780582
GCNT1	1.8232404345832245	2.3067794836425093	8.278576824077568	6.848370581152228e-13	4.063136224746171e-11	18.93106007457587
GALNT4	1.0845066960801835	3.51422832094444	8.278513649557206	6.850498790182247e-13	4.063136224746171e-11	18.973416095228483
SIL1	0.7001275525084445	5.241211317945512	8.275359381854605	6.95760116745043e-13	4.1108493334579723e-11	18.861886515233746
S100A10	2.18038688286922	7.192845935323585	8.271198860011953	7.101426490968879e-13	4.173897971452271e-11	18.838706463006986
TNFRSF12A	1.6203462778354565	5.9301599894020915	8.270476235303661	7.126707186380275e-13	4.173897971452271e-11	18.82115894818918
S100A8	2.977307402195519	3.1545410486410916	8.2699404351183	7.145509788362619e-13	4.173897971452271e-11	18.93497958484344
GALNT2	0.8391996295957638	7.4877608208344855	8.246286693777893	8.026744019126216e-13	4.6533992300355404e-11	18.72562383505753
S100A9	2.8723892973392315	4.375127829397981	8.242129416371426	8.192452769705698e-13	4.7316784330199084e-11	18.751703378135193
DSE	1.1078189773770442	4.826861997769273	8.236533112586024	8.420915548570204e-13	4.827469839200785e-11	18.694856408581895
IL13RA1	1.0490525927215657	6.546549828602969	8.228823850734361	8.74606730987689e-13	4.985023859627546e-11	18.620859977363434
PLAUR	1.8038870287109887	4.674954907306395	8.227355527316035	8.80939987731075e-13	4.99447630544151e-11	18.66013377237762
APCDD1L	3.5885551687063066	-0.7833279852094021	8.210687993085465	9.561149580199287e-13	5.342119118704826e-11	18.00342288294266
SPAG4	2.131644990751661	1.4147123401820094	8.20643804657521	9.76284817077171e-13	5.415571282067285e-11	18.489727388701237
ALDH3B1	1.1929349469697788	3.8166867979716224	8.201125853100164	1.0020930291519212e-12	5.538808818118916e-11	18.59012170482669
HEXA	0.8467194785123029	6.660944893875023	8.183308282290188	1.0937212598738e-12	6.023669838754953e-11	18.402410308533
MARCO	3.9114979595536346	0.16776828645075811	8.178549595530098	1.1195747303187063e-12	6.105553527453593e-11	18.122804059051017
COL6A3	3.2524779067309932	4.340961140565577	8.16016682952418	1.225293064986684e-12	6.589302030209882e-11	18.359188601409084
BACE2	1.557283736128214	4.433980418859493	8.159993793245688	1.226334013793033e-12	6.589302030209882e-11	18.351800195969574
SLC25A24	0.9557888482143602	3.8470522737177486	8.135524694879852	1.382764172500133e-12	7.378410485856246e-11	18.273755336809625
SLC10A3	0.8503154615871025	4.066140800295922	8.126028527075551	1.4486918140969968e-12	7.703543608686133e-11	18.214372465693394
CHPT1	0.9145171691549807	6.3470193497226175	8.112914024113902	1.5449166025863968e-12	8.18699619535561e-11	18.058569225169656
ERO1L	1.2166337929846733	4.685840629784356	8.101835123526325	1.6311475309490666e-12	8.555757168287603e-11	18.054188723633715
C8orf4	1.8204625648980173	5.141946916218968	8.087479426827805	1.75004892682318e-12	9.117400169101439e-11	17.958635373428464
PLIN3	0.8688486421927344	6.882553356981193	8.073561207437619	1.8735587782736663e-12	9.662926394567963e-11	17.876745579233216
ANG	1.2786745220944291	2.6343182492505597	8.070681077480186	1.9001811137077087e-12	9.70678299468291e-11	17.972407800540466
COL13A1	3.005677723487473	-0.5988423925475643	8.07059894872567	1.9009457651217424e-12	9.70678299468291e-11	17.43279695165637
LRRN4CL	2.057596208713194	3.0653734076126002	8.065006123074202	1.953744529619712e-12	9.91075473396894e-11	17.9584090734951
CHRNA9	3.2124789629421184	1.376382988004799	8.056864467498851	2.033225986094752e-12	1.0158150069998429e-10	17.789272559817043
IL2RA	3.8132605389016607	-0.20339618408819088	8.05678022052986	2.034065039376914e-12	1.0158150069998429e-10	17.478343971292986
SOAT1	0.7915129979196909	5.32847707463239	8.056641175933722	2.035450600888084e-12	1.0158150069998429e-10	17.80198220105784
CD14	1.7707557289478366	7.0658219632603	8.052561643873599	2.076523553970952e-12	1.0318840035684149e-10	17.779629659629414
DYNLT3	0.9752463824482618	5.37558159288991	8.052118762042355	2.0810318728342977e-12	1.0318840035684149e-10	17.778417648529953
CASP4	1.4113832699113567	4.33109307045269	8.05142917087166	2.088070979820268e-12	1.0320558519169344e-10	17.83714013835946
PLAU	1.9533596445048964	5.082327818190471	8.049825575768816	2.1045317187183217e-12	1.033566357782014e-10	17.780122826810576
CSTA	2.0056156393669786	1.2056000031894931	8.032416223296833	2.2917690427563744e-12	1.1148697289699069e-10	17.652461558535546
FAM129A	1.434760233479964	5.246097546244641	8.018387988641884	2.4546371119049143e-12	1.1903446195813107e-10	17.62113158844464
PDPN	1.4000283320196303	7.849237092658322	8.014152811184132	2.5060354672581952e-12	1.2076741543933946e-10	17.615859447016696
HFE	1.4154354274960392	2.55308198960277	8.012669892765311	2.5242843586027134e-12	1.2096120309621004e-10	17.694498807276116
TIPARP	0.9863697742655759	6.291681858240194	7.983851502476184	2.906392549498977e-12	1.3581660456310217e-10	17.43607246798382
ARPC1B	1.1370034282783177	6.503543440958745	7.9792622446011565	2.97234459333097e-12	1.3806182522215928e-10	17.415819593438002
ACOT9	0.6427742753811136	4.801778073981785	7.972270784574367	3.0756929814773496e-12	1.420067708603659e-10	17.423331205528665
VDR	1.8995353237895711	1.0538239760697117	7.940809388641764	3.58682952960648e-12	1.646205302858974e-10	17.207146910722205
FZD7	1.4272138916166863	5.460955375559169	7.932164861240247	3.741517889570614e-12	1.7121052633551464e-10	17.19822531437528
COL1A1	2.7147800882573083	7.188727120611011	7.918473177755496	4.000217402185513e-12	1.8250696023403194e-10	17.137597785182045
IL1R1	2.0384052748585186	3.6707736370574295	7.913875635250795	4.091018622614931e-12	1.8609910967358362e-10	17.224496705075943
FAM114A1	1.0613660782081848	3.8638566078056398	7.910929629153093	4.150277368541936e-12	1.872677886249404e-10	17.198581701950715
LY96	1.8733544007866594	2.907145798436666	7.910788339836103	4.153140763227392e-12	1.872677886249404e-10	17.22617333148621
IL15RA	1.3110163327002695	1.4729439307266066	7.903419602701796	4.305233915502196e-12	1.9355980236431302e-10	17.089677094080052
FN1	1.4317478753411805	10.158659573336557	7.89766999967206	4.4277465460029066e-12	1.979262856898017e-10	17.118080610046118
OSMR	1.7075728765021996	5.263819249444918	7.880997748872939	4.802963813993774e-12	2.1315134811241936e-10	16.960135246073342
SAA2	4.55665322724473	0.08234980158939023	7.880693056654664	4.8101075898529235e-12	2.1315134811241936e-10	16.75122889349739
KIAA0247	0.8104222717335157	6.240485941784325	7.867848864730129	5.1210648386681555e-12	2.2435210476449328e-10	16.87833267518922
RELB	1.0683077646256653	3.798114411455109	7.864839906707162	5.196756524691177e-12	2.2702317951065906e-10	16.983286089001762
FCGR2B	2.862958664614819	2.8915344816453756	7.857276915803891	5.391958155455681e-12	2.3422362455009027e-10	16.97344121647469
C1orf85	0.8640168995467299	5.458778130810918	7.849963477362779	5.587652931940106e-12	2.413646942953736e-10	16.803746946531493
PTPN2	0.7938780212849696	4.208056709453347	7.839806172031494	5.871219383569692e-12	2.515002058723006e-10	16.833472514030547
FCGR2A	1.6090117300902165	6.123491679673258	7.835245463472824	6.00315717070537e-12	2.564395754278324e-10	16.721929049697717
MMP7	3.8175813830199656	0.6138215053705901	7.825659649907799	6.290160221102099e-12	2.679573501923079e-10	16.6070129540419
ADAM8	2.358150480978029	2.69303995593008	7.819109592439921	6.494081640965405e-12	2.757158788254712e-10	16.789455641463825
TPM3	0.5792368395828245	7.943706940640885	7.812107071984196	6.719367520362486e-12	2.8311302331013634e-10	16.649410368604368
COL8A1	2.653714359661865	2.8297540631946414	7.804361308260322	6.977630751324213e-12	2.9319357988057406e-10	16.723266908048263
CTSL1	1.0901634566520162	7.19406906801996	7.801979310423904	7.059020276473118e-12	2.9580747740079335e-10	16.57917442891831
CSF3	3.3889561974301183	-1.5313304607312934	7.800945758687832	7.094628420160236e-12	2.9649394272978593e-10	15.956103850837238
COL3A1	2.590078213475599	7.321209800676057	7.793124832111609	7.36993176428172e-12	3.055153702607215e-10	16.54025887238683
IL15	1.8081852121167608	0.3731640082968322	7.7906711895851295	7.458472656319138e-12	3.0835685478042207e-10	16.403419317455995
FOSL2	1.387836258628587	5.386205827955792	7.786036275972487	7.628622927998749e-12	3.1370931779378323e-10	16.500145756119913
C5orf32	0.9998699177412433	5.543307897714281	7.7817632076542536	7.788907947882981e-12	3.1944880176676447e-10	16.47443671393102
CD151	0.9546540542377056	7.867312973935226	7.767193527159799	8.361027694345107e-12	3.4200373494561246e-10	16.432363707763784
NPC2	1.1782915640215519	7.61115875965123	7.765875226264736	8.41481197753059e-12	3.4329316271296094e-10	16.418351957987124
CEBPB	1.285845924604855	5.046735442551057	7.75577984983076	8.838254763721147e-12	3.5867033345090475e-10	16.371335202640694
SLC11A1	1.731850656898092	5.439664609683895	7.725049496578625	1.0262094621256596e-11	4.1318997690443337e-10	16.206559086346108
TNFAIP3	1.2608943117947424	4.34241782290222	7.716269652692263	1.0709268879278716e-11	4.2895489711001836e-10	16.233700008772214
B4GALT1	1.2963670730826236	5.058562401525143	7.7095556800757175	1.1064252214728158e-11	4.4088329044786283e-10	16.149959993620985
SLPI	3.199145205900747	2.6783652320684253	7.707844304151447	1.1156592678637343e-11	4.4341705076615065e-10	16.267060737607217
CTSZ	1.3007467549025886	7.0218946170781935	7.7056282303680135	1.12773045874259e-11	4.4706250396579645e-10	16.114133504801515
VASP	0.7739149848489975	5.65436282265678	7.701431531263626	1.1509473000174439e-11	4.5393243768718674e-10	16.08748652357623
CPD	1.0219820288693091	6.631363372591345	7.698168093056802	1.1693291496683677e-11	4.600057351284668e-10	16.070073839488344
S100A16	1.2361417006065611	7.737767347188815	7.697255196056006	1.1745232421792778e-11	4.608733566831207e-10	16.09454193062317
CAPZA1	0.6900046481136695	6.958996374450039	7.696588642275256	1.1783302051451618e-11	4.611936571965366e-10	16.069454944709157
MAPK13	1.5622168511441787	2.140577246532438	7.6938509183400745	1.1940955902968181e-11	4.650037398476574e-10	16.17723313326972
MAP3K8	1.5878485951286105	2.787745526616879	7.686750396272989	1.2359686814104137e-11	4.794723043019311e-10	16.170297175667987
KYNU	1.7351755059433747	1.7075204006154636	7.686500571029416	1.2374682388442292e-11	4.794723043019311e-10	16.10960540056458
CTBS	1.0177418660119724	4.314631007445832	7.680703987366392	1.272774267648146e-11	4.919160897594501e-10	16.066842763070937
AGPAT2	1.2198600993373994	3.6982019353103643	7.675635738523791	1.3044637353132406e-11	5.029033815566371e-10	16.091699991613403
C6orf141	2.704742195381167	0.8599000352169179	7.669950726580385	1.3409438252588655e-11	5.131189759135724e-10	15.936389200225872
RAG1AP1	0.8513843036885023	3.7642907435261925	7.668382771928583	1.3511824679586963e-11	5.154880490001082e-10	16.052794471573165
COL6A2	2.4899200932101406	7.1784425140031	7.6665283540175535	1.3633920627065264e-11	5.178539162314617e-10	15.931608869364263
DRAM1	1.1165219734370333	4.36479885475765	7.663272511007261	1.38509466565676e-11	5.2351825586012e-10	15.979775501619809
GPRC5A	2.452573736761165	1.9530801562391615	7.656590547422199	1.4307165112699864e-11	5.381238858608405e-10	15.991248934926237
AHNAK2	2.2606365495609717	3.8416600683349356	7.65086090850359	1.4710239543292164e-11	5.500396232621408e-10	15.964140571687707
IL4R	1.078865605992366	4.684100385911272	7.650570395189954	1.473097493076092e-11	5.500396232621408e-10	15.893686767636144
MYL12A	0.9960753982449111	6.849526780112296	7.643914727042025	1.5214063348362473e-11	5.653399298677053e-10	15.815657709151335
BDKRB2	2.324452869652463	2.19917704472619	7.63837938384794	1.5627807481204834e-11	5.793183153068745e-10	15.923005366710631
LASS2	0.58469561202753	7.364042247371889	7.630177290619481	1.6261532181506532e-11	5.999260472990723e-10	15.763627527571076
MREG	1.5534508249621553	4.820752291106772	7.6102477862656	1.7909822321648648e-11	6.560270071784889e-10	15.691834292682637
MCL1	0.626972131707694	8.344640973942088	7.602723919491625	1.8574387474843864e-11	6.771527878240361e-10	15.663480740142365
LDHA	1.1610210734118684	9.133265112185581	7.588903274386768	1.9859633779255727e-11	7.155500292287442e-10	15.621794762116993
PSTPIP2	1.4886653343453262	1.679860302796617	7.583236619037222	2.0411808631208307e-11	7.320244207020077e-10	15.630771930547176
SNX9	0.5819176662896393	5.535748730801222	7.56693968713987	2.208632523113735e-11	7.86589425841499e-10	15.449855113941393
SIGLEC9	1.5686601540762988	2.725093773592669	7.5598363052860265	2.2858271714393586e-11	8.116510767454936e-10	15.575950201744794
TAGLN2	1.097523729593176	8.710432788242057	7.559501713265872	2.289528684159845e-11	8.116510767454936e-10	15.469790013366097
NRBF2	0.6888384944872845	4.138174759421981	7.5571438465683185	2.315782647711431e-11	8.190753259256417e-10	15.496060752700773
BLVRB	0.9472375681677141	5.2033717738271115	7.555617178112355	2.332940877560952e-11	8.232558643676759e-10	15.409471094287744
TLR2	1.3830276879494412	4.593379447951364	7.546848369966179	2.4339687299367547e-11	8.549938903042072e-10	15.40828953978745
ITPKC	1.044203400315367	5.332578520832496	7.5449417252280755	2.456504701244435e-11	8.609490681338734e-10	15.352784951593515
TRAM1	0.7192619376417868	7.483516062078414	7.5397159766670505	2.5193400442774512e-11	8.809692250068611e-10	15.337116454293984
MAFB	1.432603378762745	5.821028244779761	7.534588435338251	2.5825464644647376e-11	8.989943347293616e-10	15.289496495020543
RNF144B	0.9765396456097974	3.7867680938929316	7.533436167054354	2.5969657343763694e-11	9.019776709418466e-10	15.413561551381544
MAPKAPK2	0.5225915095846485	6.8064762498442555	7.528454067834049	2.6602371282775514e-11	9.19809792716774e-10	15.265394035987722
EXT2	0.5685865963840211	6.639723359840394	7.526722942664847	2.6825786541323872e-11	9.254596292030323e-10	15.253778916403832
FAH	0.8672002074000655	4.381505927443493	7.521478779785789	2.7514028852366232e-11	9.47084461902544e-10	15.305939000330149
IKBIP	0.994792723901389	4.575047195611528	7.519482919920453	2.7780549715917066e-11	9.541288578377662e-10	15.280147921132889
BHLHE40	1.1422541373938975	6.745896611748594	7.518175950507853	2.7956466634724075e-11	9.580370488312887e-10	15.215278730936468
ZNF267	0.711254248630699	3.8212904380379142	7.5147580412006585	2.8421763807513735e-11	9.675320522641707e-10	15.322784636644643
RAB32	1.3076874415297084	4.532871284872307	7.5120187023368	2.880023207045995e-11	9.782563408778919e-10	15.248294632713169
DYRK3	0.9903516587641579	3.239946721650895	7.508552629598574	2.9286290280664663e-11	9.904032509169512e-10	15.329590618413054
ALOX5AP	1.7846271349262572	5.833834012969516	7.5063577929695136	2.9598284806392e-11	9.987640043749911e-10	15.155254906701144
TAGLN	1.8475243298462578	7.151863835012813	7.4957323556537565	3.1156004558470835e-11	1.0422055234190429e-09	15.118733594730188
ST8SIA4	1.2433889929823572	4.585602012349446	7.484136081646161	3.2949118584875334e-11	1.099801640037581e-09	15.111985747614803
ADM	2.37037646540694	5.118556690196522	7.4798792465705635	3.3632761737389817e-11	1.120196152812718e-09	15.054583012432861
NTAN1	0.707363470378779	4.279120332478069	7.479294868462614	3.3727705721639426e-11	1.1209373920978481e-09	15.115587266393684
C5AR1	1.859772223427441	4.302121904624225	7.476900792916499	3.411945934334213e-11	1.1315186721154386e-09	15.102218989685657
SYTL2	1.2491691402534526	5.494550082860761	7.459137292402068	3.717088897028629e-11	1.2222010209185179e-09	14.939584894256791
TPM4	0.9551043051084687	8.497318197619373	7.449250116570385	3.8985203778082715e-11	1.266040541297706e-09	14.94112878912749
MANBA	0.6171682843026227	4.968010900744153	7.4491885405432265	3.8996774341249613e-11	1.266040541297706e-09	14.918152545703844
CFB	2.2631870734407267	4.080004075111696	7.436576589611594	4.143999760943259e-11	1.3397195034277989e-09	14.93216283681691
SERPINH1	1.1802644659342638	7.24081855382431	7.433300620471192	4.2099124396021055e-11	1.3553457146368281e-09	14.825546834743989
TNFAIP8	1.4594315480258	2.439139393254877	7.4292222355605775	4.293426603657575e-11	1.379352742812572e-09	14.963138705882447
PLBD1	1.3798923551539004	3.1050053309591115	7.424360832227873	4.3951269632772634e-11	1.4090904968960222e-09	14.940480592738059
STEAP3	1.3867121158025482	6.484984727028077	7.412326676709152	4.6572902875938304e-11	1.4808262582471024e-09	14.709165082223418
NFKB1	0.6833733098481813	5.15356376734865	7.407511703507614	4.766482655288642e-11	1.512426523193542e-09	14.710306131080372
SLC30A7	0.5909624642262203	4.928650274125667	7.406363230506378	4.79290065314823e-11	1.51768626226281e-09	14.718320938183458
FCGR2C	1.9936454266341717	1.6056200187392995	7.40144214946233	4.907755178720378e-11	1.5425704304582918e-09	14.79026053629063
CASP1	1.3516891206178259	4.119029944297165	7.400641861445015	4.92669000510063e-11	1.5441968814767646e-09	14.75944938104001
LRRC25	1.4196582033399174	3.378895103353451	7.399835576612661	4.9458400827291936e-11	1.5470547650256978e-09	14.81410825992393
SPATS2L	0.6973565308522618	6.9693647188057914	7.3969742956374125	5.014396962132629e-11	1.5639950413766225e-09	14.646414646016776
NEK6	1.0086951796451888	6.740889575196104	7.372599673652354	5.638016192221336e-11	1.7458603955872534e-09	14.52586923943552
CD63	0.9905893301765207	9.80923388765691	7.3703414668046925	5.699550277455523e-11	1.761378052678189e-09	14.608815232945222
DHX32	0.5384166159679769	4.689668767044738	7.35889794767406	6.021777958859932e-11	1.8535296986742317e-09	14.5122274607363
ALOX5	1.3942095824771248	4.3891017559679035	7.357417633876931	6.064760747633631e-11	1.8630413444075343e-09	14.531214357372127
BCL10	0.5347906229473427	3.971010910037697	7.35469322446834	6.144665211585256e-11	1.8773783269265e-09	14.557161778773498
SQSTM1	0.7476154983081997	8.729601646560784	7.3236398448912645	7.132708121784657e-11	2.1525145194919998e-09	14.35656966599204
TGFBI	2.0853813660211857	7.211028029574157	7.313943120419686	7.472415112853896e-11	2.2470821728688315e-09	14.261235537739694
LAMA2	1.3454335358902414	5.328915953107851	7.3022409684265055	7.903827118591614e-11	2.362110813872118e-09	14.205132567836003
PLB1	1.30873483339303	2.778448479649556	7.297566479453941	8.082988071812864e-11	2.4019528211554573e-09	14.35724397157095
C17orf91	1.1339640235514512	3.0023318616220735	7.297398663210572	8.089494446737172e-11	2.4019528211554573e-09	14.352667857723953
CSDAP1	1.1754315259984902	0.02579766197326042	7.27614200187167	8.957097257989284e-11	2.641059212532557e-09	14.02855977832402
ANGPTL4	2.3687083538788505	5.267844831102876	7.273048989091846	9.090811088357516e-11	2.675370186900024e-09	14.070625848397832
LAMB1	1.448624516835097	6.388277955797104	7.26825824945138	9.30184016272684e-11	2.7259284081971996e-09	14.02841380655347
PDIA5	1.1487014961807929	3.4595092492334376	7.257445390130108	9.796178915266354e-11	2.855706522728213e-09	14.144732991546778
IL18R1	1.8144254229961836	-0.5973716372324064	7.248927398341707	1.0203887512922431e-10	2.952235447219077e-09	13.789364589111136
MAGT1	0.7471517800273046	6.90682983291847	7.2481149690920095	1.0243642706607871e-10	2.9581875314344566e-09	13.943293482055552
ATP1A1	0.7517621540945871	9.038934790616391	7.246619107569077	1.0317243277427441e-10	2.9683247869628467e-09	14.004965835797051
APOBEC3C	1.2609841696299315	3.459406317612552	7.240486144229761	1.0624528895386722e-10	3.0510402252469017e-09	14.065827374546771
IL8	3.732534277411166	3.8598276360904147	7.237246759663772	1.079048284931765e-10	3.0875850686095258e-09	14.017717666878085
PI4K2B	0.6901982649058733	3.9849988837797095	7.23393990492911	1.0962546594972662e-10	3.1248323667481225e-09	13.990549220833477
ZC3H12A	1.3171879398594732	2.367258171262109	7.226992287888017	1.1332967458933253e-10	3.2185210162837883e-09	14.028888087377087
DCBLD2	1.4045916548403872	5.615115451351066	7.2258868028202485	1.1393042342405106e-10	3.229634300776271e-09	13.835736986564381
CFLAR	0.6966063770932642	4.79514689681268	7.218226814268297	1.1818076142727626e-10	3.3439734348073894e-09	13.842796080688927
FAM78B	1.5766828853691663	2.1309030821085475	7.215285475259573	1.198543234532801e-10	3.38511634060995e-09	13.968351038919014
PLOD1	0.8666781039867777	7.512099034103663	7.214047660189057	1.2056562599675306e-10	3.3989808382009667e-09	13.801080570142615
VCL	0.8711948146422621	6.239816436477313	7.209432314964736	1.2325492555553045e-10	3.4433228387533246e-09	13.751042402894186
GFPT2	1.5475250895539343	5.595379200581126	7.205199741717929	1.2577346957783446e-10	3.507328525062903e-09	13.739200376889452
EMR1	2.2190916919464083	0.810159569368335	7.188901444602404	1.3595757604849267e-10	3.784479747732501e-09	13.751735314492745
PTPN12	0.5920126284829994	6.813244494752408	7.184894723887186	1.3858399218255427e-10	3.8196483089186564e-09	13.64428554472201
IL10RB	0.7434101256169958	5.178683836259753	7.182992571490108	1.3984841826380105e-10	3.8373709217901705e-09	13.652538035856653
EFEMP1	1.658990320394083	8.152934732495476	7.177794774327291	1.433622410012943e-10	3.926801276165115e-09	13.652929292158488
ARHGAP18	1.0221998145593725	4.757367663478032	7.176645588957467	1.4415086104330142e-10	3.94140146834885e-09	13.65111768634177
ALG2	0.5544099711007942	5.055900819132424	7.1740842797089295	1.45924060077903e-10	3.979500669629116e-09	13.617898050370979
GADD45A	1.156792953743503	6.4037426838300675	7.1732900513816675	1.464782885346519e-10	3.979500669629116e-09	13.58263523996964
SEC24D	0.8484958210088482	5.234776002616999	7.169567338030585	1.4910403361504818e-10	4.041007561296411e-09	13.586704968125463
TMEM71	1.5908540572812857	2.1738980038758755	7.163909468719906	1.5318437589521535e-10	4.144309229263361e-09	13.73487086789126
TANK	0.6080813420955575	5.455452769164646	7.1458371139960155	1.669743396273366e-10	4.493736983234132e-09	13.46570812819758
IBSP	3.5720891800206265	2.185288390971186	7.143396140623292	1.6892891884894618e-10	4.532489558532821e-09	13.641508982515068
PODNL1	2.101557131592643	1.5063721875409688	7.143305284426587	1.6900210726647897e-10	4.532489558532821e-09	13.608330032984698
NRP2	1.269036314392685	6.449208034301928	7.136847523979348	1.7428547215220984e-10	4.649924335742608e-09	13.41250447557515
PTPN22	1.6405900383388787	0.4618620360274465	7.132636176470559	1.7781887531779376e-10	4.736001513429529e-09	13.456822456067261
CXCL6	3.5614787417748164	-1.5264080347610673	7.129785490574093	1.8025089007505073e-10	4.783109609428475e-09	13.057543583681394
AGTRAP	0.84179085811392	5.382712810185655	7.129474596515781	1.805181111917108e-10	4.783109609428475e-09	13.39213788519394
WWTR1	1.4125316665551697	5.193211892903731	7.12499035905466	1.8441641589090118e-10	4.868037804554305e-09	13.380378656623073
THBD	1.6992060204725212	3.575716491315953	7.124347922421104	1.849817042817136e-10	4.868037804554305e-09	13.517585061518325
DNAJB1	0.8983676875827191	7.893817564955023	7.124342970823107	1.8498606792483126e-10	4.868037804554305e-09	13.394111634333015
TMED10	0.6075686788434584	8.634689244307257	7.119167170546944	1.8960357279354297e-10	4.972579415049704e-09	13.395738045801401
LRRC8E	2.4704964628190744	-0.6747994191322162	7.11306360936518	1.9519583474168423e-10	5.101889775511038e-09	13.179569426211732
LAIR1	1.359385495828347	5.2019069344631506	7.105572105605649	2.022838148684632e-10	5.278204245493352e-09	13.289205072035303
NFE2L2	0.462187608129792	7.190318921587073	7.102282178288695	2.0547663955132263e-10	5.343432139158425e-09	13.267881410850672
PDIA3P	0.6889360767150903	6.576947948652265	7.082714343823555	2.2552623296465156e-10	5.8060768590115055e-09	13.161370907875966
PDLIM7	1.1845101381018779	5.180686327358634	7.068656328248389	2.4111645032926007e-10	6.160606233958489e-09	13.118120274163768
CAP1	0.4882941207587823	8.250072652212765	7.066769761750867	2.432883721503606e-10	6.2012396478193566e-09	13.138089618391358
DERL2	0.6170841132449922	4.753562755676524	7.061790031256631	2.49114943192697e-10	6.3392764669547534e-09	13.115435459863066
KDELR3	1.6635915652977464	2.742129642809675	7.057998807227329	2.536434679262216e-10	6.43328276133267e-09	13.254553535245769
CALHM2	0.8777303895930455	4.053111375150647	7.055077686829993	2.571882630283625e-10	6.512479809787156e-09	13.15126843607276
FUCA2	0.6621816440111621	5.968249315252903	7.05470496930249	2.5764407671395153e-10	6.51332673279647e-09	13.028110690018789
CLEC2B	1.5168403323600859	2.900110940813567	7.053244506068085	2.5943787655244614e-10	6.5372410037831246e-09	13.228990105877887
VSIG4	1.9278964795678313	6.80533700977262	7.043031958499279	2.7233211192831716e-10	6.850951872832919e-09	12.981104303973392
C6orf72	0.6199822158590171	4.9327839288294335	7.03458266632	2.834788263640425e-10	7.096634709999838e-09	12.974977735220273
VENTX	1.8342565535533035	0.6478973978031456	7.03301165313432	2.8560069980613874e-10	7.126615520567096e-09	13.036257870562398
SLC4A7	0.9964671064991686	4.902454895906002	7.031950570637497	2.8704274143686326e-10	7.139493734996561e-09	12.964930412374027
SERPINB1	1.2841819348442804	4.69764051196182	7.029146959309913	2.908877548410996e-10	7.208491290032388e-09	12.968347264590529
PMP22	0.8300681200240314	7.753238486334669	7.027392078226656	2.933204238009689e-10	7.248868999094136e-09	12.937377491024332
EMB	1.5463430336234731	3.13904254145176	7.0257205266008915	2.956563293600055e-10	7.294906008097031e-09	13.092668111992078
HMGCL	0.583024279659333	5.375137291778396	7.023979215584525	2.9810933229224857e-10	7.320293014775104e-09	12.900358845279362
CALR	0.5916465538524207	9.784145070577644	7.0232992599662944	2.9907266066926355e-10	7.332272655295252e-09	12.987397129728382
TRADD	0.7655211588154196	3.5710179479211868	7.020257604153285	3.0341984773621225e-10	7.427043606254173e-09	13.036642635519694
CTSC	1.4467401741546482	6.3632097864334645	7.016399063591162	3.090247760774434e-10	7.552252094913241e-09	12.84946527812742
TNFSF4	1.3915318572068434	1.748160703862187	7.00965349472278	3.190710366933093e-10	7.76087453761439e-09	13.017444016695872
SLC33A1	0.5804859943741274	4.572723909802	7.007207591789711	3.2279316818527403e-10	7.839044797771828e-09	12.877685717403224
LOXL1	1.8428973730472555	3.5041360683776674	7.001555395206309	3.315600381983369e-10	8.026667737922376e-09	12.956166495798882
LOC100233209	1.666504280341344	1.1417638288429346	7.001161070682052	3.321803903533041e-10	8.028508994940885e-09	12.941956154396436
ADPGK	0.6215093151173043	5.718558654340697	7.000845713222136	3.326773391976672e-10	8.028508994940885e-09	12.781374911483514
PFN1	0.6876093561018344	8.751410554730509	7.000194255353382	3.337062588553809e-10	8.040756590326294e-09	12.846372495519551
IKBKE	1.0056576215209203	3.0265313228316706	6.998639003574917	3.3617541191121926e-10	8.087614706837616e-09	12.973837691309871
MSN	0.7646063564717256	9.131959022634984	6.994646280763784	3.425975788804638e-10	8.2164809703198e-09	12.83356554025433
LAPTM4A	0.6757574670268802	8.217649042440362	6.989123717093591	3.5168130929378154e-10	8.408182124991327e-09	12.776022518381511
PRDX6	0.7512301404313444	7.876603284899395	6.988072265244778	3.5343763605516615e-10	8.437092547378819e-09	12.758999273393314
PALLD	0.8020478271047784	7.36331059004427	6.987635684969533	3.5416944379326926e-10	8.441494579190116e-09	12.739356547178385
NCF4	1.3050387051486152	3.353163811737653	6.987085327770276	3.550941077210828e-10	8.450472585133978e-09	12.90151775350581
ERI1	0.7477713413878933	4.839637226754688	6.97736015805112	3.7183388713322036e-10	8.798054138072153e-09	12.716110521658216
WDR1	0.5194824760004373	8.291088285442168	6.967971268999364	3.887361351898107e-10	9.13826210482023e-09	12.680562266571236
P4HB	0.6418756731254032	9.106687511089453	6.962997532086013	3.979963283475247e-10	9.333986298978978e-09	12.686139373622694
FCGR3A	1.597374929719777	7.32658080646037	6.959219369413012	4.0517637616656886e-10	9.467007419491906e-09	12.606256539156739
SPARC	0.9518919045766836	11.772324994023737	6.958336021810911	4.068735247344217e-10	9.492279311542387e-09	12.743453428146726
ALPK1	1.3093570646081987	3.3836445131443442	6.9558336117867245	4.1171966826801085e-10	9.590829311723558e-09	12.755623514593102
KLF6	0.828203792537181	6.62646644470118	6.947914723401362	4.274353620453165e-10	9.92692879232052e-09	12.534969550017095
C3	1.458426052563631	9.65233324434325	6.945272158778073	4.328109046581713e-10	1.0036657083810015e-08	12.622071102522975
ITPRIP	0.9817414216955118	4.732083424873746	6.9449521401543794	4.334664217495361e-10	1.0036765299999393e-08	12.574832655330923
SAA1	4.317196769250824	1.402655833405177	6.943757668976664	4.359218432374524e-10	1.0078486873410425e-08	12.702825582129503
MICA	1.1319244731543328	2.9383922807185394	6.933282980674728	4.5805310961710997e-10	1.0537762279929258e-08	12.678539146863173
SLC16A3	1.548746087246272	5.5358170495738905	6.933067397827211	4.585201017983615e-10	1.0537762279929258e-08	12.471854958647006
TM9SF1	0.5869194168995024	6.186723290199452	6.926706965591049	4.725122737217936e-10	1.082706058404722e-08	12.4320269936538
EMR2	1.3406419620594323	3.300510345697229	6.919655487925399	4.885195587036119e-10	1.1144171767408874e-08	12.595929474611337
FEM1C	0.7153859271633696	6.2182488441657995	6.916772108253713	4.952187234890906e-10	1.126366952053874e-08	12.386017295567367
SH3BGRL3	0.8268966816067165	7.47043025683828	6.91533480436029	4.985920287678203e-10	1.1323693189438228e-08	12.407694915780052
CD58	1.0481035535829206	4.076082519429168	6.911600927649481	5.074620773715278e-10	1.14912961749579e-08	12.485554772245667
CALU	0.8936305045329416	8.112248544156515	6.911052606106343	5.087777460421408e-10	1.1504195926269582e-08	12.41060176017636
RAC2	1.2668038149878575	3.8264410041414787	6.909768931605094	5.118710867896162e-10	1.155719477215618e-08	12.503290117380587
TPRG1	1.3076164307867721	-0.36770258583851034	6.904235836674069	5.254191317316098e-10	1.1828450263406067e-08	12.326844262622346
GLRX	1.204830720803085	5.305686227907297	6.900940310036897	5.336565623035381e-10	1.198560705251402e-08	12.332641930804137
CSF1	1.0914438117018141	5.632010121199497	6.898431763797157	5.400125156260187e-10	1.210397238876284e-08	12.3084547283915
CYP1B1	2.1596658069457995	3.7904869542528283	6.888180549673349	5.667749599844882e-10	1.2648678231433852e-08	12.407721164789827
TPP1	0.8026544106727194	8.285901275692192	6.886712475851145	5.707136470877031e-10	1.271817218459461e-08	12.30445455784123
LHFPL2	0.8841177329459979	6.182225465795517	6.885775398873089	5.732418900416266e-10	1.2738646065534637e-08	12.242488529770213
LILRB2	1.8113225207758	1.9660950654215386	6.885759638593897	5.732845061592009e-10	1.2738646065534637e-08	12.466787767290102
TNFRSF11B	1.6383951104605194	3.029795963157435	6.885170649160517	5.74879397874345e-10	1.2755705316000393e-08	12.454890467402066
PTPN7	1.3146257475495864	2.5096135188198754	6.8807603612580195	5.869622674731968e-10	1.3005093572850817e-08	12.449848856018319
ANXA4	0.9817842449203464	5.13027871347355	6.878502017463881	5.93246499731232e-10	1.3125472413709223e-08	12.23846448391049
PLEKHO2	0.762190836102687	6.06713004731168	6.876176391657222	5.997876094562448e-10	1.3251181555049787e-08	12.198373828632201
MRC1	2.6825200028309544	2.268533309616923	6.875367710327122	6.020788243824381e-10	1.3282771889558768e-08	12.425437649550325
OLFML2B	1.3715413196680215	4.764053061503738	6.872950864579656	6.089782080290055e-10	1.3402906271646733e-08	12.239271274008416
TNFRSF1B	1.1423860025021968	5.56993102642075	6.872851853783601	6.092625184115401e-10	1.3402906271646733e-08	12.192024406786693
LAPTM5	1.2688152930969725	8.543319506729658	6.870209360645042	6.168992312826156e-10	1.3551571290041617e-08	12.237707058194012
GPR84	1.8484723164177865	1.3673635404522029	6.869484864439508	6.190095100687528e-10	1.3578585568663211e-08	12.368414002013933
KIAA1949	0.7477952890547579	6.690960353043377	6.868497142059305	6.218980250303119e-10	1.3622570232943807e-08	12.168561047493927
CHPF2	0.7055123677189075	6.305845803284775	6.863904142434379	6.355062398504694e-10	1.3900910247849772e-08	12.141777805214609
TCIRG1	1.0753593426147718	4.8755715216890705	6.86257256054843	6.39506331669568e-10	1.3931594584736728e-08	12.182308223193694
TNFAIP2	1.499766431229494	5.1906437640510195	6.862535080237733	6.39619283184852e-10	1.3931594584736728e-08	12.161241429804214
PRR24	1.1189156482152902	4.33895806914696	6.8580388693338215	6.533135189532487e-10	1.4189785599687391e-08	12.211043015947816
CDKN1A	1.2300833398872681	7.227588230603888	6.8543555397323725	6.64748008847987e-10	1.4417832692608731e-08	12.117829609813715
ITGAV	0.8645462226777552	8.263059444065513	6.853864005437905	6.662888371296054e-10	1.4430955277212985e-08	12.152069291680988
ASGR2	1.798071341704944	-1.3125456137039697	6.8521668563812215	6.716361860831983e-10	1.452636974135905e-08	11.92310778222571
LACTB	0.6240279084003411	3.610515852880968	6.83817121664412	7.173849412419437e-10	1.54473398024721e-08	12.196309094724192
SLC39A8	1.0973435454364298	5.216714377897954	6.826542394481413	7.577342520539252e-10	1.6139530249894446e-08	11.993753204584007
CALCOCO2	0.45056592351703095	6.390156583752372	6.81862035876831	7.86500769145184e-10	1.6614559398613538e-08	11.933445497455802
HAMP	2.1648705799561556	2.9184479983180918	6.81816840828722	7.881741138359752e-10	1.6627131339896818e-08	12.15525559634432
PDK3	1.0603404271923749	2.8430484190418506	6.815604517566517	7.977338502492152e-10	1.6782883635324895e-08	12.146701835747985
SERTAD1	1.0742694827511912	4.719441092561192	6.809593215124926	8.20600140111627e-10	1.7240428829238964e-08	11.951299466721027
IGFBP6	2.016574021736952	2.976837735978227	6.8026142097958955	8.479625693356842e-10	1.7742782607497405e-08	12.081915099314715
GLB1	0.6415815773013573	6.020591359212403	6.800923700784272	8.547252759404567e-10	1.786005214129781e-08	11.851380925011476
BATF	1.7133851010494032	0.15961300813574192	6.799731432108117	8.595269089399346e-10	1.7936081816999636e-08	11.948323499915677
TGFBR2	1.0149511403412088	5.979820549610636	6.797143219882864	8.700425477163002e-10	1.8106512993701842e-08	11.834321731206936
RUNX1	1.4611947504213347	5.186292994246696	6.794282581157753	8.818132650162917e-10	1.8326741724819724e-08	11.846907080860081
CD46	0.6523631635839644	6.078246239190059	6.7896847018096	9.010634383241025e-10	1.867647753010213e-08	11.799261331315192
MS4A4A	1.789917606305265	4.2931283655997	6.788632120934133	9.05528526689855e-10	1.8743832765213762e-08	11.896984644616053
INSIG2	0.6328545754275154	5.123022391007943	6.785361487789168	9.195429327574875e-10	1.900840692500431e-08	11.809590801012215
WTAP	0.8051144350777131	6.960072674918879	6.784500121374491	9.232694060613516e-10	1.9047005681255047e-08	11.787985030652044
ATP6V0E1	0.7838143336523213	7.443314116189986	6.784359210949304	9.238804389844222e-10	1.9047005681255047e-08	11.80249045460573
CDCP1	1.7989791758520703	3.103207721298809	6.779995295877779	9.430032577809337e-10	1.9415291372816796e-08	11.972213233421417
PCYT1A	0.5531857089083743	4.151617122436262	6.777937755709886	9.521548898018044e-10	1.9577574074178167e-08	11.863304381162642
EGF	1.6189617392581583	1.6610469290317549	6.773968090063687	9.700605391996924e-10	1.9892690924200073e-08	11.955673166058464
AIFM2	0.8775404174795729	3.3209361684246446	6.771137856507143	9.830298049701368e-10	2.010517589183618e-08	11.916436610463839
RIPK1	0.4998650353301235	5.451630009200435	6.767098897485615	1.001835716059165e-09	2.0408597856470785e-08	11.708828767772708
HCLS1	1.1439823402691882	5.9672933711983145	6.7660954890166805	1.006562676542907e-09	2.0477840415525292e-08	11.691567007509622
MT2A	1.435229571887529	8.73410243965257	6.7616119017977105	1.0279555939032236e-09	2.088551148034468e-08	11.745285359699363
P4HA3	1.9491850652437206	-0.638415213059127	6.7577004976455095	1.0469855929014714e-09	2.12441642475442e-08	11.648237460099423
SLC2A3	1.538787352702359	5.985892788687117	6.756969506017524	1.0505805381017117e-09	2.128909655462089e-08	11.64944237924569
CYTH4	1.189235787538724	4.5920019060536115	6.7552225441547185	1.0592214938788246e-09	2.1436029733734062e-08	11.713465608717339
SLC2A14	1.564849822273557	0.1652918606733431	6.7423697735631505	1.1249947263575152e-09	2.2618701010637863e-08	11.69870457293208
TCTN3	0.5228046482188642	5.390761028944394	6.737873496572857	1.1489457583203258e-09	2.3010250050724342e-08	11.577221401650753
CEBPD	1.2027060545724488	6.024578229438453	6.72245598793081	1.2349691865746712e-09	2.4570417657936592e-08	11.490637368934856
JAK3	1.4049073016711247	3.113605202068088	6.720451039172794	1.2466143862321725e-09	2.474136480062591e-08	11.701603226167336
CYTIP	1.333077868508698	2.3756524038457294	6.720042695212226	1.2489994279528004e-09	2.4756838275655702e-08	11.725900511286842
GMPPA	0.5157256595428414	4.9041935020854135	6.719041649459017	1.2548654244498221e-09	2.4841180629577287e-08	11.52027102074426
FAM20A	1.7105494199308913	3.0435695520130164	6.7160085381941865	1.272806026974327e-09	2.516402787432192e-08	11.685869468223878
UPRT	0.44191478580883237	4.114049462309097	6.7135342983966115	1.2876287507614407e-09	2.5424485231103942e-08	11.573040091279548
CD33	1.3096519922503824	2.7972584168158896	6.706109144598744	1.3331447593729178e-09	2.618907685896785e-08	11.653345708150928
MYBPH	2.689751372687562	0.7869766180113761	6.704912968731845	1.340624725118679e-09	2.6302511305413677e-08	11.598492307797777
MRC2	1.2595185230196178	7.499264390457167	6.703353722935723	1.3504374347265814e-09	2.646136681184068e-08	11.432732881715264
CHI3L2	2.3044355724787007	7.055834847442541	6.702790420926703	1.35399987863898e-09	2.649750270113161e-08	11.415609819942468
PLA2G2A	4.1859107183928845	2.3613615210937877	6.7016480421574345	1.3612531073513055e-09	2.660568335673572e-08	11.643471265468197
CD274	1.8811396050804565	0.7205496397880707	6.6962679120438695	1.3959330770332165e-09	2.7135556589465964e-08	11.554918659003194
RAP2C	0.5644178074829718	5.278836324113859	6.696079728995193	1.3971617879538276e-09	2.7135556589465964e-08	11.391091693901075
MPZL2	1.4901358495404118	2.2163545650185097	6.694797035344401	1.405565485090093e-09	2.7230182594942616e-08	11.613174812599482
CXCL14	2.6009495408102676	5.732413717555861	6.690918260037977	1.4312831676022564e-09	2.755597473023921e-08	11.350502144631395
ILK	0.613228283720213	7.105175356807269	6.6909132387943835	1.4313167601920503e-09	2.755597473023921e-08	11.362702500625943
BACH1	0.6143173050857733	5.220607658303455	6.689047738004535	1.4438512741821313e-09	2.7762631545090583e-08	11.362080486710916
RASSF8	0.8712169352466859	5.34698242020103	6.688536550127653	1.4473049224664712e-09	2.779438257703045e-08	11.35315964512776
LUM	2.2983415402419096	4.196930527178464	6.685309232388252	1.4692985645740936e-09	2.814664989353677e-08	11.43502415957438
LRRFIP1	0.5486319379279143	5.913712655733397	6.683811290598502	1.479618845326935e-09	2.830918388807279e-08	11.314664775325708
MYL9	1.2868965823003622	5.877793882731326	6.682705097775315	1.487286126129281e-09	2.8420618774522478e-08	11.310119959527583
KDELC2	0.6724651745492443	5.588535166825161	6.679531766954114	1.50950004389819e-09	2.880940615959652e-08	11.302322931698173
HMOX1	1.5766513625037621	6.770812574957992	6.677657784471581	1.5227721181582832e-09	2.9026784714609252e-08	11.292803067681568
ANPEP	1.6462207905319302	3.093583838141991	6.677010437370432	1.5273835913423371e-09	2.9078743656901456e-08	11.506508064875025
SERPINB6	0.5825228340130968	7.305300391221627	6.668718688781548	1.587687361010529e-09	2.9967841853296656e-08	11.267580772048268
SUCLG2	0.545886223547086	5.348362346160554	6.665455324529797	1.6120617186998161e-09	3.0353606549535854e-08	11.24752363098048
C1orf162	1.3219306680436738	3.869400312311256	6.6646602966471455	1.6180557146445896e-09	3.0429313628700264e-08	11.377904849251976
MMP14	1.1187178036496714	7.63815759230027	6.658603574672977	1.6644491180969936e-09	3.126366607816534e-08	11.233081563958976
HSP90B1	0.5637401553542656	9.246136195124627	6.64779123501285	1.7505641741091665e-09	3.260166472341837e-08	11.243506904462414
SRGN	1.4306042893099322	6.7966256909220055	6.647349968314252	1.7541707309344245e-09	3.260166472341837e-08	11.154886664436244
PGK1	1.0537589021640361	9.188184081922305	6.6466340398373065	1.7600377938782766e-09	3.265336124169014e-08	11.236187751526167
ESYT1	0.5488674864979766	6.124115306756113	6.645988601813843	1.7653438212869657e-09	3.26811129268503e-08	11.140066429233928
PSTPIP1	1.3789081801610903	1.830041334557976	6.636410612428801	1.8459678627707175e-09	3.405104116242492e-08	11.348261418392426
MXRA8	1.2438475683673493	5.640168865851893	6.629583120393766	1.9056522886319235e-09	3.506809539736622e-08	11.07251813571899
C1orf54	1.0487290493681543	4.101953445719335	6.628771308506175	1.9128747360152897e-09	3.5152692133550386e-08	11.188492256875145
PDCD1LG2	1.5220566607397812	2.42208604608255	6.624806141619132	1.9485425816657683e-09	3.568702512098316e-08	11.298743455684628
PIGT	0.5902170614398763	7.256844155730426	6.612208711561183	2.0662820510180466e-09	3.775371505775983e-08	11.008050515095416
SMS	0.6331539802506052	6.24295619710205	6.610899961971801	2.0789103229245008e-09	3.793949833114642e-08	10.979941760775638
UAP1	0.711857110714984	5.2288980330166535	6.6063907499375	2.123007586788545e-09	3.865277449334846e-08	10.98423619153569
SLC35F5	0.6482219436995589	5.103617840033222	6.605794268643425	2.1289096508538946e-09	3.871452326157772e-08	10.989027719587481
FBLIM1	1.7173653043565547	4.4526545949779415	6.605076598401394	2.1360323663861254e-09	3.8752653084753457e-08	11.042101176300195
RBM7	0.7506191872474366	4.667641110600121	6.60427999622457	2.1439660644230293e-09	3.88133639072377e-08	11.016938253638836
C1QA	1.5239329708891693	7.750247919708378	6.604147709423946	2.145286383270139e-09	3.88133639072377e-08	10.988902191298212
SPPL2A	0.709785280501646	4.761266394716296	6.602783707384853	2.158947097922216e-09	3.891770339736456e-08	11.001490459156173
SLC30A5	0.44449569325352023	5.491361162060531	6.602141193096375	2.1654117604197237e-09	3.896477801334021e-08	10.95236737812877
HPD	2.342449712994874	0.6877838786078649	6.599493185826172	2.1922573453977735e-09	3.938253481973882e-08	11.128649588580192
SCPEP1	0.8008261129372576	5.745855234972978	6.592926860191877	2.2602552860722467e-09	4.05295311238606e-08	10.902675601718613
GALM	0.8133401920529728	3.8822186883516925	6.591890974620814	2.2711712657113003e-09	4.06307796850742e-08	11.046424535863766
CSRP2	1.0904465259250413	6.85982135067958	6.5906466192841755	2.2843530083106497e-09	4.08192441960122e-08	10.897933543879414
CXCR4	1.0414499499553687	6.055355328135804	6.581631372005232	2.3821399077883527e-09	4.227270370311184e-08	10.846866724336287
CD276	0.8575892886101295	7.152165551303019	6.577356582979753	2.429943427174995e-09	4.2844486219688205e-08	10.845982811304518
WDR41	0.5014801578440409	5.584177080215257	6.577260318829091	2.4310307659832167e-09	4.2844486219688205e-08	10.835813872724302
RUNX2	1.3007202504007087	2.4681245607708164	6.576974706689589	2.434259691709211e-09	4.285241861398144e-08	11.084322669922129
MGAT1	0.5608785379375334	7.152852304942378	6.575616245918063	2.4496756196060673e-09	4.307462683004009e-08	10.8380890027493
SERTAD3	0.7924187374844518	4.078107850300225	6.574200894219524	2.4658398347618034e-09	4.32393920079798e-08	10.943752658915082
FAM129B	1.086530661310845	6.777018723361553	6.5741262810453245	2.4666948848638825e-09	4.32393920079798e-08	10.820610522018715
PLA2G5	2.240326475668007	4.188621056853318	6.573719533942775	2.471361272555943e-09	4.325864039056209e-08	10.928815223919386
TMEM43	0.49313493339046754	6.765706363365091	6.573327415033933	2.47586810204627e-09	4.328839229212645e-08	10.816694179973839
C15orf48	2.1799836868785167	0.3481455794187975	6.569896187086278	2.515653291928818e-09	4.393418959777385e-08	10.969251018085972
LIMS1	1.035600918379569	4.085708356847141	6.565640388253207	2.565878595748e-09	4.471007211867786e-08	10.904125319013517
MICALL2	1.0045210643072462	5.283690451253539	6.55592133677211	2.684326817704703e-09	4.672122331357136e-08	10.75164827382147
SP100	1.0791344913490688	5.372508744380168	6.554687852865118	2.6997409836658687e-09	4.688367760035063e-08	10.741603726411306
LYN	0.9341852530033412	5.428783296871783	6.551565480174216	2.7391517675443636e-09	4.746119034528273e-08	10.724847508943679
MUC1	1.1909103433777388	3.50856604544765	6.548827422788174	2.7741794322762606e-09	4.7960337472121314e-08	10.892960890007796
LMNA	0.8190211924264368	7.28689718575966	6.548444154907609	2.7791177369458532e-09	4.7991908870595744e-08	10.719012490208708
ACTA2	1.374971570392976	6.170642476127313	6.547860619286498	2.7866531316866446e-09	4.8068207990760344e-08	10.692930969809984
DNAJC22	0.98878550714866	1.7838855468727215	6.545709311362044	2.814608618798079e-09	4.849617822400578e-08	10.945683020816816
PGCP	0.8917022150786664	5.199256248873601	6.542679478848319	2.854450998187608e-09	4.9073008743646714e-08	10.696267171975432
CCR1	1.325698489972304	4.063992582116674	6.538114051432548	2.9155418191660686e-09	5.006745032668145e-08	10.782172747163777
CTSA	0.6864176558367969	7.127569879173508	6.537651853826602	2.921798156040422e-09	5.011907604482686e-08	10.66482070893939
ARSI	2.1320234617361704	2.2807503646465443	6.535629515449374	2.9493291010470526e-09	5.0401081039784236e-08	10.903349218967085
IFNGR2	0.6884703662131226	6.736838019886591	6.535449707001371	2.9517892873418536e-09	5.0401081039784236e-08	10.643868879466956
VAMP8	1.4126407756378176	4.967044629682105	6.532039363962882	2.998836492962569e-09	5.1098726122629266e-08	10.663307229894613
RCN1	0.6125952827759287	7.250758988637527	6.531804477559367	3.0021040053888925e-09	5.1098726122629266e-08	10.64228430369144
TNFRSF10C	1.3451062249507524	1.3284496576055091	6.526923540925446	3.0708048941153897e-09	5.221045454482186e-08	10.849801486312122
MYADM	0.9515821444593753	6.08052825368314	6.526220627080009	3.0808258303271196e-09	5.232314441572083e-08	10.594899828384857
MCFD2	0.5835035872676659	7.233931877762049	6.524699803131635	3.102617881942946e-09	5.257743995323315e-08	10.609501624936076
SVIL	1.2760830130597682	3.514287962534691	6.52269856661784	3.131526136062966e-09	5.3009071947559824e-08	10.774820154331582
MOBKL1B	0.7705701170544454	4.579644926867626	6.51896859805147	3.1861186084659203e-09	5.38740516021414e-08	10.638609386696295
COL6A1	1.417040851499066	8.485506095350821	6.512447582428314	3.283830416146289e-09	5.540475803872201e-08	10.600890823764232
AQP9	2.530030315237606	1.8447743509423609	6.5086243872381715	3.342488903625076e-09	5.6271311553277624e-08	10.783007749463971
BCL2A1	1.9404225471228722	2.1971418676708403	6.506790257950732	3.3709959772639445e-09	5.6689344564217324e-08	10.776204525517793
RNF149	1.084007241713997	4.606989852243508	6.505565021258226	3.390173041848073e-09	5.6949736904508857e-08	10.575229462546517
RHOH	1.4543949747732448	1.183072442586865	6.502814005286672	3.4336249010755047e-09	5.761689836723108e-08	10.737935067262274
GDF15	1.7832797763109896	3.33822660748004	6.5014236452799805	3.455794346244206e-09	5.7925874579817284e-08	10.696866016018719
FAM18B	0.5096395146524726	4.514984697929266	6.50070277021786	3.4673444084137597e-09	5.799340360319803e-08	10.562629662955564
TM2D2	0.5140250884284816	6.029874387549208	6.4955686810099476	3.5507150178441196e-09	5.900385376096354e-08	10.45626386075267
COL1A2	1.80590141214938	7.940472094735542	6.4949127751111915	3.5615077516271054e-09	5.911949519681549e-08	10.500429765471846
DPY19L1	0.8180009302558364	7.268349285385412	6.481111844917459	3.796266542746025e-09	6.267904320737308e-08	10.41327779594788
ACAP1	1.4917547828656867	0.6948745806379717	6.480563527000158	3.805902938694383e-09	6.270387736923726e-08	10.611788157252171
LYVE1	2.601138563236293	2.1178242047927625	6.47444611025621	3.915066272663328e-09	6.443355068382197e-08	10.63358972514956
MOCOS	2.05932670514665	-0.29327495958674843	6.458866463798009	4.207251163021361e-09	6.90212980690983e-08	10.41999441928544
OSTF1	0.760639850895414	4.865755702797876	6.452192722032564	4.338909280715829e-09	7.087957629016822e-08	10.31025030898755
IRAK3	0.9684468684929182	3.439600538628091	6.4509279669603075	4.36431500939055e-09	7.121915530138802e-08	10.460743717151498
RAB43	0.6606023639130285	2.941350912080106	6.445586212164543	4.47324847557951e-09	7.276578559273378e-08	10.478819185691219
FURIN	0.7907661783622499	6.223890510147137	6.445156781189876	4.482121549276335e-09	7.283329442717637e-08	10.227785379253266
RHOG	0.6607575522146627	6.1018384207560405	6.443845875118442	4.50931571362619e-09	7.31738978660206e-08	10.221959086518279
ITGAM	1.248936418452144	4.269480349827916	6.4436894157306455	4.512572263185629e-09	7.31738978660206e-08	10.332541091517735
CPVL	1.3236971801955129	5.764701461065736	6.442114687564592	4.5454783466727435e-09	7.363006468911805e-08	10.218403014090276
QSOX1	0.6689786556825492	6.478186799318777	6.439619788453406	4.598098602139387e-09	7.432628778154245e-08	10.205026366932442
PTPN9	0.6044494473012172	6.162126657678717	6.439224691613478	4.606486659239026e-09	7.433085421504619e-08	10.20097167096929
DPP4	2.098033074185625	2.5530600311329676	6.43915248291909	4.608021310523582e-09	7.433085421504619e-08	10.469311170621992
PLIN2	1.3704566345822542	5.763508558638996	6.437483278528762	4.643638038399976e-09	7.482710782671476e-08	10.197526146411821
GPR65	1.5644521652670753	2.900641467760265	6.436095964062487	4.673446771326942e-09	7.522883367498202e-08	10.439146507973653
MMP1	2.888107433406708	-1.4309343832560808	6.433944736115068	4.720043674665333e-09	7.589968040356006e-08	10.139774845622735
TLR1	1.0735580180418927	3.2604054500441575	6.429867764948015	4.809616016029704e-09	7.701878357548708e-08	10.3841186625243
SLC17A9	1.24466982185678	1.474044637955913	6.42961487157309	4.815227144360752e-09	7.702864916305721e-08	10.42855318353412
EMILIN1	1.3081396893159667	6.017089339303521	6.428735831562995	4.8347813930673155e-09	7.726130970206329e-08	10.154279603107934
RAB34	1.1855821493799894	5.838215011813491	6.426608008438124	4.882440181327196e-09	7.78615408854671e-08	10.146991516842727
RBMS1	0.8385734467234114	5.257943358682657	6.425891235379729	4.8985986618831055e-09	7.797006905893577e-08	10.164685980094411
C14orf147	0.6852659792999294	6.16362745644068	6.4238028836836785	4.945978927842996e-09	7.863086705800706e-08	10.131392571944277
OBFC1	0.5587012211200144	3.8614489384183868	6.419989672382301	5.033663442134938e-09	7.994245514022953e-08	10.274672794013444
PRRX1	0.9551057639032967	6.439076557430345	6.41932029854061	5.049213299515733e-09	8.010691182287255e-08	10.112919482190668
CXCL5	2.7522851715209216	0.9487793153327942	6.417385762904644	5.0944206650687195e-09	8.074106996508194e-08	10.354022315636072
COL5A2	1.3736173168448893	6.606012682898122	6.410664140920614	5.254625513567862e-09	8.302415988189548e-08	10.076666363842424
SIGLEC10	1.325388241060291	5.0404801901886405	6.405128765206877	5.390285371882554e-09	8.5080440859571e-08	10.084844276296153
RGS2	1.5333127873311625	5.674241461387885	6.3969653898233405	5.596687437041223e-09	8.82479723584997e-08	10.01716173383608
ADAMTS14	1.7846194297486355	2.649273443810946	6.3957211579440045	5.628824610122884e-09	8.866404934903472e-08	10.2732892384238
GPC4	0.9510220241980818	5.2868141877673125	6.395240915320203	5.641277451673264e-09	8.876953018597286e-08	10.025076523261284
ACTR3	0.5961801166601086	7.543638762618179	6.394587483275176	5.65826485670916e-09	8.894607783416102e-08	10.032916137774041
ARF6	0.4687005832352842	6.215175642552159	6.387243330998296	5.852702060539813e-09	9.181537993447044e-08	9.966734853927518
DIRAS3	1.4952252501146237	4.688781413682096	6.385017696485682	5.91291828925726e-09	9.247780216900224e-08	10.02401545868533
NOD2	1.3328024366499178	1.5379990508532644	6.381994946308174	5.9956819152000285e-09	9.367721460415364e-08	10.222194549440552
TMEM150A	0.5610913965042572	4.487904082275984	6.379651138033275	6.06064245895452e-09	9.459632323839843e-08	10.020573426110026
RIOK3	0.4443246182644067	6.009104026522551	6.378454785310849	6.094067778556634e-09	9.498724724316424e-08	9.927894785931898
NUAK2	1.1041615853981512	2.9367308949306055	6.378314200086035	6.0980075721893914e-09	9.498724724316424e-08	10.180387419081566
ABCA13	2.49076263528538	0.4592952112261588	6.372728373310376	6.256598127306605e-09	9.667635242604725e-08	10.128500760580208
SH3GLB1	0.44313447187737953	7.483932643319756	6.371145324747316	6.3022794363726714e-09	9.72847359242272e-08	9.925355176497433
CAPN2	0.6151205890358984	7.707755972558177	6.370108974697532	6.332363138870266e-09	9.765137196451836e-08	9.929124083316802
MS4A6A	1.6041990678708409	5.80878523060171	6.3662683667965565	6.445091905955044e-09	9.909248482725098e-08	9.87592214665823
OSTC	0.8423464509003917	5.952537381521175	6.3653020807976635	6.47376473753903e-09	9.94341892605472e-08	9.869333516180488
MGP	1.786347116133463	6.1343538721108395	6.363468944993572	6.528506370552622e-09	1.0007564288299402e-07	9.85987621847595
B3GNT5	0.8849796417860256	4.9539831721682965	6.362751354469494	6.55005952837038e-09	1.0030632372095296e-07	9.900785368047927
TRIM38	1.072499484351869	3.2354327382786847	6.357569384951655	6.7078018650154375e-09	1.0259593330729878e-07	10.064702535935568
HSPA6	1.6125974304969701	4.310535652813807	6.35696458731686	6.726454971915738e-09	1.0260006144600652e-07	9.938712495679658
GLB1L	0.707721682832346	3.246415120117076	6.34984413244166	6.9499518976388425e-09	1.0548740965894547e-07	10.029397804082972
IGFBP7	1.2852246226946633	9.206965234680322	6.342691084959019	7.181851520076682e-09	1.0879305726041505e-07	9.864867917078284
FBN1	1.1618526639804898	4.874559229242319	6.3372031615873645	7.364932144247572e-09	1.1145693679729324e-07	9.792696445719711
PIGB	0.6616531642508217	3.21138442390729	6.331815793390757	7.549137804067425e-09	1.1390925056411327e-07	9.95268963710062
FCGR1A	1.3283095759405574	4.7925575924328605	6.329803312660875	7.619109455854718e-09	1.1485267538488329e-07	9.766729294420717
CYBRD1	0.976297572905712	6.722113487272365	6.327705634493549	7.692724815608097e-09	1.1571625130546246e-07	9.706473473454938
TNFSF12-TNFSF13	2.2212210364516363	2.908597460370168	6.327491664523591	7.700273169202658e-09	1.1571625130546246e-07	9.957433093902115
ISG20	1.0447601763276602	2.9560412669080773	6.322992589465835	7.860693908139767e-09	1.179180552115013e-07	9.934308681990622
GNG5	0.6687815722683563	6.569685405124433	6.3226018469949485	7.87478108509653e-09	1.1801457639773916e-07	9.68030342869781
CDH11	0.8598279893980454	6.403136772372643	6.320356237073536	7.9562250482738e-09	1.1911936550430122e-07	9.667724834954395
TDO2	2.358836722672036	0.791333868817765	6.316839406329217	8.085447461616492e-09	1.2081946250541466e-07	9.910922101594526
ITPRIPL2	0.6892234336488636	5.165514506072988	6.3118043831589405	8.274068066272826e-09	1.2316062128377727e-07	9.657830460451551
RGS18	1.5057626541246163	1.8212707585492443	6.3113482540982755	8.291368477233516e-09	1.2321924764869254e-07	9.917928482792226
SRPX	1.5010739053623103	6.284117295442336	6.311136035742788	8.299429823076766e-09	1.2321924764869254e-07	9.625413362686135
ADAP2	0.916692347035303	4.449271540277405	6.311069003781463	8.301977712664001e-09	1.2321924764869254e-07	9.717922808493299
KCNN4	1.9752047177373742	1.583403431600413	6.304932999604704	8.5385073886171e-09	1.2624383743035885e-07	9.887629490755195
SLC2A5	1.0986651549028004	5.707654164420108	6.301120581277364	8.688805249590465e-09	1.2812570989635363e-07	9.586153900905666
CD2AP	0.678944732257178	3.989603374831894	6.299005361810933	8.77331722752829e-09	1.2921998564060531e-07	9.718867236682517
SDC2	1.187581127866025	6.316651938460508	6.2979572325966595	8.815494529430132e-09	1.2964757672948518e-07	9.566650154319381
CD300A	1.2750972059756163	4.397972328979206	6.297866310617452	8.819162699515593e-09	1.2964757672948518e-07	9.664736836307743
DOK3	1.0558393166854692	3.816683974808091	6.294564894647322	8.953380847100443e-09	1.314328701247759e-07	9.720447189110995
SEC11A	0.5875549666226423	6.630405826290787	6.294330878666188	8.962970854269448e-09	1.314328701247759e-07	9.554991284983041
GPR132	1.1701023840148117	1.614796961401362	6.291950752439153	9.061086497080896e-09	1.3257212037142743e-07	9.831707289331082
KCTD9	0.7480378273050072	3.895354102799904	6.2914588173486985	9.08149727241252e-09	1.326190998464711e-07	9.696965297105283
CLEC7A	1.2791281616430785	3.410460700285463	6.29023979619969	9.13227116609962e-09	1.3298277021003045e-07	9.748655159160524
OAF	1.021589906751284	4.4097560535469	6.28687967694813	9.273679653345405e-09	1.3466046509815395e-07	9.614440815523361
MYCBP	0.7508251933021404	4.127251508871146	6.286357852418733	9.295833309625534e-09	1.3479756492648532e-07	9.645585482461398
TMED7	0.49032585411849183	7.0730993197583745	6.286245648398631	9.300603662653549e-09	1.3479756492648532e-07	9.530865933991388
MYL6	0.9031977932586113	9.56171166964273	6.279079259432398	9.610340124082896e-09	1.3876503282161266e-07	9.594298776222871
MFSD1	0.6255182003563071	6.263571729651918	6.274922621749956	9.794634493729106e-09	1.4116173694186593e-07	9.463353053726522
LRP10	0.7404273362244762	7.240091491639304	6.273682840931273	9.850275263128731e-09	1.418310876122392e-07	9.480260421784392
GBGT1	1.006455818883654	2.9253296716547275	6.272435693303116	9.906561328905532e-09	1.4237568683853406e-07	9.71356514749635
CD93	1.2518369294789498	6.011679318253006	6.272435650713724	9.90656325645205e-09	1.4237568683853406e-07	9.452766664643459
MNDA	1.2764652620246744	3.6431274907651954	6.2671089471193575	1.01505613602304e-08	1.4561098301033768e-07	9.619622068260112
UBD	1.9823778364021563	2.209825962039479	6.266257559960302	1.0190106343012346e-08	1.4604240698475221e-07	9.71839048612119
ZNF436	0.8244679650153053	5.995070660674606	6.261632047846099	1.0407622081453438e-08	1.487450788860922e-07	9.404691864935488
IL21R	2.1375368338684284	0.7862588054822429	6.261240439638537	1.0426246524347634e-08	1.4887328486293042e-07	9.671921707386193
COQ10B	0.5449028829727451	4.886400713425603	6.2600602729889125	1.0482573030310506e-08	1.4940088604474892e-07	9.44709969207141
ARL11	1.2815851113455519	1.755283034095753	6.252762134247786	1.0837625436084976e-08	1.5375071007347417e-07	9.662927673688603
CA9	3.2573210489519604	2.7191206153471708	6.2523331455488	1.0858860930234768e-08	1.5391038088708673e-07	9.638260138581124
FCER1G	1.2971117748745264	5.75151894269778	6.245830837598489	1.1185805993790963e-08	1.575308805755712e-07	9.33815803497753
TRIP6	0.8174066040864609	6.639416624106742	6.243511141183299	1.1304778473164315e-08	1.5869859968957237e-07	9.328312100583842
TMEM37	1.180208043862574	2.5850111818010624	6.243470240019174	1.1306887371178101e-08	1.5869859968957237e-07	9.606333057748675
SLC25A43	0.8001427103614902	3.9112773081870573	6.243412084487074	1.1309886587046238e-08	1.5869859968957237e-07	9.481756265187386
TMEM49	0.696482011772086	6.7215770006502185	6.242923608194213	1.1335109447733245e-08	1.589079298122676e-07	9.327584808251409
FES	0.8585833459666947	3.9246839041527037	6.240499104095413	1.1461124289334476e-08	1.6038293799076859e-07	9.467177293267195
STAT3	0.4806927088837396	7.873778107563029	6.236027598148171	1.1697168706101926e-08	1.6309406746545913e-07	9.336327176051135
TNFSF13	0.9334458377113908	4.838891773387357	6.223239526854091	1.2399026137167686e-08	1.7272392236789782e-07	9.287305913269654
TMED5	0.5606488612846183	6.812448062373541	6.2145566012778986	1.2899093476790292e-08	1.7952790659348655e-07	9.203651146241357
COL8A2	1.4967031172520797	3.9889238527522726	6.213503285273823	1.2961093152298714e-08	1.8022814923498507e-07	9.339557703247554
ARHGAP9	0.9779182270706688	3.3558135712809847	6.211892115915335	1.305649798537402e-08	1.813912211103178e-07	9.408644757474377
PLTP	1.0761941988724342	8.573826261703111	6.205939292035193	1.3415038062580283e-08	1.8586999277902116e-07	9.230969359020301
CSNK1A1	0.32918583695957615	8.044704033632602	6.203163188540425	1.3585547058166467e-08	1.8806348400716793e-07	9.19712307274503
SERPINA3	1.5828712354834984	10.055539537664009	6.2018821937355755	1.3664945114460485e-08	1.8899293148887456e-07	9.27010288320899
TCTN1	0.6298722944861321	5.546974718258764	6.1975584638202745	1.3936330977009758e-08	1.9222912343154514e-07	9.129463085549336
GLT25D1	0.6785575967058595	6.754627763432269	6.196229066673371	1.4020836181198434e-08	1.9322190773034946e-07	9.12066851772072
AIF1	1.3044271342083888	5.4387566289124	6.194189795636992	1.4151448780053073e-08	1.9467394436859808e-07	9.118849544596259
OSBPL3	0.8835639870552114	5.500575656259822	6.192576891637103	1.4255602380039243e-08	1.959319467937479e-07	9.1091054197495
OSCAR	1.1623191516512625	2.5651250123481835	6.187384391928807	1.4596070403582856e-08	1.9989875816487677e-07	9.362286425019219
SNX33	0.6061344907177233	4.715347112231087	6.186899120575886	1.462829602420945e-08	2.0016233628157402e-07	9.137657722403233
EDEM2	0.6173331431504971	5.229417731214153	6.183966281017216	1.4824557182994847e-08	2.0248848212485698e-07	9.084417802027842
SLA	1.218236105671834	5.349314276552257	6.179437240102996	1.5132746012006178e-08	2.06515111726679e-07	9.05770066626424
FSTL1	0.9162511439801753	8.098315574783934	6.1748337253927135	1.5452476256407472e-08	2.1013459995596088e-07	9.073681058153616
KLF17	1.6772102711255639	-0.9948281853181937	6.173084758970767	1.5575686436535088e-08	2.1162348946062344e-07	9.127932846711149
DNASE2	0.5617856171603748	6.227875652076998	6.169830447321065	1.5807528039008352e-08	2.1458441011403855e-07	8.99547955913309
SASH3	1.1224594866289985	4.684940826806076	6.168073518909989	1.593410507307421e-08	2.1611243125055181e-07	9.057299325136068
LMAN2	0.49129975068576837	7.104193620115925	6.165737610439769	1.6103943288623275e-08	2.1793283253314561e-07	8.995623807925906
ACTB	0.5359089541061977	12.717663701787192	6.1656448959656585	1.6110721035457234e-08	2.1793283253314561e-07	9.19836805143405
FPR1	1.855800033234126	5.0105892525383045	6.163054939318101	1.630119669534238e-08	2.203161737413452e-07	9.006329681797297
COPS2	0.5918840976162061	6.0940681995871255	6.162334603679948	1.635456654948293e-08	2.2065071807486987e-07	8.962363417420526
CALD1	0.7314187584694594	8.110347429633274	6.159565874487748	1.656131095156115e-08	2.2324473442659483e-07	9.006580009209081
CNN3	0.7120829406944331	9.656126732004141	6.158478455240132	1.6643212805966616e-08	2.2395722921536753e-07	9.063230791790026
PDIA6	0.6402372406395873	8.231704336964691	6.1562871099625776	1.6809474925866447e-08	2.2580044671758405e-07	8.997031582582501
CCR2	2.0859191976943245	-0.2373553216884584	6.151012710882741	1.7216399000378913e-08	2.308644252042115e-07	9.1259636347739
TACSTD2	1.830893275828203	-0.8957134709808676	6.14916239191974	1.7361441427503214e-08	2.326071140343415e-07	9.042390380122612
HCK	1.134768751225944	4.5424041091826215	6.14622674292819	1.759403607218794e-08	2.3541146146018347e-07	8.975730599246713
IGFBP3	1.9418850520325739	7.871333141908149	6.146103992093266	1.7603828380022726e-08	2.3541146146018347e-07	8.937375468856333
SPTY2D1	0.5151445618200272	4.486087698596208	6.139989121695968	1.8098496075418527e-08	2.414333114005442e-07	8.954400089744855
TMSL3	0.8696130218346454	11.348136958269171	6.135515740712701	1.8469028954903642e-08	2.4560703530883216e-07	9.02355865992996
IMPA2	0.8966131082327959	2.591286736457781	6.134786230617087	1.8530159842565463e-08	2.461271274179173e-07	9.132044683361713
GCLM	0.7698648546406983	4.185028929214685	6.132363346365052	1.8734625559858012e-08	2.4841501354993155e-07	8.956579221198965
NFKB2	0.7816970478558032	3.9715696929227313	6.130233260149841	1.8916218292150308e-08	2.506073902777061e-07	8.974414312836153
LCP1	1.132216559779759	5.823019446681629	6.128559922868783	1.9060088497486112e-08	2.522966735791702e-07	8.81601499348838
METTL7B	1.842752988251684	6.494529458634369	6.1280399252533	1.9105016140154432e-08	2.526744887627114e-07	8.812983960526168
C9orf21	0.6674520925095586	3.1677222662126403	6.1212982639469375	1.9697030296910033e-08	2.5917495491004175e-07	9.030655222792676
SERPINF1	1.1603318259455024	5.241901152100973	6.121294522708158	1.9697363799660784e-08	2.5917495491004175e-07	8.806271170674783
MGAT2	0.5228885632842566	5.186387722802818	6.120168867583753	1.979796051425409e-08	2.6027651243845893e-07	8.804684115832213
ARPC5	0.7676159862060894	7.619019203885658	6.11952458852799	1.9855765664343945e-08	2.6081410758930834e-07	8.80994602099107
LPXN	0.6722632479344788	4.170258253934703	6.116473982256381	2.0131734713850217e-08	2.639893546107859e-07	8.88849249307352
CRTAP	0.4778381419370348	7.78003006923635	6.109085941021716	2.081584629530713e-08	2.72728263143527e-07	8.770243816762573
FAM177B	1.69016976337648	-1.0967970777914806	6.108672762923377	2.085477472059802e-08	2.7300635056565546e-07	8.848527821708778
TMCO4	1.0050188334287	3.753947413486283	6.105921233371478	2.1115851951959733e-08	2.75721890729188e-07	8.895541899742629
ZNF217	0.9028748829855608	4.730762097031274	6.104880111922215	2.1215475912844076e-08	2.767883706023422e-07	8.773705584007796
TRIP10	0.6333260060906296	4.938089684824862	6.104628417062767	2.1239629812018535e-08	2.7686925725370905e-07	8.75385441066403
P2RY6	1.361550588342964	1.6214118277204637	6.100898726293008	2.1600742215948426e-08	2.811013043984309e-07	9.007491199674737
A2M	0.9470979810162827	9.84076339007782	6.099332922189059	2.175414216363214e-08	2.8232978619201144e-07	8.809772181641474
RSU1	0.4644544911084978	5.9924550134281445	6.098908092619607	2.1795947042913278e-08	2.8244983138551737e-07	8.682591979713884
GEM	1.1196638485936647	4.918680042634344	6.097023863892611	2.1982318796453305e-08	2.8462580869866196e-07	8.721940855843712
MOXD1	1.9378913661706205	5.807229434533896	6.094083153979623	2.227633140096489e-08	2.8794912534306754e-07	8.664069659173679
CD86	1.180312547120408	4.174587461514059	6.086674900467053	2.3034298044279013e-08	2.966838100201851e-07	8.756982601299457
LYZ	1.8336657173121083	5.076077282171065	6.086362301551225	2.306683400056291e-08	2.966838100201851e-07	8.66292134041619
FKBP9	0.6731757204161326	7.543796631103248	6.086355925534681	2.306749810091446e-08	2.966838100201851e-07	8.66076290653584
C10orf10	1.117796831046915	6.365417768455027	6.085668782474563	2.3139178710087268e-08	2.9735772907354647e-07	8.624247186920325
CCR5	1.3176492230739452	2.385580848968286	6.085422797480541	2.3164892409228237e-08	2.9744030461507794e-07	8.927750077483083
SERPING1	1.3463873212032107	7.650341131917659	6.0825119040761715	2.3471325089807346e-08	3.0112421315301086e-07	8.647997585932329
SYPL1	0.6703260985824588	6.973195546507991	6.076302876227971	2.4138364921787858e-08	3.0916754606220144e-07	8.596415115245067
RIN1	1.1729668073196904	3.9293782002408757	6.073961878691482	2.4394679395455474e-08	3.1219116262018167e-07	8.732893857494082
C1orf38	1.152392381843467	4.856371788330401	6.072670515293045	2.4537215806344746e-08	3.1349495024825376e-07	8.620086522773914
BCL2L12	0.8727530931723355	2.9024291988097497	6.0693112771573015	2.4911852495335366e-08	3.1723012166025324e-07	8.827473385284405
SLAMF8	1.5018589718371955	3.3832232846686288	6.067783666297229	2.5084077057231928e-08	3.183716479831881e-07	8.774266866759989
IL1R2	2.525258919688031	0.0842511431275816	6.06718890831175	2.515144756697879e-08	3.189642047124835e-07	8.803506938354055
ARHGDIB	0.9148675579562351	7.049557623234249	6.066337645504148	2.5248183656917058e-08	3.19665221817174e-07	8.554927910915142
IRAK2	0.9254061968032796	3.4061546932465085	6.0650894195246	2.5390693194791575e-08	3.2120580783993506e-07	8.759866993747542
FERMT3	1.0543682236593979	4.698072050451283	6.064696948595676	2.5435665020779263e-08	3.2151097564380085e-07	8.600172100199956
SIRPB2	1.3541900515783873	2.49217561204959	6.062883199883715	2.5644517420869552e-08	3.2388542436300523e-07	8.825620564951631
ETHE1	0.6499331265078565	4.480904023470587	6.061477253923796	2.5807573155642335e-08	3.2567805698294635e-07	8.609461873529549
HS2ST1	0.5325294671403702	6.711006044968745	6.046200599412948	2.7646489937083702e-08	3.4549150836285877e-07	8.456655371069633
TGFB1	0.8713081472782909	6.171341459351228	6.045405530784098	2.7745651562867605e-08	3.464499536445193e-07	8.446074532492482
IFI30	1.4649306801631017	6.823314806420091	6.044055959496244	2.7914773968978682e-08	3.4827971632331737e-07	8.45019476970963
UGP2	0.5899348152804142	6.638484242283416	6.0429006183265885	2.8060362817567312e-08	3.498131406707401e-07	8.440462068563534
IFNAR1	0.361723897236363	6.686032437998456	6.041091262805413	2.8289870766807322e-08	3.5238941607022273e-07	8.43360272940431
NAT1	1.105086923802716	1.282759512235632	6.0394683272561505	2.8497304839654183e-08	3.544007563970219e-07	8.74208508548632
TLR8	1.7132278261605278	1.429164476867125	6.034913252371665	2.9087545188887592e-08	3.608680887834558e-07	8.72445716449645
STX11	0.9695634384416827	1.923822705553949	6.027687947087525	3.004857959838098e-08	3.7219208512982574e-07	8.692160310803478
TES	0.9869943889203339	3.063316878070343	6.025111464838708	3.039878606679102e-08	3.7622767250078997e-07	8.622144205386695
CAMK2D	0.7335130241916996	7.163718507018479	6.024896823835153	3.042814174164131e-08	3.762889926205699e-07	8.376630561439253
PPP1CB	0.680666217283532	8.922801794913543	6.0155035181830865	3.174054687122824e-08	3.9098099670797855e-07	8.406270350408025
SPP1	1.8138587597821303	11.24749482917624	6.013687057516185	3.2000695356375066e-08	3.938203315706146e-07	8.48702561986105
FLNA	1.0484711901819193	9.326315225766553	6.012048829583042	3.223711814263691e-08	3.9611840548016235e-07	8.407258550337659
DENND3	0.7742905062164969	5.293921624527663	6.009710278639522	3.257759210764086e-08	3.996651136769528e-07	8.312409521681484
FHOD1	0.6947279220154705	4.465135860549768	6.007848487439601	3.285118362760064e-08	4.0270119453197895e-07	8.376396616879108
LOC283050	1.3347179640114977	-0.29989725783116694	6.0060502544480965	3.311758300836049e-08	4.056443586750811e-07	8.516510745072607
IFITM3	1.1813690308511893	8.141952887967586	6.005634046441046	3.317954473064131e-08	4.0608076134223784e-07	8.330570084917344
GUSB	0.6273413891344068	6.265834795658128	6.004321821719788	3.3375646610248434e-08	4.07833475734264e-07	8.265976474843436
UBE2Z	0.33577730721496657	6.7179151905024685	6.0037191503919685	3.346609326302041e-08	4.086149043618667e-07	8.270428934193639
FKBP10	0.718618010191177	7.564523067308644	5.998854632391608	3.4205033574659645e-08	4.166475693166085e-07	8.27742113610567
C21orf63	0.8779407520715248	4.701296499248471	5.9976040467678935	3.4397584488734286e-08	4.1866231286564437e-07	8.3058437369714
ASL	0.6416386989469993	4.928191985484824	5.9951606691864905	3.477687299420964e-08	4.226116299792804e-07	8.274003177670439
SLAMF9	2.296253382787092	-1.0262090773091919	5.986193574010275	3.62044684223478e-08	4.378894961106082e-07	8.356468431731754
NDRG1	1.5041131185388483	8.026987118135562	5.981554517873859	3.6965515462884946e-08	4.46743898082405e-07	8.22053577169729
UGCG	0.9960887624819348	3.5710462201783284	5.980379138148933	3.716082674260188e-08	4.487526305384993e-07	8.371278656143648
ITGB2	1.1177983434457	6.984281294208876	5.9766335984247005	3.779002074738113e-08	4.5431812376045975e-07	8.159469305333864
CD68	1.1931375304671148	7.25690054193147	5.976583739975751	3.779846655759483e-08	4.5431812376045975e-07	8.16838193569892
XBP1	0.732314979300666	6.290810379241854	5.975093448296491	3.805177544004181e-08	4.5665091755710876e-07	8.138200744517572
PION	0.803323116059314	4.599462141294335	5.972727893834698	3.8457291135431524e-08	4.611120122159916e-07	8.208004644032737
STK3	0.5318353940684042	3.775496929772987	5.972576940087688	3.8483312348225225e-08	4.611120122159916e-07	8.310899733373011
TMCO3	0.6193604282409471	5.8531560082847465	5.97114125232466	3.8731662393520936e-08	4.6300850059727626e-07	8.123402707129443
GPR160	1.2225302606912438	1.7378957499275232	5.970846788187527	3.8782794447864275e-08	4.6310289922244376e-07	8.451875299189936
PTGS2	1.8825989998170012	2.836295567644893	5.970749973019344	3.8799620374515096e-08	4.6310289922244376e-07	8.406590998447072
STOM	0.9409810384300528	7.2621918990581875	5.969479908320491	3.9021017098152846e-08	4.65025583207585e-07	8.137537423183216
APOBEC3F	1.0588633142280928	1.981737567127192	5.967980674244013	3.928396350537297e-08	4.6753725621633424e-07	8.436043790439538
TEAD3	0.9310489239231519	3.806870816745915	5.965956833717361	3.964168781629793e-08	4.713295819700311e-07	8.278009239415058
WAS	0.9352762121464142	3.9709127534836175	5.9637054967158765	4.0043391992829624e-08	4.757389429286792e-07	8.246420800151405
ACP2	0.4250639536812644	6.134464258390436	5.959682736985863	4.0771171412061365e-08	4.83640180265691e-07	8.070566486728751
PLEK2	1.4151502624566716	1.190985391463205	5.956444590821329	4.136644822760557e-08	4.903243644257537e-07	8.388989357858518
SIGLEC7	1.5315131903212478	2.0367136428081825	5.952987619056842	4.201139587002203e-08	4.972047089114426e-07	8.370845306496244
C3orf64	0.60084022775971	3.849036878306397	5.952589721306032	4.208626166827382e-08	4.977087739159898e-07	8.214398094540758
DCTD	0.4143586733651494	6.336069655366988	5.949546331641292	4.2663245982579234e-08	5.026049780728452e-07	8.02695273534901
RHOC	0.7408073814085405	8.544500303615598	5.939453894782752	4.463291714082638e-08	5.23808382974645e-07	8.058783355633821
RAB20	0.9298362072511921	4.24667494450993	5.9384565623229415	4.483235194925164e-08	5.257488208436575e-07	8.100576444672434
NFKBIA	0.8187008203998838	6.664868062384716	5.933289955288129	4.587963461447703e-08	5.369161546826907e-07	7.961439848980956
C2CD2	0.7625953734097539	4.734453751990702	5.930274673517322	4.650192714367104e-08	5.432622867292053e-07	8.008927325871515
TIFA	1.0022604036733682	2.993084027746591	5.928867695199155	4.679513402174769e-08	5.462738544658373e-07	8.21325037976283
HPS5	0.46452182429431055	4.994201622039979	5.92682556248036	4.722394339454019e-08	5.503919970254822e-07	7.970563935338065
NEU1	0.5953544476037917	6.200553883627203	5.926678477956932	4.7254977242833696e-08	5.503919970254822e-07	7.926578083902916
C13orf33	2.4891190998250536	0.6174938029155089	5.917686930588722	4.919074115551105e-08	5.70782858810486e-07	8.210056118553918
MIR155HG	1.4337807356520236	0.7027343369006375	5.915233001990179	4.9732458673318387e-08	5.753924053659722e-07	8.203137417840276
IL10	2.1075226971472745	-0.4508509117874776	5.910156441448416	5.0871838367134727e-08	5.871965714517848e-07	8.107550721695258
NEDD9	0.8696050759492655	5.847376529714483	5.90552992318333	5.193256020755246e-08	5.983181534996296e-07	7.837488608862099
LEPRE1	0.7800074472807683	5.0829274480883075	5.904475616330247	5.217730931453591e-08	6.004673783130286e-07	7.866783083262968
TXNDC5	0.6464428904791513	7.14141739807362	5.9033110341256245	5.244897737270303e-08	6.026942474399802e-07	7.84502569711093
SH2D2A	1.275342626885964	-0.16091615238592497	5.90151690804026	5.2870228355933776e-08	6.070824955151562e-07	8.096593307872926
DNASE1L1	0.7963862869923193	4.2411981535981225	5.901151403256654	5.295645417912231e-08	6.076201487323252e-07	7.939482648580907
LILRA5	2.152801294668738	-0.5618020003226135	5.899501074368904	5.3347507424647535e-08	6.116519791788027e-07	8.053503017113389
SLC35D1	0.6505445451178113	4.870016171555877	5.898539976362429	5.3576551884749494e-08	6.138144189130518e-07	7.858104358537055
ERMAP	0.6134444448902876	4.667188171346882	5.89820953663775	5.365552407073432e-08	6.138144189130518e-07	7.876594113024601
STC1	2.2187977869456956	2.9206320329334043	5.89711943715475	5.3916861292517e-08	6.163468628553778e-07	8.083448608477086
SLC15A4	0.5298465035406235	5.089336542192228	5.89278616939847	5.496814743345109e-08	6.266136680096674e-07	7.81556955420962
NOL3	0.7796850759488674	4.426476236049411	5.8927479161661	5.4977517204920556e-08	6.266136680096674e-07	7.8801059600087076
CSF1R	1.076127211729891	7.229202141929683	5.888677515903819	5.598355562125574e-08	6.371383108748227e-07	7.784546133557598
SDCBP	0.41369081845739863	8.103458020977051	5.884487588185787	5.70380522016079e-08	6.477053041244443e-07	7.801367322642129
C9orf167	0.9391776263031493	3.1888950461102086	5.881427909197206	5.7820415704189305e-08	6.556239930693407e-07	7.990005381037124
ITK	1.6051062877542426	0.4177834460016661	5.880865675956813	5.796532327752856e-08	6.567841662474416e-07	8.047775851413773
CARD16	1.452162891410727	2.4877372012694345	5.879015715915082	5.844465041278537e-08	6.612435465998263e-07	8.037247156425131
RILPL2	0.6269093739264724	3.9540154080787953	5.8787597988204565	5.8511265157766e-08	6.615118914940686e-07	7.880832004370811
HSPB1	0.8014360198141324	8.199555534811568	5.878347771318892	5.8618672123681936e-08	6.620222159571518e-07	7.778830530260922
CD300C	1.2007460828764485	1.5154626656264423	5.878092958627011	5.868519351620689e-08	6.620222159571518e-07	8.060560543677614
TBXAS1	1.02380170164633	4.684246047712987	5.877310735085986	5.8889865020234796e-08	6.633605613418852e-07	7.784227549476417
ATP13A3	0.7004830398292592	6.163436852773192	5.869120238812213	6.107555754734651e-08	6.854775640011868e-07	7.676439863473949
GALNT1	0.4759506173334396	6.581750382939203	5.8677803184204045	6.14406409890038e-08	6.884207598980027e-07	7.674895770557736
IFITM2	1.1020878422792872	5.871952199110876	5.867666616811242	6.147171949805782e-08	6.884207598980027e-07	7.672661151167825
PKD2	0.5682701153896677	5.432226337423994	5.867393921268591	6.154631947834259e-08	6.887560179067643e-07	7.685122915745319
PRDX4	0.9335029910594139	6.70797397963655	5.8658564790443535	6.19685793961345e-08	6.929785807598188e-07	7.669432277656812
ELK3	0.8323823851706482	4.071177311060392	5.865228902909394	6.214176164431279e-08	6.944116712441648e-07	7.806602308338059
CLDN7	1.1907850300998586	0.22059064148435895	5.863043460386487	6.274856736924218e-08	7.001777549935482e-07	7.963534106045209
PCSK5	1.1552480911727097	2.8460269874198514	5.858433490879309	6.404774049916744e-08	7.136417675127609e-07	7.9243364647781105
CD4	0.9761641162801213	6.239072592546722	5.857714246531206	6.425280850549259e-08	7.152988808905248e-07	7.627087766504896
SBNO2	0.9437707238924746	5.477612344382112	5.857586732417218	6.42892321454035e-08	7.152988808905248e-07	7.640597623552108
CP	1.857232413562306	5.2434648177886185	5.8555156122582535	6.488368690196032e-08	7.208727202558575e-07	7.643876882762696
CD99	1.091137655025463	8.765855808177982	5.854346007675387	6.522177305271639e-08	7.235863037740572e-07	7.699171136804871
FCGRT	0.7376387298412448	7.492166225978743	5.849517521425731	6.663593297920793e-08	7.387438694984655e-07	7.624819808206797
LOXL3	0.7388892309183532	4.916445097778791	5.84639020078603	6.756790462435996e-08	7.480004717963065e-07	7.628156190839337
VWA5A	0.7736721843315681	5.251542125105312	5.845888399960313	6.771863487329659e-08	7.491313259548829e-07	7.601732072533512
FAM91A1	0.4861409918527766	5.7847518921288685	5.841561116674013	6.903225533205492e-08	7.603902924825849e-07	7.561311706230535
MXRA7	0.8708754890308352	7.421916877032946	5.837077003926915	7.041992089980688e-08	7.751217703040127e-07	7.56828875876252
FILIP1L	0.9471792497105387	4.768713784016853	5.834948250977481	7.108825762608389e-08	7.81920128995606e-07	7.592438034604555
TMOD3	0.5940585849963007	5.2575201398708655	5.829649801259268	7.277894612682739e-08	7.976717329223917e-07	7.531184172382443
APOBEC3G	1.154251374126368	3.474873225388531	5.827858049398713	7.335957645202545e-08	8.034645088541793e-07	7.726140229343237
KCNQ1	0.881600177902492	3.2959116687726007	5.827373579420157	7.351735327903964e-08	8.046210822683253e-07	7.746312405278411
RHBDF2	0.9017597146826137	5.2222978682676615	5.826197990405628	7.390159466852051e-08	8.082528307682658e-07	7.518441088820215
PRF1	1.5511595150144408	1.9785988800546708	5.824908983742881	7.432517655348787e-08	8.117340988890486e-07	7.829429708937553
CYP2S1	1.0189746614242643	1.4910456966344434	5.824503492882905	7.445891830465217e-08	8.126192350856625e-07	7.8354319189959725
C16orf72	0.3397426447834926	5.649457519311906	5.822681658882622	7.506273386190449e-08	8.17473459664145e-07	7.483337852805407
CSTB	0.524328892154899	6.70600582568937	5.820936427299229	7.564567515737597e-08	8.232406186322475e-07	7.475052927263844
TNFRSF10D	1.1343283328821299	2.60706358266187	5.819746164307968	7.604579705078833e-08	8.27011450155294e-07	7.777732588062358
LAMC1	0.8567050111442862	7.352209110760117	5.819334137114043	7.618478947296448e-08	8.27939139156156e-07	7.488984985632127
CD59	0.7724853813484831	8.584150471650464	5.815161005745962	7.760669773651765e-08	8.414469127986575e-07	7.522368301997356
BTBD19	1.0559278475582605	0.2702149649694384	5.814914960589616	7.769134231156377e-08	8.414469127986575e-07	7.767615803341315
EDNRA	1.0735417388690571	4.424238617227167	5.814729718092036	7.775512941690468e-08	8.414469127986575e-07	7.543504630608636
MSR1	1.4819154396115914	5.905595621875481	5.813851119134794	7.805837150780523e-08	8.441361479816722e-07	7.439322201579536
ICAM3	0.6304399803284291	3.423559273098492	5.812897975781655	7.838865708035822e-08	8.465206448432802e-07	7.668695877831478
C1QB	1.3386058369639553	8.426185186128745	5.811172960035237	7.898991112588996e-08	8.524166686300554e-07	7.498380420076305
TMEM64	0.6413507886998424	4.801006582122418	5.80929795317168	7.964858778218442e-08	8.589236868455007e-07	7.478634545739348
TAF13	0.6113913974426235	4.029414104922559	5.80544296302103	8.101982910064399e-08	8.718819152554299e-07	7.5549681847862225
CTSS	1.2061663162713812	6.101163990440065	5.804450911018195	8.137644605469411e-08	8.744990763828835e-07	7.396914202079024
LCP2	0.9304503625869547	4.668754553593171	5.803442077444746	8.174067807674844e-08	8.765806652444629e-07	7.466962978687168
GPR183	1.409260177070764	3.3128384227252625	5.801189259722106	8.25598371885938e-08	8.841355897814618e-07	7.632424450072133
MESDC2	0.47536785139021553	6.120368731826135	5.799717039255453	8.309951395610068e-08	8.886807244916981e-07	7.37644020854988
SYK	1.0128465603170058	4.814854238301743	5.798708575829349	8.347118970949557e-08	8.91043077539132e-07	7.431693824499794
SH2B3	0.7312881051604725	5.552254957037873	5.798647482935298	8.34937583194375e-08	8.91043077539132e-07	7.382979671186965
C5orf15	0.5938749295223911	6.252634728859047	5.798324784571687	8.361306738724708e-08	8.916992477031377e-07	7.370491868223029
TSPAN1	1.319427530395528	-0.6014727515845818	5.797452451392125	8.393642875715408e-08	8.945291415784886e-07	7.63426652899846
PIK3AP1	1.1583865348161808	4.481632137030709	5.7972546125783415	8.400993561275544e-08	8.946942106935784e-07	7.461478125170735
PDIA3	0.5882328070950127	7.876462647970506	5.794600955013781	8.500203862931049e-08	9.015243725602456e-07	7.4035529584212245
POSTN	3.5153603359670345	5.1700174205162	5.785905510198431	8.833432677034267e-08	9.34937304821863e-07	7.348114764467999
ST14	1.4985122614707476	3.6801497045556366	5.785576016527524	8.846308951778633e-08	9.356579584731021e-07	7.517831322386262
IER3	1.3188565439115143	3.9469573256416264	5.782849034980433	8.953587226279702e-08	9.448636863894726e-07	7.469460926524958
LAMP2	0.559349051203375	8.401502157987721	5.78274123288336	8.957854286371889e-08	9.448636863894726e-07	7.374996938445419
NCF2	1.1367982353221682	3.9625375753288785	5.782339706426014	8.973765241665804e-08	9.45894967817692e-07	7.4651212046366275
NUMB	0.3911796313929665	5.65885649385052	5.7803609893492895	9.052580876208416e-08	9.528999978976791e-07	7.300599975600374
SPI1	0.9691996881385014	5.286508459475007	5.7746493380097395	9.28392203090913e-08	9.73927630194896e-07	7.292428159166208
WBP5	0.5846585837451022	6.014806705146839	5.773685984127155	9.32350969451698e-08	9.774156560105123e-07	7.26495860763087
TMED9	0.42564805848897436	7.548302987852055	5.773334980489302	9.337974892355793e-08	9.782670571672465e-07	7.2985730917237905
TNFRSF11A	1.2899054725875474	1.112815188476711	5.7703706254153575	9.461021848333167e-08	9.898128760050595e-07	7.6086389104259045
DOK1	0.565294373300917	4.729613110310805	5.767565066881498	9.578944502325383e-08	1.0001144425887593e-06	7.306380031296825
RAP1A	0.46431655238564584	6.301068638435255	5.766704132507695	9.615419912891537e-08	1.0025651823982447e-06	7.234649622809544
PPIC	0.8678009295848104	4.226589536500964	5.765133480356741	9.682316121356727e-08	1.0088580872124465e-06	7.355567450654396
FUCA1	0.8212287028544614	4.987135779562619	5.762051745138144	9.814903280568023e-08	1.0212930060029654e-06	7.258935355277739
VASN	1.1767624815722906	4.497446774502675	5.75838240043893	9.975099994610703e-08	1.035865434457183e-06	7.2927624293117415
FAP	1.7171936269325736	2.15343994331663	5.757950907324002	9.994106202843347e-08	1.037140725128178e-06	7.541476973795226
C1GALT1C1	0.5508294847660187	4.499978448154349	5.75668233486125	1.0050190048512695e-07	1.0422594535179172e-06	7.285180039354047
HLX	0.8661303145281054	2.6124950094015857	5.751281960690267	1.0292422583150266e-07	1.0656485520319466e-06	7.487557732307909
RAB38	1.2608601113542588	0.28542067231353696	5.749368942895325	1.0379599314261241e-07	1.071377516902427e-06	7.498941438539026
SEP15	0.7367152014287681	7.6266039372539005	5.746716032168878	1.0501695049427743e-07	1.0803645053850916e-06	7.187469358848904
LEPREL2	0.9639950169422704	3.7523698620415145	5.742009794184291	1.0721773614295642e-07	1.099338237407268e-06	7.321930667393541
ORAI3	0.48759651415568595	4.51561970495907	5.741690779801613	1.0736854664359312e-07	1.1001530616550495e-06	7.219149198107388
SLC7A7	1.0510752052176855	4.706527116213691	5.739532342968785	1.0839441379738631e-07	1.1099271282665965e-06	7.1886054490648785
C3orf66	2.036954261098678	-0.9687536841295643	5.736436066931281	1.0988285610605388e-07	1.1244217146724997e-06	7.352970943756314
NLRC4	1.037728947049296	1.6094301082226314	5.732888679895341	1.116128505175264e-07	1.140610846806345e-06	7.451322717361398
KANK2	0.7159391392439689	6.323720015511228	5.731296376256336	1.1239806269215435e-07	1.1465291761754943e-06	7.082806860940117
C7orf68	1.4229730055823273	5.487612140399872	5.729247374890901	1.134164758884512e-07	1.1552149766682998e-06	7.087339535341938
PTGES	1.639622292529157	1.7007409759127785	5.727361384103303	1.143618777365408e-07	1.1633077286116067e-06	7.426801265296142
TMEM165	0.6284214745048677	6.356650101386862	5.726849690168783	1.1461971008059419e-07	1.1637600623302608e-06	7.064043209200797
TRIM21	0.7300405863142885	4.207225665922248	5.72180171025059	1.1719408943323304e-07	1.1866382489493675e-06	7.17290130328559
IRF1	0.9955438614181142	5.011697293161693	5.720215836721305	1.1801452051494452e-07	1.1924869964414163e-06	7.077698519676863
EFNA4	0.8556980695930472	1.9213306317570948	5.71953474418076	1.1836860448317587e-07	1.1938275014617757e-06	7.3887918709133364
SLC35A2	0.37193439273089535	4.920219865012021	5.717263102812893	1.1955713933668492e-07	1.2050265658241948e-06	7.072663655112475
NCKAP1L	1.0542903915958473	4.931298894735196	5.70956573364199	1.2367226733631108e-07	1.2400195283441178e-06	7.038799287215924
ELF4	0.9851867645446815	3.4396941912766614	5.704095668505726	1.2668089708923129e-07	1.2668911245220724e-06	7.203415415375117
MYO1F	0.8771297758845833	4.9278987885662024	5.702029757476923	1.2783578927479619e-07	1.2776122530179081e-06	7.00690024025719
TMEM109	0.539941192486193	6.015633501437867	5.698041409438536	1.3009469733601108e-07	1.2974701647449306e-06	6.940569184607615
IL10RA	1.1779107636228545	4.681470145981621	5.69792837452859	1.3015928570523362e-07	1.2974701647449306e-06	7.0134481075490696
BNIP2	0.45869225357048915	4.865511999342559	5.69521816660291	1.3171736902806244e-07	1.312153454639374e-06	6.983397167048867
LRRC15	2.527114421670868	-0.7923168692088084	5.694537956196465	1.3211128511248466e-07	1.3152279714135738e-06	7.2020850776503105
TSLP	1.9033903237406826	-0.23667645455521477	5.694063995815938	1.323864436626257e-07	1.3171169985299037e-06	7.244021189552256
YME1L1	0.3687337841278149	6.306778833701667	5.693534470252768	1.326945264293218e-07	1.3193309426605877e-06	6.921072766593086
BET1L	0.3916809794842262	5.940737954227628	5.691847099101965	1.3368095875780144e-07	1.3274269575042216e-06	6.914906092720722
BST1	1.1374924450000863	1.9271822724416714	5.689790179091228	1.348931728017735e-07	1.3360228758999031e-06	7.264491986913974
ZFP36L2	0.6260519202551329	7.8428143643528765	5.68917351631556	1.3525869232544883e-07	1.338783244127565e-06	6.950355327602008
C1QC	1.2365126652674956	8.17026192636693	5.68577129545623	1.3729287407519639e-07	1.3554375231201046e-06	6.9499054794724096
PRR13	0.5659586786303192	6.0846860087393635	5.6855427871288535	1.3743057042213537e-07	1.355928871708093e-06	6.886684133076264
NMI	0.8893226889992403	3.9968045358220374	5.6853031412901585	1.3757512380152222e-07	1.3564872021376433e-06	7.046434993091673
ZCCHC9	0.5968702694695143	4.073412469151365	5.684750735161416	1.379089019393733e-07	1.358909378151486e-06	7.0334019572205655
ETV6	0.5077297183486049	5.096334115988292	5.676798091825348	1.4280315473368037e-07	1.4026544262089713e-06	6.885909834024188
PARP4	0.5511208212230594	5.867774651189462	5.674423673886859	1.4429721476951632e-07	1.4155263034101216e-06	6.84166259335298
KCNK6	1.012790562956503	1.3111425654479723	5.672921818971201	1.4525014390518435e-07	1.4230638304713138e-06	7.205182275500104
LTF	3.317943512118825	6.102790388874347	5.672744506586398	1.4536305592102828e-07	1.4232658319734457e-06	6.831988558402946
NUDT22	0.5300083649697873	4.332233829117233	5.671770774448789	1.4598466376711427e-07	1.4284451141831657e-06	6.943399784823845
ZDHHC6	0.3848004456687475	4.7684564381286	5.670864861705764	1.4656532071314132e-07	1.4323091322670167e-06	6.889009612607291
BIRC2	0.4064567409555515	6.071340166427194	5.668503791543587	1.4808935938368872e-07	1.4453708930733316e-06	6.814057899797028
SIAE	0.6425047844234966	5.42366890773906	5.663322200129368	1.5148876121290705e-07	1.4757474331422866e-06	6.808613878316937
TFPI2	2.452282483363793	-0.1311416685589101	5.661470576034727	1.5272201308423015e-07	1.4849471398309666e-06	7.118840437676784
CYB561	0.6779887357782757	4.996600581102363	5.658844016615323	1.5448832655788374e-07	1.5011748480460777e-06	6.817043298610451
DSC2	1.4451357796317332	2.1162594771874286	5.6578128389022435	1.5518724435200446e-07	1.5070166846046982e-06	7.124109417964975
SYDE1	0.6208187134710021	5.3820709080938345	5.656371458354636	1.5616939703793602e-07	1.5148024989633925e-06	6.781117678637353
LPAR6	0.8863765416487768	5.095956030961163	5.654139149455353	1.577025429309256e-07	1.527594795563947e-06	6.789445349376411
LTBR	0.8932591037787088	4.479278457325258	5.6480934851600875	1.6192928351386486e-07	1.5675527188118707e-06	6.8245455922181915
CAPG	0.9136530494879773	6.792227669942805	5.647524868690324	1.6233249899483727e-07	1.5704701800498026e-06	6.73399355195576
DNAJC3	0.47763729337535654	5.995089838075697	5.638795510086201	1.6864777672292112e-07	1.62850179389115e-06	6.688186660580023
ZBTB38	0.5930009968959844	6.025549535176473	5.637767593258609	1.6940711525429848e-07	1.6337880702542444e-06	6.683529050009454
KDELR1	0.4920080591374303	7.414477739464383	5.637542482535509	1.6957385556448466e-07	1.6343740166624487e-06	6.71290850654405
COPB1	0.4230144825481297	7.021703741562884	5.637235839145743	1.698012466274317e-07	1.6355434255100713e-06	6.697276089434297
ANTXR2	0.8599452702462465	4.866905177910935	5.63566175809065	1.7097322479790228e-07	1.642727787918038e-06	6.729781812246454
MCTP2	2.01223275680789	-0.44390340319895977	5.634698918296945	1.716940149232813e-07	1.6486260299700626e-06	6.990444109652437
B2M	0.9141522936069268	11.115367903437724	5.63242114284274	1.7341107302360992e-07	1.662008798693032e-06	6.845783142158965
NFAM1	0.9738206945314021	3.7623267842442716	5.629332306328589	1.757664869208162e-07	1.6835372638546004e-06	6.842592697867166
PTPN6	0.8373915343045208	4.648833062112768	5.626685903562306	1.778094763894764e-07	1.6978327773387713e-06	6.714054198102398
HLA-DMA	1.0599643994923795	6.03766281847334	5.626086665263011	1.7827530720143783e-07	1.7012274210107505e-06	6.633791825638226
MAP3K6	0.8961292465296031	4.476110045358465	5.624061731038336	1.7985831372441547e-07	1.7152721434410706e-06	6.723036394440284
ERLIN1	0.48082789240829893	4.864125170567865	5.621270730049893	1.8206283187431212e-07	1.7320116781824597e-06	6.668984484024332
MAN2A1	0.992689712826174	4.068050358242401	5.6156043667485696	1.8662039090413914e-07	1.7731811756825197e-06	6.741171399342766
CROT	0.766331249072997	5.554193820483815	5.614421511467701	1.875858143904866e-07	1.7812566771648363e-06	6.5951115478764155
VKORC1	0.7239410436051976	6.288119261867127	5.613483939544914	1.8835452313713115e-07	1.7874554469524303e-06	6.580108107413087
TMBIM6	0.4145320596620561	10.194095921530455	5.612110147726019	1.8948647227430693e-07	1.79709156761506e-06	6.723142441026445
ARFIP1	0.39734411545043535	5.381239169604533	5.6118475267676375	1.8970362020784332e-07	1.7980451919023676e-06	6.591999204535016
FAM26F	1.5139977837944554	2.327461669498309	5.601566910924202	1.9839875089007974e-07	1.8701143872102197e-06	6.879259982876655
IL1A	1.5519914102264845	0.17202421237004964	5.600648852932357	1.9919398208491655e-07	1.8764632851139268e-06	6.888399019225885
MGAT4B	0.5459754516173092	6.401650898007185	5.59926645659914	2.003973321977698e-07	1.8848158984677934e-06	6.520880986162537
HOMER2	0.9201222255841457	2.377844039352293	5.599262752722166	2.0040056591575078e-07	1.8848158984677934e-06	6.866605501827578
HDAC7	0.5673784462977176	5.843830408345973	5.599209211069839	2.004473168722639e-07	1.8848158984677934e-06	6.522358049627632
MGST1	1.4174059477644434	5.9692132988894375	5.596580712365082	2.027556492876644e-07	1.9030400898752723e-06	6.50929465450222
RFTN1	0.8130760561367012	5.657766729035839	5.59410104192761	2.049571819826148e-07	1.9201972681372436e-06	6.505405288462748
ITGB3	1.4606288957886169	2.8349352662343192	5.590732603969353	2.079854033231901e-07	1.946203218839147e-06	6.795321992977588
GMFG	1.0412844980516782	4.307977378118757	5.587852156802202	2.1060970921836092e-07	1.9683711065796023e-06	6.591198615337886
RARRES1	1.8897425116716315	1.9851668671959775	5.5786992542213785	2.1916619014539283e-07	2.040918972362381e-06	6.801478260394429
CRYZ	0.7131680761868573	5.360899577008818	5.575034066957874	2.2268736912117415e-07	2.0699589627592686e-06	6.437259324298779
C5orf43	0.3067451133997725	5.737110997981022	5.572679102702806	2.2497902840589945e-07	2.0887426833518214e-06	6.412492988241159
MAFF	1.0447265018444254	4.381903310485046	5.565593916983899	2.3201416324535684e-07	2.1463049858468194e-06	6.487789714698065
CAT	0.47875568230599885	6.10788888873817	5.56449929136475	2.3312012988258435e-07	2.1552431192561952e-06	6.3725230462098
MYO1C	0.6032961142680477	5.522504354715672	5.559844544417929	2.3788113672526386e-07	2.1939982113877353e-06	6.365439949332122
FANK1	1.2185366172624834	0.841635460992639	5.559643343663676	2.3808906682145267e-07	2.194582973882923e-06	6.739510835397381
RASSF5	0.8879488324529268	3.8896132464542896	5.559016268591198	2.387382593176964e-07	2.1979598190675797e-06	6.528347371019218
TPST1	0.7295198294114886	6.454970454957228	5.555586199791847	2.42320151868812e-07	2.2217394089525064e-06	6.336919745952578
SAMSN1	1.163739718267231	3.9982263628844246	5.555577161085878	2.4232965993503115e-07	2.2217394089525064e-06	6.4982689831833795
PCGF5	0.6074140809920827	5.935973138654883	5.555375982977716	2.4254137951974e-07	2.222359247518664e-06	6.335482259011367
NAGA	0.5995741224286837	5.651014294689449	5.553607230323183	2.4441063934019526e-07	2.235502057689888e-06	6.334461549319425
GBP5	1.5849459168472915	1.956673684373592	5.552066816650266	2.4605009146567205e-07	2.247830841523773e-06	6.69276460634386
TAPBPL	0.694015338932056	4.368103873918543	5.551347864113834	2.468189551095305e-07	2.253519897421001e-06	6.429593261826117
ARHGAP4	0.8275147071476381	4.640835142186062	5.55015645453489	2.4809826587120537e-07	2.2638599751478447e-06	6.391668528417911
CNN2	1.3211404454471944	4.8764470164663525	5.547866112602182	2.5057588173194234e-07	2.2776732516609833e-06	6.357670950677443
CD109	1.4072168923250028	4.233663197241076	5.547804799689536	2.5064254042030514e-07	2.2776732516609833e-06	6.432562840568748
FXYD5	0.8734768365417036	5.051330209032316	5.547801645301593	2.506459703046942e-07	2.2776732516609833e-06	6.342581375908485
MAP2K3	0.6105080013608193	4.913271176686117	5.542703632077466	2.562498154557994e-07	2.3190826638900362e-06	6.332567820503392
CNIH3	1.44282343807741	4.377716595555507	5.542698470048731	2.562555514732262e-07	2.3190826638900362e-06	6.392000876113145
FRRS1	1.5245530163026313	-0.10265945315551814	5.540417068895495	2.5880299654846424e-07	2.3407630555858457e-06	6.633346878359966
EPHB4	0.9279090181231	5.120082611779076	5.539722110635368	2.595839200254727e-07	2.346449959386175e-06	6.30342285920436
TXNDC15	0.5205997953501686	6.580371818775407	5.538363533887909	2.611172308201397e-07	2.357479439293432e-06	6.2665263110307965
BTBD11	1.9349873718780766	2.6471742569656818	5.538235033595634	2.6126271718776185e-07	2.357479439293432e-06	6.593612926463882
C18orf19	0.4427036021640651	4.318382115277444	5.53766978140529	2.619036329052694e-07	2.361880656743953e-06	6.378602346381966
CTSH	1.1041498702197918	6.04219831658655	5.52972547043526	2.710761438483761e-07	2.4403182803770038e-06	6.226259114719587
IRF2	0.5074046214884831	5.2409165552198855	5.522190363094483	2.80066914664385e-07	2.515382580686943e-06	6.22152712285729
RAB11FIP1	1.106225834849922	1.9280319758707365	5.518754932322959	2.8426244406591457e-07	2.5471302440095695e-06	6.556916021795608
TRIM6	1.1007321316543959	1.6929271799458774	5.518511246568072	2.845623756043038e-07	2.548337046570249e-06	6.563837113044775
C2	1.3873955449333302	4.8260461679538285	5.517721800786633	2.8553616797169007e-07	2.5555735613995546e-06	6.235673939094905
ATL3	0.7118323590379334	3.7325684930377423	5.515537156654105	2.882480202466743e-07	2.5783484456055475e-06	6.3690288145530705
TRAM2	0.8128809803266446	4.759181390395851	5.515338302578597	2.884961128903391e-07	2.579071627177924e-06	6.232464806677554
FADD	0.46640802462763986	4.9457744742935725	5.514697239204669	2.892973371846421e-07	2.5847359424822516e-06	6.211939995912407
CSF2RB	1.1713307023579853	2.298976854067833	5.513794409028897	2.90429428128596e-07	2.5918473444277077e-06	6.517841784301739
SRPR	0.4293270078019944	6.638182092455411	5.5127985187118425	2.9168324889260883e-07	2.60153116320007e-06	6.160238401467394
EDEM1	0.5620892511709865	4.882491033364034	5.509100264341357	2.963859480370761e-07	2.6388959033947753e-06	6.194143623396868
ACTG1	0.5332526426068434	11.696971130465045	5.507527408744389	2.984084468224669e-07	2.654666038786405e-06	6.343719086379064
CREBL2	0.6284637183063939	6.076139270623756	5.507107554620834	2.989506115688639e-07	2.6557018919079312e-06	6.130905795888211
TNFRSF8	1.3852255519873187	-0.8219399698166917	5.507098468335773	2.9896235551210484e-07	2.6557018919079312e-06	6.454475892222774
CA13	0.6981876609558944	2.5643021401466313	5.506500086829321	2.9973675481368864e-07	2.661048069074204e-06	6.4690771074654405
LOC541471	1.2874457980575378	4.31054486170072	5.504199512729037	3.0273241432346757e-07	2.683009517978272e-06	6.239310382477714
TSPO	0.7530781222062899	5.962951684894498	5.502210031327763	3.053466400327843e-07	2.699971637583467e-06	6.111337082620656
ATP8B1	1.0331773454419213	1.747456850788587	5.496322526781389	3.1321329184750205e-07	2.760709081195108e-06	6.471431435900601
METRNL	0.936201564702257	4.466951746117755	5.49613377743853	3.1346875048133286e-07	2.760709081195108e-06	6.185489788653891
ASPH	0.527816787424797	7.020163879588589	5.49545064237849	3.1439503298621914e-07	2.7656636598211616e-06	6.098505708121538
PPIB	0.5938517303831716	8.694648730337729	5.4910079557048785	3.204848002808025e-07	2.814462474447754e-06	6.150316820951878
PLSCR1	0.8930319116847558	5.7573534264027915	5.4895154342405235	3.2255648980590766e-07	2.831043613714799e-06	6.061834578299982
CXCL1	2.000853481304998	0.6466049221333414	5.487484343368561	3.2539683813995235e-07	2.8543484874608674e-06	6.444988335101
CHSY3	1.2754058117414708	1.8204494821357449	5.486094092843103	3.2735513125245765e-07	2.8698939619352754e-06	6.427165491126642
ACSF2	0.8208370964456075	3.9768803038612437	5.484029346172521	3.3028484782908704e-07	2.8939333172570177e-06	6.2019189816766485
CD53	1.0581509809855572	6.058622309823283	5.482757857362759	3.3210176204619866e-07	2.908200609037155e-06	6.028835852038227
SLC22A4	0.8605217243384495	2.7600564374749705	5.482461057862264	3.325272866302262e-07	2.9102742832716904e-06	6.352947394281814
YAP1	1.056019977126149	5.876634984505943	5.482277328338583	3.3279096933798576e-07	2.9109299705961876e-06	6.028985087208447
CANT1	0.5025828612263092	6.142097519845454	5.477653388463072	3.3949499281463545e-07	2.9662052601668516e-06	6.007105829251272
ZDHHC1	0.727057321290312	3.5565910331398394	5.476148024975492	3.4170597117545975e-07	2.982143622805187e-06	6.230403550837404
CD1D	1.3695956150346964	0.7522975967599074	5.4742602623025025	3.4449854459128724e-07	2.9975788700799096e-06	6.392916302143255
ARHGAP30	0.9648516128278528	4.313239429366783	5.474164432320653	3.4464090115113676e-07	2.9975788700799096e-06	6.1133961485262915
NUCB1	0.4816656341971264	8.286204393373488	5.473515012719159	3.456071418841546e-07	3.0042884639208277e-06	6.058799049250354
GRN	0.6480520648665724	7.9888522516444125	5.473010877806832	3.4635905033718474e-07	3.009128402957592e-06	6.043485773928524
RNASET2	0.8158963509540405	6.429746026563962	5.471942647062449	3.4795759941759087e-07	3.0213142683663674e-06	5.984936827446688
ARID5A	0.7556676691261623	5.4336327390556605	5.469672008657146	3.513795421502039e-07	3.049310027854977e-06	5.990402306404553
EHD2	0.8870274673360514	6.501853387809215	5.467497459372372	3.5468758004510135e-07	3.0762863733833003e-06	5.967455859252034
PI15	1.507232266030493	1.3134532784037882	5.467331459107798	3.549413584368833e-07	3.076756991824158e-06	6.363124106190071
LRG1	1.3484308707465424	-0.5209824294451048	5.464095400645512	3.5992428550078974e-07	3.114698320262446e-06	6.306135701561185
FGFRL1	1.0369130134905085	5.748466900279138	5.456762844064447	3.7147006570823146e-07	3.2020345909930897e-06	5.924920846272986
HLA-DRA	1.3054114290566758	9.382657236060025	5.456230282571856	3.723226275629599e-07	3.207590636675086e-06	6.034974743229867
AMPD3	1.0542019118635158	4.05756261798397	5.453551853383973	3.766395994229949e-07	3.2375469691761447e-06	6.063230782617777
CNN1	1.5940000357095747	1.5501798140664984	5.452746634040123	3.779469773048302e-07	3.2451672255110165e-06	6.299293604112556
TYMP	1.3498088540091837	4.822481562224018	5.451800680643334	3.794885360414836e-07	3.2565902695023473e-06	5.960073605244769
ENDOD1	0.7147406921146038	6.7193004153559555	5.448049752808713	3.856620557662516e-07	3.3077277875257874e-06	5.89096176407946
LAP3	0.5979956171489436	7.269889064545162	5.444497912259206	3.915985539407825e-07	3.3530490284957285e-06	5.8942453366776295
RAB21	0.3819192531169069	5.652630578211032	5.443762325013332	3.9283914844821473e-07	3.3618049435182685e-06	5.873385029950658
PROCR	0.8568563702409109	3.528420055466488	5.443127189226813	3.939134250277239e-07	3.3691286341389523e-06	6.097482081505461
PSD4	0.9452539059694591	3.6238025109730363	5.439316582003556	4.0041943036303454e-07	3.419085291045601e-06	6.067824778150821
TUBB6	1.0525381600627313	6.189077546123292	5.437094940514081	4.042609862445678e-07	3.442370450389652e-06	5.837474187172647
SMPD1	0.42309642479501086	6.112660118375524	5.436965577949734	4.044857827706406e-07	3.442370450389652e-06	5.837043970551099
CRABP2	1.3286807522552357	2.7646965130928733	5.434152715962228	4.0940415482261016e-07	3.480386698742818e-06	6.153543138705461
NRCAM	0.7251114427597205	8.992143419675875	5.42861316622538	4.192621229431341e-07	3.546907607904058e-06	5.903145693948689
ELMOD2	0.47693530382023086	2.8366681419814603	5.428592587278457	4.192991744510147e-07	3.546907607904058e-06	6.123649232531253
IL6	2.124004145691262	0.8188668020156554	5.426723142586973	4.226784433296351e-07	3.569618989368183e-06	6.202031342229191
KDSR	0.3681386563292186	6.214036427204424	5.425397272975925	4.250912834626713e-07	3.5880310247826242e-06	5.788711732635996
C4orf3	0.44125359103443973	7.409733615599423	5.420036631402867	4.3498496555711475e-07	3.6675249611023875e-06	5.7977939909195335
GNG10	0.6657946009088151	5.372150222735512	5.419154348039081	4.3663479381617197e-07	3.6794235822072068e-06	5.7827030821503715
FAM114A2	0.41783655558258825	4.653914797148619	5.418816187295059	4.3726876187879637e-07	3.6827534554521673e-06	5.840695189395413
MAN1A1	1.1566417165314786	3.7952260256127865	5.41811781839667	4.385808864141127e-07	3.6917881273973976e-06	5.954752385885404
SP140L	1.0220209254457422	3.3490495014973156	5.414910873247662	4.4465591071761833e-07	3.7384832315230968e-06	6.00626311798354
NCRNA00152	1.3583275409559885	3.9489935554118447	5.414806239442801	4.448555041725493e-07	3.7384832315230968e-06	5.918273935110429
SLAIN2	0.3618594963170141	5.172577936573234	5.4143839194339	4.456619898462173e-07	3.7432208853042033e-06	5.775098937069154
MMP11	1.288182293860389	2.524679483691023	5.413945256187625	4.465012016498096e-07	3.7482281059562944e-06	6.091829650419509
KCTD12	0.7995600710590809	7.536455568718167	5.412590492167145	4.491027999506655e-07	3.7659675247630297e-06	5.772015995495004
FLVCR2	0.7761933173353279	3.675484515888852	5.409385165217252	4.553173549600742e-07	3.809793234313242e-06	5.936354390782266
TSPAN4	0.6443112886979563	4.815625297335521	5.408948522086758	4.561704192090952e-07	3.814861190142872e-06	5.782314056816699
TBC1D8	0.7903603886793054	3.6316500764774737	5.407920304048904	4.581854236565967e-07	3.829635457023511e-06	5.93678284995082
CCNG1	0.5727422236839317	5.972268730450242	5.406726171014525	4.6053651441694215e-07	3.84720129405399e-06	5.712108230096963
RIN3	0.8419498474985074	4.925321851364337	5.404925833147311	4.641034930627944e-07	3.8748998194484856e-06	5.755214432812673
SURF4	0.48384048119007694	7.942751013110761	5.401084088537219	4.718057822034189e-07	3.9328199823561745e-06	5.741692631338585
CIB1	0.6239637684254937	5.96971652917238	5.3952924413627565	4.836545772517388e-07	4.025060569778233e-06	5.664591123312194
HIVEP3	0.7257823086493302	3.769963765804969	5.394491160709399	4.853166480187768e-07	4.036714147301811e-06	5.860815815571293
TNFRSF14	0.7967303227481066	4.892985908542512	5.394025431522087	4.862852639071657e-07	4.042590325990514e-06	5.712914162742993
IL11	1.9013843843599603	-0.16839371511882556	5.393635287361941	4.870981361949006e-07	4.04716614130472e-06	6.046843752804552
FAM162A	0.7834524054474015	5.763859393814456	5.384734271858073	5.060092372210466e-07	4.1907456751803225e-06	5.624457672184515
SLC35C1	0.4377103011486252	4.88733847843354	5.384037707671901	5.075191235212355e-07	4.20099431230326e-06	5.672012841659543
STYX	0.42350147457146514	4.039861432053343	5.383259911160614	5.092103037185999e-07	4.212731809895133e-06	5.774352455693719
FTL	0.9629461087499394	11.367453553174489	5.379811718867191	5.167744748114294e-07	4.273018324968929e-06	5.801176990183536
ITGA2	1.0904436458318654	4.398740164588502	5.379304653677761	5.17896042890523e-07	4.279997254777468e-06	5.707920295678913
CHRDL2	2.5058821356560332	-0.6071482790060782	5.37651051822383	5.241192189539624e-07	4.322161751598424e-06	5.9566897780278545
RRP8	0.446464667582505	4.046423995272142	5.376260810585423	5.246789252130489e-07	4.324464834692906e-06	5.744480263968525
HSPA7	1.5026990669891132	2.6548149360586417	5.375776896574956	5.257652587888987e-07	4.3311036622775675e-06	5.92469185099142
NOTCH2NL	0.7589302797354298	4.809870904264928	5.37451331468411	5.286122531851772e-07	4.349909048222314e-06	5.640045369035224
TPI1	0.6443765287336642	8.983897906109299	5.373798926239133	5.302285247740067e-07	4.360882176287977e-06	5.675435375651139
APLP2	0.48027303419030787	9.439946801664624	5.3718843777943635	5.345839988057576e-07	4.392019097274155e-06	5.6873689803594765
GNS	0.7269359295981355	7.738384100884559	5.371430386929777	5.356219249915907e-07	4.395862536080533e-06	5.609761457467205
BAG3	0.7158465896729398	5.626602894941344	5.368902291575771	5.414379061847614e-07	4.438650345081236e-06	5.5628276775731385
CMPK1	0.4412099574898738	6.956501091022119	5.368137057706207	5.432105129542993e-07	4.448671970402681e-06	5.565589904639831
LEPROT	0.7087972693586275	4.88345074685934	5.362708535164326	5.559494033105471e-07	4.5457559641844885e-06	5.584042010344222
UBTD1	0.5812544946587268	4.411806196700638	5.362016930785775	5.575932185263254e-07	4.555224637821193e-06	5.634771193123614
FAM83G	1.8425395965677525	-1.2036955028337175	5.361972824889001	5.576982112837308e-07	4.555224637821193e-06	5.857192351856341
SDF4	0.41667683555573465	7.455274823478139	5.361535328846446	5.587407059831271e-07	4.561323677589096e-06	5.556805668723216
PIM1	0.780992224356301	4.99100732352483	5.357916842040575	5.674365248187102e-07	4.6245022772754585e-06	5.554613944021627
IL18	1.05473915060246	3.848524979020039	5.35749246166871	5.684650192290023e-07	4.628457793838672e-06	5.696527318375405
TYROBP	1.1099876322922455	6.2918182796315	5.354835918826637	5.74944790499393e-07	4.676278277579715e-06	5.495960977972899
CASP6	0.6389577934363984	3.3930327516163548	5.354602452841652	5.755176984650002e-07	4.678470441765297e-06	5.752073686618926
GALNT10	0.7638865796287151	6.120630485418141	5.354096894190796	5.767602171029649e-07	4.6861007944914765e-06	5.492609162078276
TMSB10	0.8610156039037982	9.576883803137717	5.353720651536069	5.776866177254041e-07	4.691156046310404e-06	5.6183026810784416
TMEM154	0.9603239546089313	2.2441265065539047	5.3499082198150125	5.871562790339316e-07	4.763038915824439e-06	5.8514848572703215
PIK3R5	0.9830805968259781	3.7062781113397167	5.348987515839279	5.894658850960506e-07	4.777876499127354e-06	5.682866409109364
ATG4A	0.5257258033737129	3.79859958331847	5.345771075909131	5.976043966131955e-07	4.827478994327967e-06	5.655810902025037
VAMP3	0.5111393330350165	7.151389663900849	5.341684970227309	6.081021434579606e-07	4.902008967206069e-06	5.46284608395518
CCDC102B	0.7224419309525287	3.595868496280878	5.339919448155696	6.126936415074693e-07	4.931288437205994e-06	5.662155784941977
CCPG1	0.5963251559362392	6.215757311190356	5.337011634734832	6.203298928355075e-07	4.982347540321021e-06	5.4218949203848315
SEC14L2	0.8327054105188845	6.589729082954744	5.33369837883128	6.291444361599557e-07	5.04526071244029e-06	5.412852196668526
ESM1	2.2443829742951245	2.4878915732264058	5.330211356678458	6.385536308090653e-07	5.118053815336068e-06	5.75371740947382
LEPREL1	1.018519904607238	3.975670746816673	5.324685966700674	6.537457015568011e-07	5.228948373292235e-06	5.542610534980263
HP	2.353608546627855	2.5907813004669324	5.323993407285798	6.556746609768078e-07	5.23894245954578e-06	5.719700824265215
CSF3R	0.9917317357959448	4.478669052677048	5.3221147574116685	6.609352788735073e-07	5.278240774473515e-06	5.461729002608221
TMEM217	0.7912920885065661	0.7646672565548819	5.318463901156174	6.71276820966229e-07	5.3552818707295485e-06	5.769475689982612
FBXO39	1.346767680426061	-0.7065345563863412	5.316845335006257	6.759121233672944e-07	5.386687780075994e-06	5.718257928812538
PTGER4	1.122872148120252	2.2564734829543136	5.3164347527156135	6.770929328777746e-07	5.390825720342634e-06	5.715196851348962
AKAP12	1.3237697019716466	7.05554099625861	5.316421702111914	6.771304986903368e-07	5.390825720342634e-06	5.3551947820300345
KCNE3	1.0774700177424479	3.3925393586937855	5.313928225005347	6.843454447528474e-07	5.4426462627816705e-06	5.585669241804867
SLC2A10	0.7900506614880287	4.9839922674170705	5.31275253963409	6.877733625516294e-07	5.4642725522455835e-06	5.368828894043054
BICC1	1.3711481053613104	0.5669463868309546	5.31198493099812	6.900205191100614e-07	5.479302999586126e-06	5.743023319540146
SNTB2	0.5292805637437592	4.749048726077389	5.308645732494254	6.998798182588018e-07	5.546169926705541e-06	5.374587154063413
AK2	0.5302216091777252	6.746021135147568	5.308192998544448	7.012271226135448e-07	5.5539925309827805e-06	5.311546140873977
SFT2D2	0.7390860628494453	1.3819669760356676	5.30696828347617	7.048845168218228e-07	5.5772314694250024e-06	5.715767276180774
CD70	2.6084444722008513	-1.1761443543546801	5.302801076776988	7.17469457115417e-07	5.6680822224266624e-06	5.631490193802533
CCBL2	0.5398104715311627	4.6991473354341275	5.301033831968756	7.228726561447862e-07	5.704922840536719e-06	5.348762423874584
SECTM1	1.291152764997768	3.1446069589832777	5.2974329405723335	7.340055364456341e-07	5.7839036165192255e-06	5.552184366709264
C19orf10	0.5723105797325552	6.389888520226259	5.296614077091936	7.365605276820976e-07	5.798111228884955e-06	5.256586949825858
OBFC2A	1.0780433451955829	2.6492994435085184	5.295774414287791	7.391894494325041e-07	5.815836989642167e-06	5.599978305605956
HERPUD1	0.532929238638018	6.725602657210583	5.293933710727108	7.449847096496904e-07	5.852475398628566e-06	5.252292077279893
RPS6KA1	0.7292942894676626	5.265958010664951	5.292892647356234	7.48282038094327e-07	5.872395577329576e-06	5.266466234690006
TMEM179B	0.5820028129981987	5.526551133664226	5.290967074162056	7.544185077408493e-07	5.914533710153349e-06	5.244912348143898
MMP19	0.8086374177041238	4.958495029228047	5.288508702836247	7.623244857292416e-07	5.967414159609459e-06	5.271345723609513
STXBP2	0.8085107342662399	4.052667286139948	5.288265654053256	7.631105039558399e-07	5.96750866201978e-06	5.38181743879279
WDR55	0.3499075348987972	4.181808765159252	5.28602618915778	7.703903189813103e-07	6.018332881971016e-06	5.353731615016441
FUT11	0.6593204680402227	2.841198320578125	5.281687396391769	7.8468818633872e-07	6.1238241505715595e-06	5.523730484521139
SLC16A10	1.6320805214769754	1.6925340569240244	5.281293082621547	7.860003813068487e-07	6.130962003102132e-06	5.603417690363562
NRBP1	0.29892613510695654	6.8002984540962625	5.280311159050188	7.892773534525548e-07	6.15341054984421e-06	5.198427607349007
GPSM3	0.8615614377832612	4.729047478462464	5.277599090062413	7.983979090945632e-07	6.220071071598999e-06	5.249288249725421
UBASH3B	0.7804446731203316	3.9841296034192037	5.2745262187413235	8.08856402141964e-07	6.280651851677355e-06	5.335903268002595
SLC12A7	0.6594680307022553	5.36947381479817	5.273436902254005	8.12595951069666e-07	6.306513417939265e-06	5.180490790901212
TFE3	0.46025293615951934	6.799186083175438	5.271764205431986	8.183711398792523e-07	6.344947887419783e-06	5.163308736402097
AGA	0.5540320983665348	4.737281555084942	5.271580074614177	8.190093208828908e-07	6.3467048931331955e-06	5.223715650448371
F3	0.9375708302601984	7.485161714538138	5.2698585838674195	8.249994465691625e-07	6.386705052983461e-06	5.18037103342432
FAM70B	0.8172081643699696	1.9449871937933185	5.269397115591858	8.266124463770615e-07	6.395981201997323e-06	5.544427518736442
ADAMTS1	1.1385996487940222	5.187126944377725	5.269092514079387	8.27678828801559e-07	6.4010206714888874e-06	5.173955156067991
NADSYN1	0.42256614059314934	5.137596197014009	5.268251695079095	8.306294469121369e-07	6.420619900166447e-06	5.173976359329677
CEACAM21	1.249086591784313	0.36108654083325487	5.264786635378395	8.428980103849039e-07	6.5024163172314174e-06	5.554671190963486
DEF6	0.8291397519264203	3.4402976319288663	5.2612835139787055	8.55481402578982e-07	6.596189354585241e-06	5.364234380639342
ABCA1	0.8187901669738622	6.842917294863834	5.256707091735002	8.721971640681157e-07	6.715003727955273e-06	5.102883904580159
FER1L4	1.9389571818925984	0.4792135794040243	5.255846181299246	8.753772041975779e-07	6.729407709835916e-06	5.520839686794561
CMAH	1.1061786283862123	1.8932619942664133	5.255567947334958	8.764073694776748e-07	6.733970126913415e-06	5.491673180919099
SIX5	0.9802494115389218	3.48755867537455	5.249980294725259	8.973484438370132e-07	6.891439418531166e-06	5.31128492854588
PVRL2	0.6236238991441097	6.122565953821686	5.248112860750193	9.044555615606086e-07	6.93910906210256e-06	5.056307594446591
SDC1	1.3797981500576464	4.245439598489705	5.247121497540122	9.082508419904777e-07	6.9647619265714355e-06	5.185679778581292
VAV1	0.9903130728017415	3.497132185598397	5.245054761903518	9.162131477532908e-07	7.022327510687623e-06	5.2898500934848
PARVB	0.7572795736712057	4.346389846036316	5.242257235002279	9.270996807536298e-07	7.09871111067613e-06	5.151793312210098
PHF11	0.7894657710793007	4.342783095517867	5.240170507465155	9.353023866934439e-07	7.1544137426585306e-06	5.143772546124529
PPCS	0.6759182650005373	4.950229062131676	5.237560801228082	9.456607581037826e-07	7.230061750480134e-06	5.0634135818667865
GAPT	1.2371850557241384	1.8331702228335216	5.236368978737757	9.504285246876249e-07	7.262912923294283e-06	5.4178954518211935
MKNK1	0.5167296212244228	4.938433489578458	5.233324405351147	9.62714965458021e-07	7.349518555607992e-06	5.047173370659529
PDE6G	1.0594463356657484	-0.7353021362288528	5.229916646046026	9.766512165101338e-07	7.43750044928532e-06	5.380772388733223
ATF1	0.512721788936104	3.739685482056223	5.223869926877321	1.0018665781069131e-06	7.60293242971241e-06	5.166907475866138
SLC25A37	0.5851455301133139	4.571884398076147	5.223617415067211	1.0029332995648676e-06	7.603851726936983e-06	5.046891818720936
IRAK4	0.5303979505976786	4.65777706301947	5.223373430894961	1.003965050897605e-06	7.6079336854505975e-06	5.03564424837232
TMEM41A	0.3361729998375482	4.62953768520975	5.222346270510992	1.008320056919156e-06	7.637182513629816e-06	5.034773502708488
TMEM70	0.7073706411467562	4.895164095614155	5.219070589627985	1.0223321346620016e-06	7.738980372116033e-06	4.993031766232866
SNAP23	0.5131796623901534	5.603883636812605	5.218970353292797	1.022763893286588e-06	7.738980372116033e-06	4.947000805440412
MLKL	0.8239694581727524	2.17725936119244	5.21786531340035	1.0275355759357384e-06	7.75605781522517e-06	5.324406773431577
CREG1	0.7415534194152338	6.301140979812277	5.216990012719756	1.0313306547008757e-06	7.780895316116538e-06	4.929471324282588
LOC154761	1.2471522901136847	1.8564053025571625	5.215917562664414	1.0359991988773762e-06	7.801458414364657e-06	5.335260355888325
FHL3	0.5939568350347191	5.130001468985356	5.215904583919498	1.0360558236859079e-06	7.801458414364657e-06	4.9605291151454525
CYFIP1	0.43432680293053405	7.6550047849115845	5.215607686253416	1.0373519811672754e-06	7.807225427808958e-06	4.965841001952827
TOR1B	0.3691735390359323	5.028931906645834	5.213618055413106	1.0460790376817816e-06	7.865229078542541e-06	4.9590458243317865
SEPHS2	0.38584365735927495	5.965260340523915	5.213438340431307	1.0468708396850985e-06	7.867346597847907e-06	4.915806503611167
YIPF5	0.41926622101700417	5.6024851951336565	5.2120502453032085	1.053006378746796e-06	7.906215181577338e-06	4.918824261576173
C3AR1	1.0012826717324348	5.162784666211038	5.208759436830025	1.0676928680228031e-06	8.008215816040684e-06	4.929051479858121
CYBA	0.9124377021881189	5.929809720001957	5.208006334198192	1.071081915851513e-06	8.029729812516375e-06	4.894116833592429
ZBTB7B	0.6108544461598848	4.698964891852181	5.203459857716564	1.0917659757932184e-06	8.160990360013195e-06	4.949871863911985
B3GNT2	0.6469287862391133	3.896831133120132	5.199005559000163	1.1124089592356743e-06	8.30322292370442e-06	5.041961136008246
RALB	0.4377655164817744	5.798024202523944	5.1987763180670905	1.1134816081023226e-06	8.307208455997057e-06	4.858968005058209
BFAR	0.360725645126748	5.775243648313916	5.197960938071578	1.1173050756046815e-06	8.327675964668824e-06	4.856181187488427
LOC151534	0.8452807546271659	1.6274541000973484	5.197407991663175	1.1199052393335647e-06	8.34302352452314e-06	5.271808157379747
ACP6	0.7364685928867578	3.755584650898301	5.196736309303955	1.1230716978965448e-06	8.358536994817865e-06	5.054534331549888
TNIP1	0.4856088801616387	6.6796963294302785	5.194759430565544	1.1324419820435908e-06	8.424210229181966e-06	4.8452971063249635
LSP1	1.064997285421608	4.822453700540607	5.192745563948768	1.1420661136876538e-06	8.479442243224512e-06	4.892980494830413
CARD6	0.9230957399685167	3.09232814643189	5.189804246019592	1.1562662026972943e-06	8.5724909191322e-06	5.123515912203866
STT3A	0.38561201565474157	6.732771373811033	5.1879788331743955	1.165165513935499e-06	8.626028511953591e-06	4.819120572136775
PHF23	0.3473597454675925	5.552770613795824	5.184969958948565	1.1799807260492453e-06	8.727329868779574e-06	4.8104732047337215
ITGA4	1.1845368818833628	3.556828643819566	5.180539925986745	1.2021289551091773e-06	8.865629180649747e-06	5.0197319138385765
SLC35D2	0.5355748002313172	4.708649507804697	5.179795027343506	1.205892791905981e-06	8.88488903200293e-06	4.852662135875883
SPOCK2	1.0151925224687393	7.732008482522995	5.179678838617472	1.2064809091626813e-06	8.884977125213805e-06	4.823056674934759
ELF1	0.5075418692702307	5.140633742991157	5.178702957863151	1.211431636547129e-06	8.917177693171015e-06	4.8083933444504545
PARP9	0.7482866615701012	6.215744455041932	5.176404464203552	1.2231706341587088e-06	8.999291197214431e-06	4.7637982312189635
DAP3	0.39665921713846064	6.326751464457326	5.175581358479888	1.2274014066599281e-06	9.021809862775382e-06	4.761081245792159
MSRB3	0.8679930394610156	4.181884820755668	5.174276182096259	1.2341393462000609e-06	9.058383083175222e-06	4.898848206563013
MYO1E	0.7307157763057877	5.2214699079347575	5.173355251820572	1.2389153509255755e-06	9.084790122027247e-06	4.7810634768520845
TMEM87B	0.5271064139636588	4.29842809694492	5.17200087706123	1.2459720403573622e-06	9.127855028195194e-06	4.872962596114522
SCNN1G	2.0633966230730234	-0.9830207268248251	5.1718868445882515	1.2465679716061779e-06	9.127884468252076e-06	5.144307250548206
PTP4A2	0.453143226352128	6.802195424412776	5.170669924777862	1.2529449312584435e-06	9.165874660785795e-06	4.750794581070533
S100A13	1.0009740399584341	6.21145582534176	5.168467386656824	1.2645678920556201e-06	9.246515629867103e-06	4.7315595714892895
PTPRC	1.1544958571070243	4.78851599833381	5.167984447786718	1.2671304382659552e-06	9.260861842890661e-06	4.796032050720442
FAM115C	1.1801096910683562	4.39411742067213	5.1665132352854135	1.2749682110655284e-06	9.30860721873143e-06	4.837664896249236
ABCB7	0.3827578339905582	4.587017727688408	5.160296907595605	1.3086111533472255e-06	9.518612468108325e-06	4.78792316398599
SCNN1B	2.397336243723172	0.6114741436847683	5.160215154663499	1.3090593277810235e-06	9.518612468108325e-06	5.146755455638692
CCRN4L	0.7979352238310993	2.2749366454325695	5.152030259703644	1.3546963715403187e-06	9.821707919851083e-06	5.055135468424287
LPCAT3	0.4717099185575311	5.417928777017864	5.1507262942763825	1.3621090200622202e-06	9.870809773674576e-06	4.677657883253046
VCAM1	1.3262841514998147	5.632646031476032	5.150199380562718	1.3651155875981067e-06	9.887950904814656e-06	4.666409063422924
DUSP3	0.41149967854182634	6.409834641740764	5.148478117935788	1.374982334404674e-06	9.940741949767688e-06	4.652051387250362
CTNNA1	0.3346038274940071	8.629118178655299	5.14831412018013	1.3759260395172336e-06	9.942903212462634e-06	4.737162573833692
FAM176A	2.061772072643094	0.1622051875026847	5.14802690921007	1.3775802839673918e-06	9.950194641246439e-06	5.096556090914946
TPD52L2	0.38582268863674685	7.007369983783571	5.146268324519683	1.387751606456143e-06	1.0014280544295827e-05	4.6584611856382505
FHL2	1.4228111692650978	3.418119694779132	5.145797575900816	1.390486746058172e-06	1.0029324654332587e-05	4.901104465030025
AMICA1	1.644146168436101	0.8243061447697596	5.143463393145464	1.4041267382789218e-06	1.0118242257476287e-05	5.07987418535891
COL4A1	1.248200790750432	8.47960679612767	5.140900165865364	1.4192556813680273e-06	1.0212945339419668e-05	4.700222598804194
GJB2	2.1803958940074804	2.6078654496245615	5.135816302192203	1.4497345123260057e-06	1.0401499476668148e-05	4.961841604863823
RNASE6	1.0902677158382295	4.328789854743047	5.134523847664114	1.4575843639600514e-06	1.044974824575916e-05	4.717330010049598
IL1RN	1.7969926425806484	1.3263622922269125	5.134194417636012	1.4595918171525013e-06	1.045927760795015e-05	5.032812042340673
TGFB1I1	0.8565184342425285	4.968504597915356	5.132381188276564	1.470689530467691e-06	1.0529017293102258e-05	4.634569979667688
HAS3	1.2101421532899583	2.2110385387335287	5.131973065269861	1.4731987459571736e-06	1.0542087174666159e-05	4.980294550837002
TPT1	0.7699447928140479	10.705343586634392	5.130420176533976	1.4827844535728863e-06	1.0605760231237237e-05	4.757745155589632
TBC1D8B	1.1382318712967205	1.090283085006932	5.128519358295267	1.4946007741195614e-06	1.0680370036004521e-05	5.016874469247151
MOBKL2C	0.5406350522475032	4.318006591374523	5.12659772859984	1.5066398910097695e-06	1.0761414432265706e-05	4.686899468485963
KCTD11	0.5024110043077155	4.475658322673194	5.1262800317830095	1.5086393772806416e-06	1.0770707331965173e-05	4.6644915378658105
ARPC2	0.45084887943060004	7.795267268317591	5.125115477652419	1.515990898000543e-06	1.0818184006509196e-05	4.605008341413193
GIMAP4	0.8260703738070072	4.839527123262457	5.124436048818072	1.5202960919560302e-06	1.0843888082356126e-05	4.6146714859501134
BIN2	0.8477921179920633	3.51677302127457	5.123111171033447	1.5287255199705812e-06	1.0898971910987671e-05	4.7950589022713785
DAPP1	1.1576194726938822	0.9475207862521838	5.118852188173436	1.5561331713476183e-06	1.1073894617144264e-05	4.982012086535752
SLFN12	0.9519814859655098	1.5742716126620566	5.11867580146084	1.5572785483029308e-06	1.1076933806909362e-05	4.963183345324816
SLC26A2	0.7462387419613741	4.879294182925901	5.118073023587883	1.5611989344055832e-06	1.1099699754480636e-05	4.58512014572655
PLOD3	0.6219635510428319	6.89382233737895	5.117381747308339	1.5657067614817612e-06	1.1126619340465549e-05	4.537956454460472
DUSP1	1.197795711158813	6.996843624210547	5.1166482778948925	1.5705036219049284e-06	1.1155567182586781e-05	4.538403353090468
FCGR1B	1.0346016885250489	4.006828186054404	5.116518308016122	1.5713551144690633e-06	1.1156476620730858e-05	4.692302957231452
RPS6KA3	0.45710935657005436	5.602877199006051	5.112547314427119	1.5975892284373494e-06	1.1337516563153412e-05	4.515277511531593
C17orf60	1.1869842940042559	1.0290636657741723	5.111313540093078	1.6058267701158977e-06	1.139073349676047e-05	4.951013367289528
MT1X	1.0881858622682632	6.72722865701923	5.110831809124395	1.609054384005342e-06	1.140313770944227e-05	4.506527627694032
ARRDC3	0.7398942461768918	6.6085008339492886	5.11063341311867	1.6103854839543925e-06	1.1407328685374683e-05	4.502724785022994
MFSD5	0.359787287234715	5.337640605276576	5.108682564222447	1.6235317026405121e-06	1.1484624947898778e-05	4.512219098630704
CMTM3	0.5232303948879276	6.4878913660719695	5.107275943473459	1.6330754476551862e-06	1.1541547423597904e-05	4.486759313747118
SIPA1	0.5470434400466688	5.558839350907976	5.103521951824227	1.6588146502238508e-06	1.1696653278967537e-05	4.4805861741354915
RPN1	0.39814028613374397	8.227982857857526	5.103028887406879	1.6622246180013373e-06	1.171534087486226e-05	4.535793076921019
DOK2	1.3779417214558982	1.0277004375182714	5.098900552052378	1.6910453313106366e-06	1.1907584499607912e-05	4.902655255690096
CTSD	0.6134294537642209	9.379542819370416	5.0953255475398045	1.7163966605276259e-06	1.2075069754560455e-05	4.557898782208477
SLC20A1	0.8844511452690282	6.245455862159404	5.095138930383846	1.7177301491264098e-06	1.2078940551608921e-05	4.435205553090724
FTH1	0.6755172359317569	10.717426304716692	5.093294180265454	1.7309664732014306e-06	1.2160926643844766e-05	4.60927336340074
SLC25A19	0.5794085661781234	4.001771366559839	5.085340230190319	1.7891857761619068e-06	1.2524300433133348e-05	4.568066225079298
NAGS	0.7314967561077363	1.0947711646863747	5.08498377118509	1.7918391399394266e-06	1.25371830204201e-05	4.846895356185769
FKBP1A	0.4668745198416424	7.927493627454327	5.083704181142703	1.801395652217048e-06	1.257885177463888e-05	4.444272006226427
RIPK3	0.9511940012446854	1.3969039619162384	5.083458103052465	1.8032391586287622e-06	1.2582692789689657e-05	4.83185580159173
IFI16	0.9412285670057967	6.755818378413158	5.083228160150472	1.8049634509652881e-06	1.2589028212273047e-05	4.39619574026905
EEA1	0.4987840893851194	5.419590310905604	5.082172489265781	1.812900367340566e-06	1.263866933307363e-05	4.4010047868686755
CMTM7	0.9253025488793889	3.203418907842068	5.081756842573612	1.8160346835064437e-06	1.2654799301560267e-05	4.676486061729081
TPM1	0.7403930886374033	6.274610211621756	5.074777038714731	1.8694647502319103e-06	1.3003615657792642e-05	4.353469756839152
RAB17	1.2599779070938033	-0.6192321081314953	5.074418508432775	1.8722503024954247e-06	1.3017119889441813e-05	4.792621755073309
TCN2	0.6824284129083447	5.737090212451832	5.074002970176898	1.8754838365532966e-06	1.3033725211125907e-05	4.355875218228462
TNFAIP8L2	0.9875335559098608	2.996661415056385	5.072558687015929	1.8867650361355817e-06	1.3106217847858921e-05	4.66735914934071
GAPDH	0.5891027889682867	12.127027722887513	5.071228763577016	1.8972115031402415e-06	1.3169788035903288e-05	4.58007384397623
IRF5	0.7962145308098401	3.8604335418211226	5.071067934894337	1.8984786203108105e-06	1.3169788035903288e-05	4.533053632473363
ACOX2	1.0403117218490716	3.1338909017054806	5.066752719170338	1.932786725485413e-06	1.3395732176948563e-05	4.62644960217159
HCST	1.0158123421670529	2.9762955674987435	5.064008266715825	1.954920319548776e-06	1.3541951099274097e-05	4.636005913172475
OR51E1	1.9712478627989478	0.04582844629487456	5.063811313277353	1.9565181926712073e-06	1.3541951099274097e-05	4.770720907513747
DOCK2	0.982588038024427	4.289452521697382	5.063542458689507	1.958701452668919e-06	1.3550980305790668e-05	4.437886422781182
PTGR1	0.6608955943456625	4.605297630860645	5.062201257494924	1.9696283531844605e-06	1.3608817124914333e-05	4.390862112811481
NCF1	1.035533974482918	2.898114695751363	5.062083409034813	1.9705913131401145e-06	1.3608817124914333e-05	4.637871174764703
FPGT	0.5627127343491898	4.342245345120235	5.061119317831517	1.9784863308949826e-06	1.3657223683407129e-05	4.420739974098982
TNFRSF10B	0.851010025516981	5.571526213654738	5.059737363047144	1.9898570975842197e-06	1.3729568815143736e-05	4.304106758462137
PHLDA2	1.675362996618899	0.7362520692237121	5.055373205708019	2.0261855706044433e-06	1.3917954425073997e-05	4.738890217331081
ADAMTSL4	1.089500879100152	3.3451250572557893	5.053572884379863	2.04135969573461e-06	1.4009705326178648e-05	4.543932647578275
C21orf7	1.0678995205990027	3.5910112716463276	5.050603946717859	2.066625995538006e-06	1.415790292189764e-05	4.49403327476889
LTBP3	0.7134611921319971	8.004206233088148	5.04235087588176	2.138474316135997e-06	1.4617647353339188e-05	4.282106810192749
ABHD15	0.5538454495265945	3.6325885214171003	5.0367357007308575	2.1887444090295216e-06	1.4928185551368532e-05	4.432360511618498
ADORA3	1.0954717431539809	5.739408113607979	5.034619214840839	2.207989800444689e-06	1.5046138185001127e-05	4.197995260677191
EFNA1	0.7893594578633429	5.0803833206717375	5.033081261805805	2.222077950637737e-06	1.5135452330735224e-05	4.226451143967901
RRM2B	0.5703567510339695	5.921960428755907	5.031682904282297	2.2349634066473613e-06	1.5209784066155763e-05	4.182399820141174
CYR61	1.3938701205949222	6.327066912376863	5.030180952657943	2.248884599044799e-06	1.529777212257161e-05	4.1751807464618516
ATP11C	0.6228548555375046	3.719288030529215	5.028662804470921	2.263041816754886e-06	1.538728741454017e-05	4.386525233468742
PRDX3	0.5587118683925141	6.912635910717006	5.028035854911162	2.268913639592516e-06	1.5413357518216363e-05	4.179858571936354
NEXN	0.9521816239747527	2.6048720188597088	5.027933410224272	2.2698745168192307e-06	1.5413357518216363e-05	4.53542930012839
APRT	0.538482691824492	5.445390068323688	5.026384358867672	2.2844522479683602e-06	1.5505518536936657e-05	4.176193163695904
ARL4C	0.7628220250232944	7.082691484616408	5.025724815696651	2.2906867099532897e-06	1.5540994172542755e-05	4.17647337229724
NCF1B	1.143007063868162	0.7675539033248681	5.0255066672212445	2.29275244970118e-06	1.554816865736231e-05	4.623264436365821
LILRB1	1.0465647950083752	3.3402274595672585	5.0249176689119714	2.2983389984542175e-06	1.5572730882141348e-05	4.431100150889788
EFNB2	0.6725173725873912	5.857268001525026	5.024841223162013	2.2990650456500367e-06	1.5572730882141348e-05	4.156193564658317
PYCARD	0.9583330231857299	3.6726661147263435	5.024767690757208	2.2997636341912626e-06	1.5572730882141348e-05	4.378488209351673
LILRB3	1.3725108449888301	1.1645301923755145	5.0246992765956975	2.3004137831215867e-06	1.5572730882141348e-05	4.610990921183878
NFATC4	0.8059796753160233	4.438964158571852	5.024086514525201	2.3062449384571655e-06	1.560535462744535e-05	4.259845933422675
PTGS1	1.0467843871422025	5.269121514813703	5.0221384855943185	2.3248786204475205e-06	1.5710759511797202e-05	4.169307222841756
MGST2	0.6721193932370069	4.369292791702448	5.020284004394102	2.3427538042935456e-06	1.5810768672214776e-05	4.2540952418328075
ZNF561	0.39397603179033247	5.013043509118914	5.019242227095558	2.3528541046226674e-06	1.586504728788201e-05	4.176695788104865
LILRA6	1.4122477891702698	1.2471434856282706	5.018103432963564	2.3639435725573617e-06	1.592589507750418e-05	4.58284829206659
CAMK1	0.6730954494835233	5.446245704663604	5.016042790884368	2.3841395589111897e-06	1.6047933713648825e-05	4.134878421552644
CXorf26	0.3697351795381758	4.3494117228093625	5.014953082435423	2.3948874861542886e-06	1.6103872210335127e-05	4.235634090856776
MYL12B	0.5794254316883736	7.519804622922522	5.014882747156292	2.3955828318856615e-06	1.6103872210335127e-05	4.150744985712476
AK3L1	0.8000318465546092	4.6246005766094775	5.011673218600667	2.427522981578021e-06	1.631147359429833e-05	4.186831905534667
PARVG	0.8550845472202031	4.415668144376112	5.010383421908328	2.4404751981053686e-06	1.637709661879151e-05	4.20843505483753
MRPL17	0.49467470093246035	5.153434899162663	5.009469327498273	2.449695350416418e-06	1.643181905122731e-05	4.126715911937968
ATP8B3	0.8590961826217518	0.7415680305555743	5.007898348837551	2.4656206445157512e-06	1.6524265953532115e-05	4.555943795138135
ADAMTS12	1.6223100611991352	0.05231678491579999	5.006720753457255	2.4776242667675867e-06	1.659749948645654e-05	4.552977028371222
COL18A1	0.9327167671751013	6.708777926104843	5.005500744610997	2.4901202921518468e-06	1.6673966576323762e-05	4.083786392686031
C3orf58	0.5891801527048104	4.3634442483589035	5.002403794890459	2.5221175330088468e-06	1.686625085712464e-05	4.183809209388253
BGN	0.7794345160615901	8.10671033468199	4.9974553136417015	2.574077964170706e-06	1.7176484762213958e-05	4.107888804555696
GAA	0.5806674237369798	6.993704479115561	4.997069822567452	2.57816924570069e-06	1.7188909614332185e-05	4.059110336469498
NUPR1	0.8514989071378061	5.64449874142213	4.993366923992446	2.61779291538765e-06	1.7407927791372553e-05	4.036371417564176
ZNRF2	0.6095713508151541	3.998966272472053	4.990817595339498	2.6454168346550466e-06	1.7584040089317015e-05	4.1921939532448285
PPBP	1.8552357532592922	-1.6239716342893953	4.989889231068319	2.6555467572724447e-06	1.7643768437698564e-05	4.419669685363956
ZFAND6	0.5451775086940982	6.332477320595114	4.986612285732625	2.6916064989740306e-06	1.785773545933318e-05	4.001551785138929
SYNPO	1.0360007539450384	6.788079752757973	4.986542211673791	2.69238278600283e-06	1.785773545933318e-05	4.010609802051761
PCTP	0.5021328140674779	3.746504894951862	4.985461973083497	2.7043774106251864e-06	1.7926382217528533e-05	4.2110997631735785
TXNRD3IT1	0.4630027189284087	2.768809096849461	4.984737627538086	2.7124494582891115e-06	1.7952224504839653e-05	4.348274428427041
CCL8	1.9541348411636492	-0.6072939662139389	4.9830675413807946	2.731150330084811e-06	1.806824077230282e-05	4.448501873996583
ASB9	1.1440314370365388	0.04587940593755971	4.981759232970115	2.745887875622256e-06	1.8148531936336155e-05	4.4581089835032754
CD300LB	1.2099437433975788	-0.9090576601623711	4.9814615234822925	2.7492522545971425e-06	1.815573814059491e-05	4.4304327364600145
FCGR1C	1.0156057574198862	2.5262199862242998	4.97870097984195	2.7806407215857266e-06	1.833273217938157e-05	4.350394925061912
PSAP	0.5232280421728568	10.91561794946848	4.975413583089187	2.8184753678731824e-06	1.8558372608015518e-05	4.149084987164924
ESR2	1.5713610462457552	-0.1983935970630405	4.974748604739854	2.8261893625437662e-06	1.859328761083081e-05	4.428081182789383
NOX4	1.320437053347513	2.454676205203395	4.9744980807304415	2.82910086478574e-06	1.860450508991936e-05	4.340902641135203
C1orf113	1.0658370736051117	2.0990108957091596	4.97203115307309	2.8579271396419875e-06	1.877805471683813e-05	4.360880932167508
GNPNAT1	0.4512222392223091	4.900795543344014	4.971803278464061	2.8606042662873527e-06	1.8787639859632565e-05	3.9982408968513425
MRPL36	0.5861832888751568	4.739290975298732	4.970171642540678	2.8798446269917212e-06	1.8905953168513976e-05	4.008646527982037
VDAC1	0.3404137257884896	7.661692266149431	4.96936559459474	2.889396064936992e-06	1.8938476119779132e-05	3.9760305203952546
ASPN	1.6222984422202948	1.5569022358581257	4.968175291479518	2.9035572758514783e-06	1.9013060191467366e-05	4.377674760646985
CYBB	1.0822867834111758	6.120067242850013	4.966521707312925	2.9233424703865275e-06	1.912576104613175e-05	3.9211372656841217
HAVCR2	0.9931898033597397	5.4797118863425665	4.966426220216632	2.9244889791050305e-06	1.912576104613175e-05	3.935946515219168
RIT1	0.405980732513771	5.485430950441956	4.965389354006876	2.936966815525777e-06	1.9191086975518225e-05	3.9315746854273677
TMEM50A	0.36998886215820814	6.927205675500301	4.9618843808431805	2.9795314494216548e-06	1.9429715202248397e-05	3.9171310795919165
GLUL	0.7375634541145732	10.47558834575327	4.961863585319821	2.9797857761051463e-06	1.9429715202248397e-05	4.076040898831053
C3orf57	1.2358486179914283	1.7315065668941947	4.961544775586348	2.9836874279051527e-06	1.9446933146967608e-05	4.343426827686946
STEAP4	1.6627937238643553	0.021917735250480172	4.9611986837720705	2.98792859612188e-06	1.946634849209781e-05	4.380010210687952
MIPEP	0.5205025451492773	3.9929971062260115	4.959286929260744	3.0114621353583376e-06	1.961091878263565e-05	4.068526847476464
PCOLCE	1.4074637625397504	5.31340498566383	4.957491781886606	3.0337245552544132e-06	1.973136497957752e-05	3.9095313913782617
GAP43	1.0801201029646155	8.428851394502976	4.957172997731682	3.0376946648649357e-06	1.974053494601019e-05	3.9633674727478105
DNMBP	0.7077842953214568	4.333134239695114	4.954782221653528	3.0676308978765442e-06	1.9905478108955523e-05	3.999449966045786
NQO1	0.8222649968166227	5.001813347947625	4.953972216529813	3.077838440669699e-06	1.9950965360894254e-05	3.9183850461699032
SRXN1	0.5856497628789921	5.789783160437134	4.9468647531108045	3.1688356280175833e-06	2.049774086395099e-05	3.8476420753599267
GNG12	0.5566328398372331	7.172620509792671	4.944535536423687	3.199222760757002e-06	2.0666733209129145e-05	3.8571795073414723
PLN	1.3340214365951517	0.10268196248109536	4.944451715476866	3.200321568212204e-06	2.0666733209129145e-05	4.3173111133651965
PSMD12	0.3255251424734533	5.05180092230965	4.939151664967256	3.270551219350988e-06	2.1093755898624672e-05	3.8556333089858716
PAPD4	0.3401005278804643	5.3216855424419895	4.9389792831487895	3.272860426609405e-06	2.1099824681749013e-05	3.835795627784483
TICAM2	0.9987515630539563	2.688097543953872	4.938182368315237	3.2835564593273536e-06	2.1159934876425875e-05	4.175461802114718
PDLIM1	1.0767320070054076	4.900539989068575	4.935066357224996	3.3257066482358366e-06	2.1397787361373012e-05	3.8529486949743266
KRT75	2.4664906565763554	-1.1914512178120278	4.934159332470253	3.338074630702644e-06	2.1466409040894693e-05	4.240970740079004
FCAR	1.6001174363015187	-1.0778064230861613	4.931786168719053	3.3706468177794286e-06	2.162177395048942e-05	4.2379168128148095
NOD1	0.7672289500993918	3.4320237471828543	4.928024969244527	3.4229049804770677e-06	2.192962929120767e-05	4.035571032141096
HIAT1	0.3249517472855219	5.634862400793435	4.926740453163478	3.4409321220336435e-06	2.1999425478391716e-05	3.77266021315463
NECAP2	0.48290003800250414	6.651860730229144	4.926339329268732	3.446580486569321e-06	2.202351987759322e-05	3.7683613232773574
SERPINA5	1.3781058528379493	2.6311945663993748	4.921487873707366	3.515614441422675e-06	2.239334584930982e-05	4.116742370075246
ERP29	0.36613416193440074	6.811518257695872	4.920739698002111	3.526379745544239e-06	2.2452643293161732e-05	3.7507549394752173
GXYLT2	1.1028420688529663	0.910308727902591	4.919384099927822	3.545966900023426e-06	2.2561185783628834e-05	4.2137151505371495
DDOST	0.39623728811649794	7.857097621028383	4.9193574306931565	3.5463533064986892e-06	2.2561185783628834e-05	3.787237100123072
C10orf119	0.3341466313811967	5.600027163523189	4.918439969139135	3.5596712569571742e-06	2.2636573382901683e-05	3.74116489255875
ACSS3	1.1593412041875588	4.682760308063685	4.91522056366564	3.6067907155984396e-06	2.2899876992037194e-05	3.798147301786969
CYP19A1	1.5421817403286346	1.248109220069351	4.911205537156975	3.6664063064854684e-06	2.3257775258047064e-05	4.1716009973869514
TFEC	1.0323204255403047	2.8582991404353613	4.910259565114528	3.680591216197851e-06	2.3338156720800602e-05	4.04712217115016
DENND2D	0.9230043493642812	2.5080183420034903	4.910009753322643	3.684346066928831e-06	2.3350039512558212e-05	4.085026126184874
RNF19A	0.6910686575244966	7.005652790650098	4.9082516361428254	3.7108774951386306e-06	2.3472289521137335e-05	3.7079152275559135
TMED2	0.46780112093168835	7.723940212532615	4.907529249653865	3.7218327210859693e-06	2.3530477252297357e-05	3.7346003457043073
WIPF1	0.498913704016144	6.0886301341687075	4.904718725515569	3.76475550955316e-06	2.3764344949987426e-05	3.6770130729305395
FDX1	0.40236127579356484	4.662812590862891	4.902919342450463	3.792488558527084e-06	2.3929609681279116e-05	3.7521407576270747
GGCX	0.3570927929729608	5.009412793610044	4.901697498572727	3.8114335110646584e-06	2.40393113186618e-05	3.7115474911813306
ATP8B4	0.9873609293898995	2.582461030607524	4.9008488396800445	3.824646322926208e-06	2.410293050504498e-05	4.041894325733143
BCAP31	0.3243033829763782	7.88963676864515	4.900507525671665	3.829972817933035e-06	2.41266384090463e-05	3.7145597666576258
FBXO22	0.5183914803915757	4.552985886851481	4.900157333768783	3.8354453637135194e-06	2.4151246612423922e-05	3.754899478815764
SMAGP	1.1072891522153532	1.7923289194993235	4.898506979890133	3.861338513534169e-06	2.429445174100792e-05	4.097122674876184
SEC24A	0.46435525553038826	5.132488955268074	4.89542607008173	3.910132302163858e-06	2.456136465648426e-05	3.677002019254413
HLA-DMB	1.1249461703030903	6.303148474871486	4.894661363530609	3.92233595797335e-06	2.46179661407843e-05	3.6377044311911346
MAN2B1	0.6343526977369658	6.4917210048138445	4.893867679432711	3.935041253552307e-06	2.4687661176171737e-05	3.6369882279716066
BNC2	1.253793266609177	2.044621671743568	4.893435616233421	3.9419745482265975e-06	2.4721101874014788e-05	4.060960521823152
RRAGC	0.49211346973260106	4.523133807758378	4.892959129934087	3.949634482629929e-06	2.475907047017729e-05	3.7304619845136706
CAPZB	0.3549184776682033	7.93068164395536	4.888598485101749	4.020411856266202e-06	2.5192511676343394e-05	3.669686874433924
NUDT16P1	0.9334419599428557	0.3697878281671085	4.8877795459728635	4.03384097857219e-06	2.5256135497589013e-05	4.10313999039505
EHBP1L1	0.7840650585391673	4.627759582064937	4.88719815507899	4.043401222221969e-06	2.5305718444758518e-05	3.6946889297480237
SYAP1	0.3993258905694139	5.144291485008495	4.886805466813612	4.049870959241217e-06	2.533592700302589e-05	3.642259696373685
FAM176B	0.8959208211196885	3.5514668865213155	4.884942222107801	4.080706398713892e-06	2.5497801205254024e-05	3.8480759115856227
HEBP1	0.6067145426313489	5.014758938314956	4.882528757450098	4.120987381877365e-06	2.5739062946914075e-05	3.635814741349961
MET	1.9259083421829812	3.4543210011465857	4.882426395009109	4.122704346949076e-06	2.5739361835749675e-05	3.853994928749902
ROM1	0.6866690646615359	5.026183873640602	4.881897549544343	4.131585971168743e-06	2.5784373638766973e-05	3.6323814591830317
SYTL3	0.8651220462841338	2.526210355459416	4.880576819101976	4.153848184203173e-06	2.5902342437766735e-05	3.9693679484355133
SERF2	0.6105776073191489	8.553774862143191	4.8781195099429775	4.195579554634595e-06	2.612031986758986e-05	3.658192618567222
RNF135	0.6217067029534107	4.390003001989126	4.877873395552173	4.199781607893736e-06	2.613555508307643e-05	3.689168085174141
PRDM1	0.7059984499793015	3.29002396975246	4.877777715215309	4.201416318717753e-06	2.613555508307643e-05	3.8616668824361984
SNX6	0.4992602229684895	6.168686147525701	4.874303679063222	4.261191796654504e-06	2.6464695407252967e-05	3.557268509661446
FYB	0.9893078070458969	4.68197913000804	4.873106452362498	4.28198276967083e-06	2.6583114448910577e-05	3.632939274301627
PRPS2	0.5554775448268972	4.684141620892878	4.8710173391359355	4.318498792519482e-06	2.677840057882953e-05	3.6245066284947196
GORAB	0.4690493646914198	4.074835345131108	4.8703882876920765	4.329553326951091e-06	2.6813671427675813e-05	3.7067916400781566
ARHGAP27	0.5594417131762062	4.12669500489797	4.869641977973013	4.342704188523265e-06	2.6884320068734353e-05	3.6957966435357887
NCEH1	0.6802087423928702	4.622583989217541	4.868324536958111	4.3660139692271365e-06	2.7006939999780056e-05	3.6214097562691183
PLA2G15	0.46021773537272637	5.255677577728597	4.867918311707483	4.3732259233829114e-06	2.7040704476538843e-05	3.560383447286446
HBEGF	0.9236632234015358	4.697666555517403	4.86585537527849	4.410029673266472e-06	2.7235509648154692e-05	3.60272856769355
B4GALT4	0.3556949371607816	4.96454275319965	4.865518113161734	4.41607517318128e-06	2.7261927640363696e-05	3.573569387915404
UNC93B1	0.6615453150247648	5.029746996085533	4.862510932234903	4.4703371920640954e-06	2.7553771585093688e-05	3.5561324851882326
ARHGAP15	0.9554643468761845	2.3019619005967127	4.862502120182021	4.470497147130822e-06	2.7553771585093688e-05	3.9212264001365877
CHPF	0.7270363915303104	7.50570081687415	4.859461440552009	4.526024801124963e-06	2.7862606170917387e-05	3.5362923816794343
VEGFA	1.573966196423675	8.14039411892978	4.8583093579791985	4.5472384306172915e-06	2.7982028666619812e-05	3.56088146088503
AEBP2	0.40732109269087413	4.763052065875753	4.857162677300219	4.568448613999049e-06	2.809013001454519e-05	3.561269054316247
PGM2	0.4470321689631458	5.078991816465248	4.852986799796019	4.646506291258886e-06	2.851324055610954e-05	3.5148379881945466
TMX1	0.4614524530266708	6.229202200981601	4.850723715484342	4.689349455574839e-06	2.8741835434983943e-05	3.4649695017434627
NRIP1	0.5241605375300189	5.6737000325227065	4.848105411558871	4.739396883118409e-06	2.9002475926416262e-05	3.4624862184083938
USO1	0.29964277273276707	6.0940525074641645	4.847660256434446	4.747957285135057e-06	2.9043335697765853e-05	3.4531193123644517
MS4A7	1.1408697335222309	5.150179607626307	4.847079495254511	4.759148021477749e-06	2.9100246486601254e-05	3.4862533966073066
HTR7P1	0.677950929829924	1.902258804166312	4.841666076483903	4.864701107713602e-06	2.968680482075641e-05	3.8725471016984807
TRIM34	0.773454486737791	2.951555655627845	4.838944836117066	4.918617337478346e-06	2.9968391134434444e-05	3.759285461558485
M6PR	0.3753875119533143	7.040463452386112	4.838198989347789	4.933496051451547e-06	3.0047173226474843e-05	3.434496306698919
ARL13B	0.4580314760647459	4.062060774526951	4.836576242652519	4.966019179832275e-06	3.022138191483564e-05	3.5770724789894643
KCNMB1	0.9250644568628092	3.3402024897945295	4.834430958572393	5.009335155749108e-06	3.043696360051922e-05	3.6858559377179443
GSTK1	0.5465236615045788	6.769137859050821	4.834379435323936	5.010379979206945e-06	3.043696360051922e-05	3.4106624731396327
C1QTNF6	0.874607190351762	4.269192581909153	4.834333457205178	5.011312533669561e-06	3.043696360051922e-05	3.536604749376308
SNX7	0.5256203665939951	4.838397234304857	4.833072147162691	5.036961065634466e-06	3.055663910037337e-05	3.4591051217323914
ARPC3	0.4977254765689798	7.1257193402035215	4.832246755234982	5.053814319145276e-06	3.064448317018334e-05	3.4143977228234474
TASP1	0.4577162993849515	2.9476580430855868	4.83182272823968	5.062493614048026e-06	3.067532967474838e-05	3.7323426885018236
LAMB2	0.6426301858210115	7.794026547782021	4.830580096189402	5.088012268273378e-06	3.079365666759959e-05	3.436463605072875
FAM113B	0.7089770152193653	2.558529075728102	4.828346698349608	5.134192009957686e-06	3.1058500439464147e-05	3.764981319790685
RPN2	0.39894734612841987	8.362055127263767	4.8280325974034835	5.1407192413669935e-06	3.1076060925566606e-05	3.453367441935474
CKAP4	0.5266350514336322	6.5583737656916945	4.824084142819383	5.223462141828662e-06	3.1509649880308875e-05	3.3650774247317665
TMEM106A	0.854898856110827	2.378977062609541	4.821645434651387	5.275212424664437e-06	3.1789390699785184e-05	3.7574471862306256
JUB	0.7722422905592925	3.253273824872107	4.814897187096891	5.421024151664332e-06	3.25662693583232e-05	3.6238818486112496
TXNDC11	0.28470315717556716	5.083895611222876	4.814321096164885	5.4336518953725054e-06	3.262941817700132e-05	3.3636753762439664
PDZK1IP1	1.6551779360411494	-0.18470431501713924	4.8114055430480125	5.4979997672358345e-06	3.300297952921129e-05	3.8174882894176037
HMGA2	2.292931085736072	0.16431480255002934	4.810173938975488	5.525403938541459e-06	3.314167799931849e-05	3.8136830160505424
IL32	1.0645679703536466	4.109342382950655	4.809856364726353	5.532491721766463e-06	3.314453902844724e-05	3.465944921848836
CLEC18B	1.1559698386772768	3.7675569127531983	4.808341661421395	5.566419414501624e-06	3.32583315734326e-05	3.515312351515268
SPATA20	0.665906869318472	5.969789591440794	4.806461221363702	5.608820658973991e-06	3.349869224710996e-05	3.2935440086766636
DAB2	0.8544148144384547	5.407515599853776	4.805320373571341	5.634697976381434e-06	3.361418858560081e-05	3.306990287714319
TNFSF8	1.2248474167760195	1.184657827335012	4.803396765090922	5.678593291344507e-06	3.378456294206159e-05	3.7648100886565086
PECR	0.44583886534366446	3.301588026684609	4.800967455284741	5.734503418893627e-06	3.4077756155205635e-05	3.5627782320349457
CLDN4	0.9196040372165889	0.40548212432261194	4.800505138452845	5.745203984508545e-06	3.412819362292229e-05	3.7754946010696733
RNF14	0.40588780021390125	6.288443120996609	4.798376408496551	5.794725455596212e-06	3.438263226269688e-05	3.261220240725601
PLXND1	0.6523614919815097	6.982005532055494	4.796689735386479	5.834257508927672e-06	3.459057479629897e-05	3.270830393029403
PDLIM2	0.5117266244676824	4.926744660512756	4.79541363556902	5.864340622960613e-06	3.4755571386116686e-05	3.3039222615878554
GADD45B	0.9454378278415936	5.986961985894306	4.78916518166275	6.013832874031968e-06	3.557319399710279e-05	3.226155301354707
DCAF6	0.4056498721243553	5.487799239355602	4.786990014537755	6.0667368423467654e-06	3.5844884615260334e-05	3.231768945409401
STAT6	0.6394851651785975	5.096776823114623	4.786572214067218	6.076950143602152e-06	3.5891477657789657e-05	3.254898739968149
KIAA0040	0.8498717735775108	5.526688750470502	4.785424579223437	6.105090588813064e-06	3.604387517997177e-05	3.223965119155001
RDH5	1.059123930315001	3.012645178911043	4.782775337402168	6.170535360776657e-06	3.6402381713288766e-05	3.535231290720372
DKK1	2.5512535844509	0.5298479709383966	4.781981941610173	6.19026706524067e-06	3.650482157287816e-05	3.704365550324198
SERPINB9	0.636441838806062	4.171179668839674	4.781623523015819	6.1992010033779955e-06	3.654353160286394e-05	3.347073071849418
MTDH	0.3514860012764025	7.018710392784698	4.781129543586043	6.211534462556006e-06	3.6602244152493754e-05	3.211752816690895
SLC16A13	0.6172122135420103	0.8850390861032997	4.780898103458109	6.217321155255356e-06	3.660836561099383e-05	3.691198334359001
FSTL3	0.9156739773193996	4.160753370774574	4.780320411566759	6.231788036120788e-06	3.6666920309364006e-05	3.343658506223301
SNX10	1.3027219134388464	5.817328813404349	4.780311113587967	6.2320211484886235e-06	3.6666920309364006e-05	3.194654135308456
RASGRP4	0.960275971284247	1.9413341178987518	4.780155791746203	6.2359165212562825e-06	3.667584617631317e-05	3.6358853607201063
AP3S1	0.39202163183454175	5.469039675040043	4.777454162130925	6.3040512996088735e-06	3.706243808283204e-05	3.1956878134207605
SWAP70	0.5088930556168272	5.836644833588937	4.774743752108492	6.373134085021879e-06	3.7425780931120485e-05	3.172667423655369
TMEM59	0.49356366347273095	8.026472830741294	4.77340430918573	6.4075447116681186e-06	3.758491707821759e-05	3.2253394443261385
SELS	0.4472204185547577	5.70883363647271	4.7726432548177025	6.427176731050821e-06	3.765710196410893e-05	3.1677840193467066
CR1	2.0723622621753304	-0.20564049693874653	4.771916108514445	6.445988643228976e-06	3.772432290976624e-05	3.671475232743764
NKAP	0.31172371007360145	3.941111917552437	4.769114100133802	6.5189805067725804e-06	3.805290080333539e-05	3.335486264780404
DAP	0.38811816612769334	7.177408993148582	4.768378906313813	6.538264766964543e-06	3.81485361223459e-05	3.1682730588570154
TMEM26	1.1127650240115292	1.1344053281633248	4.768162717586831	6.5439459698987345e-06	3.816724311717413e-05	3.6343650465888633
CXCL2	1.5793479994138864	1.970517492315547	4.767599287687977	6.558774833675593e-06	3.822261540625707e-05	3.5862115322119408
RGS19	0.5419419886557746	4.6462008284375065	4.767519567266379	6.56087562287546e-06	3.822261540625707e-05	3.226634742340714
RGS1	1.245503526808002	6.502927285484875	4.764484402860872	6.6413461222365285e-06	3.864762209472057e-05	3.1325699974656267
APLF	0.7248954792194694	1.089073592807036	4.764325339040352	6.6455896714620775e-06	3.865772852644915e-05	3.6217996883572026
SH3TC1	0.6896814367856599	4.300070259474738	4.762269329603063	6.70067806358891e-06	3.8948796237694905e-05	3.252963359756073
PRKAA1	0.36301665987478327	5.6046762791928195	4.7621286419366715	6.704463797704573e-06	3.895611764295487e-05	3.130592542167289
POFUT2	0.4342435305442418	5.511692885595758	4.761854445825222	6.711848052800977e-06	3.898433477297321e-05	3.1333670859354283
EAF1	0.45626990064171924	5.779934245183187	4.759778539614128	6.768010241073273e-06	3.9280950669021806e-05	3.116040055544598
ARL6IP5	0.47267109967505583	7.623604625530752	4.754893177547586	6.9019872773343185e-06	3.9953282959374066e-05	3.135142154227424
AREG	2.2051965520557295	-1.2677889417305321	4.754557888894878	6.911276154895356e-06	3.9992041119940446e-05	3.5814633514069216
OCIAD2	1.2829813718692549	5.375619780497434	4.754093025904432	6.924174863742891e-06	4.0051650627824125e-05	3.110291627087559
ZDHHC24	0.4075839018156362	3.8584914806441946	4.753144991205404	6.950552798113654e-06	4.0189154368095486e-05	3.2875824606732227
MRPS30	0.3401488671917505	4.035971993444165	4.751873981391674	6.986070299153474e-06	4.035814268623572e-05	3.2537470052313777
CD40	0.8374206475866934	3.029602002991347	4.751818313648029	6.9876299184391e-06	4.035814268623572e-05	3.414525385472718
BCL6	0.6453568852339382	6.553248739895829	4.746672335513867	7.133272300909399e-06	4.109159213758829e-05	3.0647291510028225
C16orf54	0.9472778635203958	0.4930513735078927	4.744893996675706	7.184285217888196e-06	4.133912774069174e-05	3.5671575781458564
PRICKLE3	0.645088025026092	1.999646546445445	4.744162254955941	7.20537846629338e-06	4.144503593014182e-05	3.495443693913848
CD74	0.9612814333015454	10.712971472620133	4.742509219603499	7.253250611084959e-06	4.1658241219195965e-05	3.2329186839604027
FAM26E	0.9496122982958041	1.4055410501894996	4.742024522736201	7.267345960666714e-06	4.172365676077491e-05	3.5240554336981615
MBD4	0.35503727258462714	4.987991384501214	4.735864012596201	7.448832026389485e-06	4.2638618663308185e-05	3.068111976463472
CD7	0.9964462613228335	0.2980515793786787	4.7345746012773935	7.487370637697081e-06	4.2827426781871916e-05	3.5321721015406045
MANF	0.5261619371481094	5.761385456229289	4.730507015019037	7.610217637417428e-06	4.348172144743022e-05	3.0035789949933687
TMED3	0.5634248951708827	5.981743362052057	4.7298092372646785	7.63148724535187e-06	4.358709807798932e-05	2.996756942972759
RECQL	0.4399855594576483	5.239670877448632	4.72919204099097	7.650348665030585e-06	4.366772547352262e-05	3.0227927426363888
COL12A1	1.4479656807484673	3.654848135966186	4.72916201599363	7.651267377566832e-06	4.366772547352262e-05	3.229486026650484
PAMR1	1.0429234463314883	5.033633039408993	4.725209772963768	7.773138669954442e-06	4.428133410763482e-05	3.023182187961865
PLCG2	0.7409880230133132	3.435497334057747	4.724180951264626	7.805171239512039e-06	4.443098770192512e-05	3.246993132651271
PELO	0.34626061655188156	4.61198316588425	4.723849080807136	7.815531399699611e-06	4.447354602020948e-05	3.062706742889546
LGALS8	0.43514647951131913	4.5448688045211485	4.723494849711453	7.826604330986567e-06	4.452012740248759e-05	3.0699382063845544
MRGPRF	1.2442939863769458	1.9597200762260463	4.722017309305355	7.872955316490502e-06	4.475077181555475e-05	3.4150210456669132
KIAA1199	1.3184882470618309	3.894422698634356	4.719652452064599	7.947696811414001e-06	4.50593501944174e-05	3.153257832144728
PSMA1	0.405057984394813	6.788287593304276	4.7153692266148415	8.084825615368438e-06	4.5786300335878324e-05	2.9503417768445264
TRPV2	0.664387058053713	3.6154786476672753	4.715272734716539	8.087941132000698e-06	4.578712929389969e-05	3.1830121417801607
ARNT	0.34647609623314324	5.2875670056907715	4.712969744990082	8.16264648716971e-06	4.6156816095584174e-05	2.957241561858167
HTRA1	0.6533884885315953	8.851155175766568	4.712890900625383	8.165215894478543e-06	4.6156816095584174e-05	3.0321852728482774
FBP1	1.0476194530333318	3.1021243551955653	4.71264760639696	8.173149399918033e-06	4.618473319755808e-05	3.2550656219918466
FBLN5	0.9679122352339222	5.345659621665032	4.711712311663575	8.203717854670209e-06	4.634048829189351e-05	2.948843126926562
JUNB	0.9475831484412431	6.800110587423741	4.7063550851583535	8.380958956631836e-06	4.728970657527243e-05	2.916084153093939
DPCD	0.5377791464422348	3.754316472984091	4.705662682752509	8.404136178788067e-06	4.7403139726807164e-05	3.1230918117773268
UBC	0.3865419553134686	11.213232981234714	4.7030397262266685	8.492501498538092e-06	4.779587402128959e-05	3.1046144994327527
DOCK8	0.8500734191326007	4.499387610648512	4.702977321690291	8.494614800144725e-06	4.779587402128959e-05	2.9972605145607645
TGFB3	0.7489081522501246	5.233010530940456	4.7029523637691835	8.495460131791373e-06	4.779587402128959e-05	2.9224464219853665
NIPA2	0.3368753837580103	5.836691686238732	4.7011724107481365	8.55595860561816e-06	4.810114387795758e-05	2.889067821394483
PGRMC2	0.3055987286980715	5.744896986262248	4.700372385910192	8.583286479551274e-06	4.821962142118768e-05	2.8882154471830903
GNAI3	0.3309123296793679	7.000871346387122	4.698038083058725	8.663508414780863e-06	4.859932245402525e-05	2.890849877401058
LGTN	0.39985519079603904	5.2422683172017495	4.6978947751502425	8.66845704559041e-06	4.859932245402525e-05	2.90242329060327
SLC24A6	0.44822899538517547	4.882417228585586	4.697856366856393	8.669783805915535e-06	4.859932245402525e-05	2.9322194942580566
DENND1C	0.798144477923497	2.2483166912815173	4.695045400814824	8.767421430900701e-06	4.907528344316505e-05	3.2894562456764396
SAR1B	0.5282798683655212	5.2608702138846075	4.694777340347432	8.776787917189376e-06	4.910988623765507e-05	2.8892195333536073
ARID5B	0.6527675425297295	5.637457223414356	4.6946771855660705	8.78028998560771e-06	4.9111661903538806e-05	2.869756565549012
UROD	0.4478405180072027	6.684386144745549	4.6922793447429365	8.864540201782852e-06	4.951107368768322e-05	2.858744922040101
C19orf38	0.889802515538574	1.2843294946410575	4.6897266136737175	8.955094539852112e-06	4.999873747250523e-05	3.3346810637662685
GSTO1	0.8244851092112837	5.97244631504405	4.689590772601677	8.959938366858005e-06	5.000767627771166e-05	2.8423999911321225
ECE1	0.6609988704747138	7.332676458241321	4.686079520556773	9.086028486736433e-06	5.0601533150582356e-05	2.8579238153576014
IL16	0.7335886178850073	3.6413102079471886	4.684379318803771	9.14770018284045e-06	5.09266009095966e-05	3.060996204314007
GPBAR1	0.9369113590096102	-0.9674237503857517	4.682472414456888	9.217352814227188e-06	5.122190909844953e-05	3.3323863113244396
NMD3	0.4156536660238004	5.8737670656087655	4.678568084346948	9.3615732546335e-06	5.196717824323369e-05	2.8017357029688617
ENG	0.6233886583978681	6.908429483456652	4.677473654617398	9.40239118251901e-06	5.217498180123269e-05	2.8089422675106137
PERP	1.1737133346707869	3.146120065387342	4.676652905767186	9.433115114612928e-06	5.232664323109567e-05	3.112107632439617
USP15	0.41096784604663217	5.157261514024587	4.675203232160206	9.487620306182724e-06	5.257225754281128e-05	2.8216506645835846
CXCL16	0.5931916306843572	6.5354572597944545	4.674916496744174	9.49843718449024e-06	5.26132901659569e-05	2.7887560777291682
SEC24B	0.2640356138467581	5.583108890138516	4.674097667478405	9.529392801024412e-06	5.273687576895911e-05	2.79302408359775
PTCD2	0.3661463412061563	3.1887936021287375	4.673323437831497	9.558752333040423e-06	5.287096769852614e-05	3.0930606079912133
PRSS36	0.7887664657065941	0.6452469001591432	4.6716319944494025	9.6231990276243e-06	5.3170674383731395e-05	3.2927111235381563
FGGY	0.522158028802044	2.902382945122532	4.668703544522482	9.73577545065058e-06	5.3715704194805945e-05	3.1165127186394876
FSIP1	0.9588501646955898	0.9095848737706469	4.668270187435714	9.752542825909543e-06	5.378897100084087e-05	3.2714489249263323
FMNL1	0.760126216923136	4.535231125613757	4.665346566046079	9.866397144533576e-06	5.4339182273518676e-05	2.8488136279014515
GPR39	1.1329956158060774	1.8617661428558234	4.665240654213173	9.87054576145643e-06	5.434262270168498e-05	3.2095373852683498
ACSL1	0.87408072161249	5.8213909285772685	4.661034350304582	1.0036683453228673e-05	5.514160957382141e-05	2.7358386327417934
TWF2	0.41332710414789364	5.954400660816234	4.660738868941155	1.0048455567897607e-05	5.514774919706766e-05	2.732320934299663
NIP7	0.42107909160954016	4.640937124519955	4.660667725335391	1.005129196164702e-05	5.514774919706766e-05	2.817451139686179
MTHFS	0.6101494535259819	3.746023585405452	4.659277754541319	1.0106864132156138e-05	5.5426014147218994e-05	2.9480542431598336
APOBEC3D	0.9553959062101048	0.45026147773011055	4.658737392852703	1.0128548567895326e-05	5.549149359572105e-05	3.250361017971434
NR1H3	0.5052875699374919	4.153904211831726	4.656856510688019	1.0204379789349263e-05	5.5821830695833626e-05	2.8718009919243297
B3GNT9	0.5923358261555745	4.9196750889932455	4.656076829992033	1.0235975200855901e-05	5.595497113519988e-05	2.768956577499953
PPP1R15A	0.6991300391978079	5.891922425313188	4.655851978642939	1.0245104580168147e-05	5.598503108815485e-05	2.7146538142843433
VNN2	1.3719744275844032	1.194189246964687	4.654156728753563	1.031418947502967e-05	5.628478948321143e-05	3.207077123093658
IAH1	0.530774315108995	5.303864218647035	4.653026231255897	1.0360510388214318e-05	5.648639114568949e-05	2.726917002354175
CYBASC3	0.44547090479464124	5.277669979002404	4.652494295291282	1.038237561377609e-05	5.6554791359958e-05	2.7265773080190394
CREM	0.7112630967238092	4.8977570846564955	4.652357902604365	1.0387989237810583e-05	5.6565389137103466e-05	2.756956676739607
CANX	0.33419693885719326	10.033360623276602	4.650027280434416	1.0484368573634442e-05	5.70499110000059e-05	2.8482403174519355
SCIN	1.2404896539757742	4.889967540982603	4.645782790011728	1.0662124990553278e-05	5.791498044357947e-05	2.7327213723062354
LAYN	0.8278866068472621	3.976252558113235	4.644592416031013	1.071249944471374e-05	5.8168117583426254e-05	2.8539673520743296
VMO1	0.9675423019110814	1.7204128467841169	4.643921363569928	1.0740998783350748e-05	5.830030625008272e-05	3.1399500837993184
PPP1R3C	0.7826196132135417	4.41418629675096	4.642398778591588	1.0805935245741009e-05	5.8592942132409316e-05	2.778007406565724
IL6R	0.8812222824725926	2.903029400337473	4.642028497695634	1.0821784733328054e-05	5.865825742448222e-05	3.016026784122195
LGALS3BP	0.6647701892036686	8.622913313830956	4.641194128130995	1.0857581705288655e-05	5.883161190346323e-05	2.747500326680358
ITM2B	0.5167814746741772	9.558916232101286	4.640992605754006	1.0866244819419632e-05	5.885787192141558e-05	2.7915157896577636
OXA1L	0.36977714289577435	6.355131595956399	4.640049105284755	1.0906893555111085e-05	5.898950758945243e-05	2.6529802696508353
MS4A14	1.0918065444328424	1.2935853321067006	4.635822226796397	1.1090816396833853e-05	5.982309099936857e-05	3.134426734248911
SYNGR2	0.7221492718646676	6.221576034665544	4.635818180020685	1.1090993915258073e-05	5.982309099936857e-05	2.635964917432668
RNF145	0.39365256703439755	6.819150927443834	4.630992017181159	1.1304673472605917e-05	6.0890453936799114e-05	2.6288799410841257
VNN1	1.1885005433176181	0.28592836122653276	4.630780258571755	1.1314139948574099e-05	6.092016485578254e-05	3.1515398095685647
CHCHD7	0.512740434694023	4.693219252548621	4.629396619402074	1.1376183673691883e-05	6.121148933426467e-05	2.692220270515395
SMPDL3A	0.6660540979511604	3.4953676996885648	4.629180336430079	1.1385911767794015e-05	6.124246437779962e-05	2.8766867897636317
ZBTB42	0.7952585518222373	3.218390419596814	4.628420822929199	1.1420137497206946e-05	6.14051395901075e-05	2.9191394310710237
DUSP23	0.9044993159239705	3.6667969493331816	4.627294299737505	1.1471085379212134e-05	6.163610022049837e-05	2.8404807460374064
ZNF600	0.6989214232849799	1.6110903928109768	4.625746053937687	1.1541465569468e-05	6.197107957756477e-05	3.0795065564056685
EHD4	0.5853230348704264	5.136212403840107	4.623183266028064	1.1658885560683256e-05	6.247104733540531e-05	2.625214114428199
GOLPH3	0.2443845956756272	6.617339488573166	4.62167309259484	1.1728618871194573e-05	6.280105264329566e-05	2.5878028127326935
SUSD2	0.9915132490221121	3.2097270947298964	4.6188038904755215	1.186222146941965e-05	6.343318337914309e-05	2.8843507143952305
ARL1	0.43455255844256957	6.3644510342162555	4.617066787670508	1.1943824088901464e-05	6.384253423741749e-05	2.565775687994977
SPRED3	1.4213453679956713	-0.3061958952854431	4.615635415754144	1.201147317824054e-05	6.414350406495853e-05	3.101529666130526
CDSN	1.4414950368269568	-0.6738336667122632	4.61561145489315	1.2012608763348695e-05	6.414350406495853e-05	3.098557710566496
DDO	0.7358520092806708	2.7575609237047494	4.614218486848695	1.2078805296121132e-05	6.445233787940623e-05	2.930708977946666
SLC2A1	0.7177842621742956	7.509065764238923	4.612654653178444	1.2153542892006883e-05	6.478388694698864e-05	2.58605827061845
PAPLN	1.1363266659978262	3.853554296286615	4.609653178092052	1.2298244549425528e-05	6.550806912042905e-05	2.7423722387000877
EIF3M	0.3778680337181939	6.6538064352614175	4.609572760662457	1.2302144359818594e-05	6.550806912042905e-05	2.54283193500469
MEFV	1.0211803399326262	-0.7915004236139386	4.607797674379586	1.238853221517897e-05	6.594530731455813e-05	3.068751312376585
ATP6AP2	0.36890853168754667	7.915000466174242	4.605913783995024	1.2480858094699496e-05	6.634516121280969e-05	2.579313154725309
ITGA11	0.995500249741295	2.4989683915800365	4.602725373069551	1.263863706846562e-05	6.706828019022999e-05	2.9185692904417557
PCK2	0.604055898503455	3.9470817578360746	4.600526241218642	1.2748585697630571e-05	6.753553419552081e-05	2.6923499747013544
P2RY8	1.1435003720152586	1.1457243013340628	4.599851681300261	1.2782496567634123e-05	6.769192292908166e-05	3.0093550126506585
MFSD7	0.9573484500782772	1.793217957846793	4.599128199926506	1.2818963894419923e-05	6.786173780152751e-05	2.9690309726181
NCF1C	1.1595396060869985	1.0608570795363672	4.597969805542271	1.2877563139265644e-05	6.814855908394492e-05	3.006462753961923
C14orf45	0.620323443881539	2.892504752494154	4.59769461666862	1.2891522111804648e-05	6.817576726682744e-05	2.851385792001456
DEGS1	0.3574052449456806	6.936827540312724	4.59769413769648	1.2891546420470063e-05	6.817576726682744e-05	2.506551379938923
C17orf87	1.0579027021995269	0.8583767656365235	4.595781055998805	1.2988993751527763e-05	6.860451853843258e-05	3.0071487917435924
HLA-DRB1	1.1876196099336855	7.159838276037669	4.592769533233316	1.3143840145587085e-05	6.934353708008841e-05	2.4960950363361256
ZBTB1	0.3292905093640952	5.099186037574739	4.591964202607795	1.3185550711728346e-05	6.953980079533612e-05	2.509965181964491
NDP	0.8168561411348465	5.467493696865212	4.589848523557816	1.3295740070755974e-05	7.002513921828137e-05	2.4779947577709436
CD248	1.0438280146607548	4.992364016307126	4.587503313837279	1.341892627969356e-05	7.060159063771899e-05	2.5021627255624406
PLEK	0.9664024750033038	4.489797868101925	4.586233360703746	1.3486093428966914e-05	7.090659623869716e-05	2.555150953161304
SEPN1	0.6493885729113282	8.307181068154183	4.5851685538702185	1.35426613755308e-05	7.113314846345458e-05	2.5199490677864027
ZDHHC5	0.30762587964683696	5.874155730780107	4.582193506084441	1.3701931772601028e-05	7.184545728163225e-05	2.4355457426926925
ZDHHC9	0.6106482263339164	6.517261352225156	4.582002639819054	1.3712211569586747e-05	7.187491999136547e-05	2.435466452556657
JOSD2	0.5049787075366972	4.333651998760179	4.581700869206719	1.3728479766011417e-05	7.19357412407958e-05	2.5601321069567913
ARAF	0.3573725095745628	5.722260965524404	4.580349418595938	1.3801564909960414e-05	7.223325398891245e-05	2.432244827983139
BBS12	0.4997362602862818	3.1630183841309027	4.580339679367671	1.3802092963087887e-05	7.223325398891245e-05	2.7475521854761364
TNFRSF10A	1.1462248082622253	-0.654933898357592	4.580161166091511	1.3811775276296586e-05	7.224945269191644e-05	2.9720761781192273
GIMAP6	0.6792725230493319	4.535018451564644	4.578996163182468	1.3875125162045958e-05	7.253162885556296e-05	2.5218322343468946
B4GALT5	0.5082102599557752	7.189128945446788	4.577469081192139	1.395859028843283e-05	7.294321275429436e-05	2.4394958019445827
LAT2	0.7852353813177402	4.848289133947108	4.576895598972992	1.399006029975332e-05	7.30828996891924e-05	2.4762229193041208
GPX3	1.24786442290503	6.47923257984341	4.57551112168196	1.4066317336428445e-05	7.345637644600849e-05	2.410283306580391
GPC1	0.8194572249777776	8.388167792423804	4.575123777204203	1.4087724240656927e-05	7.35432618534768e-05	2.4861014603803193
MME	1.8978332782263194	-0.35379655966422935	4.572412236897969	1.4238465605111447e-05	7.42045887449894e-05	2.9462058028276203
ATF3	1.037261916783799	5.323121031378353	4.571313196203786	1.4300007858704193e-05	7.447498182677386e-05	2.416154649246584
TMBIM4	0.6356873026924701	5.9296845144853325	4.566531380464837	1.4570783497616693e-05	7.568071819358268e-05	2.375537261027042
TAX1BP3	0.4559386814652262	6.411951177789681	4.565632442866967	1.4622238243752324e-05	7.589684818475416e-05	2.371986851170817
GGN	0.9156300789260995	0.946012995476041	4.563408980179873	1.4750265044840792e-05	7.649897700498245e-05	2.8853729670453827
CMKLR1	0.8675484632792325	3.9480825216138182	4.563359505475489	1.4753126101602866e-05	7.649897700498245e-05	2.5525810343934747
ANXA5	0.5693513760557583	9.379330323404766	4.562839293152426	1.4783241837775533e-05	7.662936886734e-05	2.488098478188947
GYS1	0.5448239609129439	6.209197072590141	4.560681224872239	1.490881193023153e-05	7.717922293456518e-05	2.3517000330818476
TBK1	0.35395689088481497	4.760269893668755	4.555614023462236	1.5207726087745537e-05	7.856560937994102e-05	2.4059095368231596
HPS3	0.47682827600182254	5.2201384793563514	4.554569407983953	1.5270065257555484e-05	7.886124458699367e-05	2.3600070128946022
LYSMD3	0.362501427918291	4.346872088622845	4.552874854076559	1.5371717059978288e-05	7.933308192166171e-05	2.4499281214383704
SPINT1	1.09003011351572	1.4767270000293613	4.551735509862917	1.5440431253673706e-05	7.96610539855812e-05	2.815253942513343
CARD9	0.7518944532807197	2.3830867763224006	4.550849284896409	1.5494085246083177e-05	7.991113330429722e-05	2.7388367297377147
SEC23IP	0.35959455514692795	4.608919580492669	4.550111856549678	1.553886829294359e-05	8.011530857421703e-05	2.403676937406507
TMEM102	0.606071659546106	2.0672109733797104	4.549288265200222	1.5589032014938578e-05	8.034707978020315e-05	2.763549593140234
LST1	0.9597627431804696	3.680931078758752	4.548439750270973	1.5640877725463873e-05	8.053354771431666e-05	2.5421415685075566
ADORA2B	0.7599970926564432	2.7207389157024413	4.548153339742986	1.5658415544210988e-05	8.059693795302993e-05	2.689580715504918
RPL22L1	0.9393968551060881	4.344510708405203	4.545937827998504	1.5794722900001214e-05	8.127141202566524e-05	2.4242879276078986
PUS10	0.4358643016014536	2.6083583450590093	4.541406726033447	1.607708028484541e-05	8.260049011253846e-05	2.6784778624537333
FLJ36031	1.1581301526725802	3.1451971602055666	4.539968468036164	1.6167722916666785e-05	8.299682260250283e-05	2.5999911307537182
ERRFI1	1.0244270128198156	5.562743006731112	4.5397186259458895	1.618351893174426e-05	8.305026470763003e-05	2.28501199639355
FLOT1	0.42714858320621296	8.07198264468182	4.533487298589668	1.6582355241202883e-05	8.48710588033819e-05	2.3143008032155574
CLINT1	0.27364709158446576	6.1244694048538	4.5313022096304	1.6724451584774716e-05	8.551318563952616e-05	2.2414360840487006
SLFN5	0.8014771303444657	3.1573994487953776	4.528830515357402	1.6886606204277867e-05	8.622793187952615e-05	2.556786900311348
PRELID2	1.064399775512214	-0.12255649822723962	4.5278951369262765	1.6948367302008332e-05	8.645741718963629e-05	2.786006811587849
FBXO4	0.5446252993448826	3.850062701751096	4.527498998300042	1.6974589346712115e-05	8.656254706205275e-05	2.435137576212888
HIF1A	0.7231440071215633	8.136990343100555	4.5258789020471255	1.708223933043274e-05	8.702517763944608e-05	2.2889940881034008
TMEM111	0.3959636781082656	5.925572550595745	4.523995613650053	1.7208207894384496e-05	8.760903728600307e-05	2.215886205511241
GALK1	0.5799293290503105	4.769298570809654	4.522900962290983	1.7281838986319172e-05	8.795486435908514e-05	2.2823300145953436
ATG10	0.50689121022782	2.4589975059713747	4.52254318273492	1.7305970850213998e-05	8.801958327214712e-05	2.6262557507517688
NUP37	0.48268231599290035	3.953674558372167	4.522451131545679	1.731218487967508e-05	8.802215727974593e-05	2.398823787474841
GBP1	1.0661799477299452	6.007444817386457	4.522321770533422	1.732092120364227e-05	8.803754973018046e-05	2.2085877868035455
MAPK14	0.31104009046743375	5.838846310428469	4.520955204198062	1.7413472423325487e-05	8.847880007911115e-05	2.2061263182766124
STX3	0.559385374144262	3.822171773923266	4.519394329438696	1.751976862815207e-05	8.893099144658757e-05	2.4097261415145965
B3GNT8	0.9198875984948405	-0.6865498178876047	4.517142365985722	1.7674235151793552e-05	8.959710068238276e-05	2.7480243246936684
STAT5A	0.5631357175562606	4.598145958518217	4.512109454935383	1.8024229600569564e-05	9.122141275693575e-05	2.2629406525912206
OSM	1.5391630170572177	1.8146724356583541	4.511979650216006	1.8033344476295103e-05	9.12318210256746e-05	2.647406927133722
HK2	0.7931250706772461	5.961234485795742	4.510973474677259	1.8104149427096783e-05	9.150576477065208e-05	2.1666833070622777
CD72	1.041367207485004	1.625064235070511	4.510630447688562	1.8128349776450462e-05	9.159806091174396e-05	2.6559314031466084
PTGIR	0.9062114473973246	0.014440191154053015	4.509208771235573	1.822898221844837e-05	9.204621309452924e-05	2.7176016769543123
RNF130	0.4778714734918301	6.92271198301172	4.507305928052779	1.8364519696595724e-05	9.260930616128275e-05	2.166418675506045
FGL2	0.9314509081085429	4.718816749706331	4.504647899279379	1.8555481148720547e-05	9.335858883994113e-05	2.220123773532551
TMEM123	0.4362699656468134	7.355816245032083	4.503983647778766	1.860350227303218e-05	9.356967010842441e-05	2.170807862801654
FZD1	0.7349021439164973	5.132056385291523	4.503808791567677	1.8616163227941023e-05	9.360282136878987e-05	2.176481690318031
ORMDL2	0.5651320714529922	4.292804141110683	4.501067251145788	1.8815765212080714e-05	9.451397893664387e-05	2.2645844155853023
IL1B	1.4515833072664592	3.027547914333994	4.500850952837153	1.8831600931171977e-05	9.453328419247332e-05	2.472968479796446
TBL2	0.4200220454507253	5.88948224457784	4.500847295317107	1.8831868817798978e-05	9.453328419247332e-05	2.129989002324386
SMAD1	0.4498651521400925	6.189871228678513	4.499304930578591	1.8945164859004343e-05	9.507106647924047e-05	2.121718165853429
ACTG2	1.7019632105622884	1.8879665654833275	4.497884154813812	1.905011255359382e-05	9.544242549999034e-05	2.5902795832760965
TMCO1	0.34321391471020224	7.03517644527412	4.496576742850838	1.9147183041551034e-05	9.589759976737852e-05	2.130371226237423
LOC644538	0.608247750202711	3.108673337831896	4.495778048274304	1.9206718334052985e-05	9.61333344464236e-05	2.4420995851581875
ZMPSTE24	0.3385162917297615	6.249781053520302	4.4929505909188245	1.9418921137475906e-05	9.706942718347357e-05	2.09816761646922
PCDH18	0.6394489380692834	4.666843761059262	4.490449426375046	1.960852380080005e-05	9.792329309726109e-05	2.17354843252214
MAN1B1	0.37207270883031907	6.556033554587835	4.4859375992818835	1.9955082890457107e-05	9.955591499635684e-05	2.0761430490361192
ALPK2	1.9822822692365398	0.21185328111335688	4.482377555616958	2.0232707148976124e-05	0.0001007779641293155	2.6180846673758724
GBA	0.506329276345137	5.704144906588141	4.482275677256971	2.0240706677062035e-05	0.00010078525594671413	2.0653184141520615
SLC2A9	0.7547046636080605	1.448357251850687	4.480787891872259	2.0357877135476338e-05	0.0001012379307662627	2.558754253988517
AGPAT9	1.1956648349064931	0.12882221832902013	4.4783277926810205	2.0553062181484857e-05	0.00010217561956823918	2.605480552143349
LPP	0.6874793127574041	2.4056105184013936	4.476658696995175	2.0686517585768957e-05	0.00010274030314118194	2.4639238832393406
PLCB2	0.7519152946372936	4.623788777197893	4.476657198412236	2.0686637783111986e-05	0.00010274030314118194	2.1277463833906305
CDC42EP5	0.9567892868359203	0.21041181724212454	4.475714282669812	2.0762400554068564e-05	0.00010308338021387357	2.594369698476598
RAG1	0.654284401461634	-0.17885076064174468	4.473819511899645	2.0915456280543234e-05	0.00010374308501198367	2.5942724996835747
C15orf44	0.34961993776621103	5.520188350977494	4.472735158300397	2.1003538268688006e-05	0.00010411300663498481	2.036805087640497
C9orf30	0.5014116806646847	4.349047274332394	4.471083650831942	2.1138379459501496e-05	0.00010474773446175212	2.1448368549800403
LRRC32	0.829328850928535	4.269061078958996	4.469945929713012	2.123175775306666e-05	0.00010517665798587889	2.1527326124058757
GPR77	1.2509293669051844	-0.4630534883352109	4.468395199791812	2.1359676022442395e-05	0.00010574239612908	2.576822118102722
PXN	0.46868763706819117	6.820422944907502	4.467674108722112	2.1419411588647587e-05	0.00010600409053547319	2.0154767470864376
OLFML3	0.7339380015765098	6.149138040807035	4.464350708563018	2.169681726501893e-05	0.00010720494041776894	1.991692302897162
GK	0.5963793590990232	3.2995296020511633	4.463177854356545	2.179554239014451e-05	0.00010765825086432366	2.291566981027689
RNF181	0.5327833207626922	5.817370019620487	4.462488868494669	2.1853740139120896e-05	0.00010791115167639557	1.9887587306606136
DTX3L	0.6701657591896559	5.758037570853094	4.460705111329222	2.200511042570529e-05	0.00010858304716071648	1.9836040459064916
MC1R	0.7708474724946419	3.006765264053577	4.460636729022456	2.2010933494870614e-05	0.00010858304716071648	2.32816322909666
ZCCHC6	0.4845492103836504	4.351535476803725	4.458792930886624	2.2168504030475084e-05	0.00010932539195841261	2.0989825593789586
GTF2H1	0.28598608205539744	5.30360797675714	4.457636571667055	2.2267881851414573e-05	0.00010971022556890228	1.992624332377006
TNIP2	0.41925229760429694	4.847631187338257	4.456373816258688	2.2376895148428818e-05	0.00011014174914903313	2.026192651499195
CLEC4A	0.9246146506598047	1.5685479858862332	4.453459345926315	2.2630472910213887e-05	0.00011117697443402623	2.452316804832545
AXL	0.6535792483704626	6.028732253481672	4.453230379881078	2.265051165959056e-05	0.00011123998098807197	1.951087750823774
CDK7	0.32876795854735263	3.906816635164304	4.4523685673409705	2.2726089980946328e-05	0.00011157562355815769	2.1470573550734393
NCSTN	0.3185326591763804	7.38448098459833	4.45002831146164	2.2932554638703285e-05	0.0001124818464005863	1.971567430587787
RPE	0.3036331892749553	5.129491072411929	4.449851427859731	2.294823332000574e-05	0.00011249566900252556	1.976216144163578
FMO4	0.6834818781646259	1.6942414541836854	4.449628474848666	2.2968010276539146e-05	0.00011254835922291394	2.4298502536190654
ADPRH	0.5323992713666614	3.8114345102729392	4.448531874010737	2.30655237626842e-05	0.00011291855299820732	2.14929742355144
ERGIC1	0.368282586823657	7.626091799900242	4.447450728320493	2.3162054475180988e-05	0.00011335513870573342	1.972928561831269
PPM1M	0.5374438698498736	5.0780239792289965	4.446492878938113	2.3247902620494057e-05	0.00011366705970533889	1.967953839042277
CMTM6	0.4469973772427016	6.350622871732392	4.442871599318439	2.3575249990520672e-05	0.00011493959219216544	1.9130019445924074
CDC73	0.3066776681134371	5.7518378702831825	4.442740661717848	2.358716919384972e-05	0.00011496135781869675	1.9172353927071528
ANXA7	0.4140956243955216	6.34311286236316	4.442530161816693	2.3606343129627973e-05	0.00011501845731500569	1.9116611720478804
CTDSP1	0.41878441943899514	6.690210412562341	4.442168323989858	2.363933727284805e-05	0.00011514283641332589	1.917056825631187
JPH1	1.3865306626886005	1.4610409192675518	4.44052170943065	2.37900471826762e-05	0.00011584032762994938	2.4125991643647335
BCL2L1	0.3970623089834602	7.140618621180279	4.440429147687639	2.379854659373747e-05	0.00011584513479230603	1.925936793243416
TLR5	0.8444205988315421	2.239530299616742	4.43947719709423	2.3886129131413907e-05	0.0001161981064149949	2.346070509023672
CNIH4	0.4870258158373266	5.447195517713961	4.437417258487046	2.4076717378952816e-05	0.00011697764924411827	1.9094407990972986
TMEM149	0.5997566264811964	3.6747983432509645	4.433965667843766	2.4399360759183436e-05	0.00011843328368503863	2.119458957737037
MTRR	0.3028439113476358	4.906509897698909	4.432193359956744	2.456664917966234e-05	0.00011913279779860784	1.9307757810960968
PRKCDBP	1.072377753189321	2.4661633937573435	4.431570294435346	2.4625723225073534e-05	0.00011938172834135774	2.292859113182784
QPCTL	0.5860490303803458	3.7616841620679575	4.431433844836685	2.463867857814016e-05	0.00011940699633988039	2.0950423319343603
PRR16	1.1025577962944315	0.7347470156416656	4.429604137507185	2.481303941425731e-05	0.00012010102975745826	2.4124716445792966
WEE1	0.5806318853080565	5.721556218383335	4.426781128574757	2.5084396518736762e-05	0.00012131946880634514	1.859154493115632
POLR2L	0.5363064156201949	6.517484832310615	4.426726561290166	2.5089669843165537e-05	0.00012131946880634514	1.8558855455410708
RASAL3	0.723419504519887	2.7299183757033747	4.424486794605418	2.530704485918103e-05	0.00012218499428391476	2.2345504043129907
CTSO	0.5350864770492718	5.977591301483689	4.424371472700304	2.531828624089614e-05	0.00012218499428391476	1.844936799998247
TMEM173	0.6736600117514753	4.093522748605603	4.42365631421042	2.5388106429424337e-05	0.00012246167946454572	2.0100255565143854
MT1H	1.5504300899085777	-0.8625684428492212	4.420547561934009	2.569377779472531e-05	0.00012385862687479181	2.407972553804271
EHBP1	0.42882055666440966	6.085604506851495	4.418949156895552	2.5852323135156866e-05	0.00012454504063331897	1.8239673339189686
HS3ST3B1	1.6257328764390302	-0.19836160917489606	4.417746735769082	2.5972213206504712e-05	0.0001250444894965686	2.3967780025494037
MAF	0.5517460923051534	5.725855836330829	4.417637722152544	2.5983109158412105e-05	0.0001250579045979629	1.8253064028832373
CA2	0.7190673931241287	7.166487161593526	4.417320873892875	2.601480332736518e-05	0.00012517138287404007	1.8416761080594641
POFUT1	0.4399924253873406	6.7727463178299825	4.416249730363478	2.612222594655969e-05	0.00012557071269385817	1.8238039912329036
SLC16A4	0.9447909278065367	4.544597930229674	4.415809411645055	2.6166508661686075e-05	0.00012574438456586505	1.9133681703835643
IFT57	0.43092554934218086	5.392115499210935	4.415130970381619	2.6234881214113456e-05	0.00012603367701023165	1.8302457188638321
HLA-B	0.8476629997859995	9.97497868336357	4.413007995680378	2.6449948616701846e-05	0.00012690872981274397	1.960643774442989
VAT1	0.4307128277365333	7.759062576339888	4.41274433339354	2.6476777407755546e-05	0.0001269979422721612	1.851120215315956
SPSB1	0.8159151776497477	5.025596837033391	4.411540696516505	2.65995868718769e-05	0.00012750768702244754	1.8434996083029684
PIGP	0.5518964470766052	3.002158184250703	4.409565128793158	2.680235116442725e-05	0.0001283998314093298	2.142337117386729
TMEM200B	1.1726785617104711	0.25631672126868293	4.409195583273803	2.6840445157046486e-05	0.00012850608365446301	2.357268702247186
A2LD1	0.7659971774126766	2.313352714247443	4.4085655513861575	2.690551152893517e-05	0.00012877402026310032	2.2264813940456074
HEBP2	0.5637294536529804	4.812187324165428	4.40796430678194	2.6967746903195425e-05	0.00012893518899266977	1.8514704810583122
MBNL1	0.39973675682307697	6.470268909739407	4.407917193488612	2.6972629511079222e-05	0.00012893518899266977	1.785709885910613
PLAGL1	0.9499440202313618	2.545937390206099	4.405551843983946	2.721886375145842e-05	0.00013003162884486996	2.1890611332906227
C12orf59	0.8599496526992563	1.4473393823533431	4.404560994796186	2.7322655453738882e-05	0.00013048704544815957	2.2843664714060576
ITGB5	0.6638846545048738	6.450208600512978	4.403525198861607	2.743156381236511e-05	0.0001309666085295611	1.7692178365309754
DNAJC10	0.33775774382480606	6.520231444480193	4.402829501235404	2.7504947822557453e-05	0.0001312763232348061	1.7679066857152375
WBSCR27	1.080503797598082	-0.13885229936738536	4.402256163944475	2.756556736774385e-05	0.00013148426055613297	2.3415698720017595
LRRC42	0.42081644431249465	4.922735335903997	4.400775922465133	2.7722671810322186e-05	0.0001321927402557138	1.8135200475025135
STAC3	0.7105212347424439	2.1286924179752598	4.400302800305697	2.777306835734787e-05	0.00013239211348953987	2.215385607511392
C10orf26	0.33944951593843076	5.966110311175715	4.395904919061436	2.8245778266976223e-05	0.0001343962192702994	1.7402764934661636
CPZ	1.8007919889059603	0.7586327820771374	4.395821246637733	2.825484672589548e-05	0.00013439789986429185	2.2912904888997083
TTC39B	0.8199548320624265	1.1796082114682078	4.394678945544926	2.8378931325903474e-05	0.00013490490134918543	2.265348514890192
GALNT7	0.5070952738647136	4.760848500993643	4.390534555983392	2.8833554716426737e-05	0.00013668682670827444	1.793370045752484
REEP3	0.5348332798088675	4.208793482997078	4.387514354341164	2.9169278682097e-05	0.00013816889218346633	1.8588421821649703
EIF2AK4	0.43121264352074906	5.570057374228513	4.384010639463841	2.9563477645951357e-05	0.00013981362569109396	1.7071966491532136
UBE2A	0.40524051471016076	6.683829992557186	4.383998568850018	2.956484454274976e-05	0.00013981362569109396	1.7026674219344091
TCTN2	0.6109483632532378	4.612435437459086	4.379590544905795	3.0068116124131945e-05	0.0001418850730569886	1.77159977232464
KIAA0391	0.41021751202356516	5.186451997179641	4.379058308812865	3.0129438898626175e-05	0.000142087485399301	1.7112922784737918
OSTM1	0.4834370431804986	5.708286378754251	4.377898580420953	3.0263477881961696e-05	0.00014263236320835308	1.679833885159507
SNX20	0.8297821393874313	1.2486892695255276	4.375683510425872	3.0521091908436165e-05	0.0001437147353648837	2.193630027423713
ARHGEF3	0.4596721135938946	5.910766639947375	4.372944962730045	3.084251286728726e-05	0.0001450821887772298	1.6568865838732627
HHEX	0.7203219715654638	2.538074654612666	4.371220495284309	3.104658534429817e-05	0.00014574554854975	2.066043757112449
NOP10	0.5862655149953397	5.935670089235929	4.369749045347933	3.122174543607249e-05	0.00014643726025249826	1.6447953741216494
GNAI2	0.33955434780636473	9.106079010445661	4.369740801091489	3.1222729505882514e-05	0.00014643726025249826	1.7601072000876101
EPHA2	0.8874307219795337	4.031781799444673	4.367965460077027	3.1435340364302646e-05	0.00014738959676433903	1.8165536723583404
EVI2B	0.8543469022948953	4.472135305266158	4.366466763252697	3.161590759397166e-05	0.00014814612914209569	1.7425643615630904
GCKR	1.2597894195167343	-1.213263561861471	4.363232174873811	3.200903665393879e-05	0.00014966990728938452	2.205904914650813
TXNDC12	0.3747412813471156	6.601106488747103	4.36309991961021	3.2025210785966636e-05	0.00014970014414379857	1.624031891327343
LY75	1.0454111226300817	2.823459857410629	4.362978850588247	3.204002381073726e-05	0.00014972400217738767	1.9991672809433325
TLR6	0.8294259232540047	0.5178246502090702	4.360186254323571	3.238354361723202e-05	0.00015114607328127572	2.1756686161140006
FCN3	1.4884626327655166	-0.9324627373798889	4.358351916869901	3.261111755826671e-05	0.00015211616571870264	2.192388725288975
FKBP11	0.6413729933464851	3.4106716012459493	4.353211440918955	3.325711104458761e-05	0.0001548951704677093	1.8714627064545475
COL4A2	0.9619139682222393	8.443891385035162	4.3513956885399985	3.348822929606958e-05	0.0001559245120696525	1.6602004906609338
PIK3CG	1.0623403315033555	1.8920677559656374	4.34728848630433	3.4016744105445474e-05	0.00015809891827910628	2.046894597898433
ITGA7	0.7667151972378052	7.32604240139529	4.34678829673028	3.408165534954115e-05	0.0001583271208275263	1.5898638620486896
TRIB1	0.5571552353088647	4.9690518169005315	4.3465948528381295	3.4106791217682716e-05	0.0001583742328719919	1.6108766391827567
HLA-DPB1	0.9222999244166772	7.08421479402882	4.346353497622447	3.413817769522757e-05	0.00015842456763108767	1.5784550400884125
SLC24A1	0.5897748395231988	3.2542464511267903	4.344771788930389	3.434455780556242e-05	0.00015923855259157492	1.8677233045337305
ACPL2	0.532005898004626	5.94712634260795	4.344456692276816	3.438581484641017e-05	0.0001593819208736072	1.5522671560941106
RARS	0.3154288387612665	5.478653117944216	4.342568960915173	3.463398679828765e-05	0.00016048398750492603	1.559851243154828
TRIM22	0.8017354779792374	6.130893542603859	4.34176769047148	3.4739847755674505e-05	0.00016092616168226391	1.5409336465897745
CBLN3	0.814869342000418	1.1356053102242056	4.338197219298282	3.521537039705016e-05	0.00016298206089223008	2.067484351985091
NSMAF	0.2822138050965153	5.2302895346325835	4.338073225034103	3.5231996460549696e-05	0.00016301008623406449	1.5584931666873558
ST6GALNAC4	0.40960026192208154	4.434893633823075	4.337412141837499	3.5320767190916184e-05	0.0001633717908971561	1.642074259859787
FBXO22OS	0.5546743310074385	1.384058276941482	4.337208276742144	3.5348185824637126e-05	0.00016340425668086566	2.048589750089058
SFT2D1	0.4729446963333386	4.802939084136973	4.3327536561159885	3.595245471224231e-05	0.0001660445654739409	1.5776754809767182
APOL1	1.1158848801059822	4.478301962303211	4.3314375879350075	3.6132876917006144e-05	0.00016677793922093736	1.6142445506164336
RBKS	0.5899328563120187	1.7764403286027097	4.330981482475421	3.6195608698369834e-05	0.00016701749902380648	1.9984589213222739
BAK1	0.4082377925769829	4.123907433864993	4.3307633623383905	3.622564558258044e-05	0.00016710609647890308	1.6660659289944686
HLA-DOA	0.9708102500070339	5.13775250839826	4.32395157512263	3.7175870424244884e-05	0.00017113107397381501	1.5140507466463617
TMEM205	0.38754422202566907	6.541438199656823	4.322601798008033	3.736699180807058e-05	0.00017195952869956922	1.475118019536156
DDIT4L	1.4714475795474433	3.710706514006087	4.322424975786592	3.7392098965861375e-05	0.00017200173539338458	1.7070766437979081
LTBP1	0.8981589197034703	5.76031129918886	4.319031464185194	3.787710949449029e-05	0.00017394368836049276	1.4636366723591792
SPTLC3	0.9937661422420716	1.8683312579330802	4.315682249073098	3.8361731544522015e-05	0.00017590730364200834	1.9365185350332794
ZYX	0.6615009762323503	8.486502107955353	4.314262626569817	3.856894545295444e-05	0.00017664737387288696	1.5274950838781365
ADAM10	0.4963871765819716	5.813383686231243	4.313465115076372	3.86858262898096e-05	0.00017697244948536154	1.4421138628239536
SEC23A	0.4364855140254509	5.720612803963295	4.309776610269005	3.923085725890756e-05	0.00017919995550640209	1.4312211243440807
C6orf15	2.549877492448922	-0.9478168092180459	4.3075394944479735	3.9565021326150865e-05	0.0001806193587538699	2.0182193179892876
PFKFB3	0.578300680675226	7.484908867843468	4.3057512391713475	3.983410885602257e-05	0.00018174017534577634	1.4478584981590155
TMEM138	0.40060416096596985	4.533062342427766	4.304962935569566	3.995328802179594e-05	0.00018223000727125561	1.5108033581143543
BZW1	0.3448387472171097	7.981974519288795	4.30224257433598	4.0367208477722995e-05	0.00018400908126957324	1.4587684424370355
PLEKHG1	0.6335062009477772	5.306375493674221	4.301891882266989	4.0420868258469194e-05	0.0001841992344603586	1.4220101495105215
MXRA5	1.285310978936046	4.54054791719586	4.299585902269437	4.077542443677009e-05	0.00018570520385098393	1.4903641393157026
YIPF1	0.3833369894534604	5.194965608530137	4.298908585945665	4.088013334638264e-05	0.00018607217719438212	1.4189788593477122
ACSL4	0.5783466972289366	5.482174072025678	4.298045188463803	4.1013984907773375e-05	0.0001865712865081927	1.3980579437462666
C9orf95	0.6490305217821333	3.5677776862246526	4.297571573503036	4.108758815479993e-05	0.0001868509870053582	1.6429897989474789
PSME1	0.5467679299534316	6.536139578128506	4.296404923831864	4.1269437335721586e-05	0.0001876226394912036	1.380051677982678
STK17A	0.6753922838596242	6.373210812046301	4.2943018481135535	4.1599210694066306e-05	0.0001888991248861003	1.3697617190641953
GALNS	0.45165498190630515	4.78483299983332	4.293534934094512	4.172009737233359e-05	0.0001893922936646324	1.4377021762609639
RIPK2	0.3781476013324667	4.2604002364705424	4.293247602812972	4.176547575485138e-05	0.0001895424960610839	1.5084974152640065
BCAS4	0.6657569340013652	5.301877415958902	4.292569371610776	4.187277783715797e-05	0.00018997355311174262	1.3885899924203375
SEC22B	0.28182116634253074	5.921690354949316	4.292125820715432	4.194309503349633e-05	0.00019023660838574907	1.362695226176223
FCGR3B	1.5768016525587132	0.6289345152919699	4.291298564895949	4.20745459541485e-05	0.00019077670483943663	1.9296923613632346
PSEN2	0.4006473499534291	4.773141542757386	4.285258645892858	4.3046387469947926e-05	0.00019489675313390104	1.4091992230397903
HTATIP2	0.9562692969883546	3.7911613126217114	4.278653880462859	4.4133859867939606e-05	0.00019941056344081355	1.5353686582246313
RPS27L	0.6907737733373276	5.687237937039603	4.278350025167673	4.418452093121819e-05	0.00019958098924438068	1.3186476030803558
SLN	2.0699703083939758	1.8533886012164733	4.275868699175865	4.460032780595023e-05	0.00020134123392727123	1.7970142026396667
HAUS4	0.461005657858526	4.923200104406258	4.270729628914024	4.5473522308844534e-05	0.00020486333261019325	1.3406691461158786
CAPNS1	0.3675981309678491	8.530128122289307	4.269300361530604	4.571928452362323e-05	0.0002058502442741004	1.3674686229878255
ECM1	0.7202132108448218	4.350573953601379	4.26781957881656	4.5975253553350393e-05	0.00020694231904442976	1.4030830803625154
CD302	0.5995862242603085	5.776551078266748	4.267458892651462	4.6037810670463606e-05	0.00020716343109110572	1.2767479668230015
PLXDC2	0.7204164780657605	4.3569459918194715	4.264828499443318	4.6496508693643425e-05	0.00020886182946830038	1.3913875291911735
PTPRU	1.3222431394405612	3.4679501130804695	4.262641733272329	4.688119212990601e-05	0.00021046720926791283	1.5357771029999023
PECAM1	0.5653874281500952	5.1744089117164185	4.261527371205408	4.70784011440591e-05	0.00021122956765857881	1.2857076006430574
ATP6V1C2	0.6709143567903071	2.0172346286342795	4.258917025623782	4.754348645665124e-05	0.00021306832451264713	1.722427481689576
GSDMD	0.8251121263660419	4.999106012880822	4.2572305622952085	4.784631228903712e-05	0.0002143631556679958	1.2848550780773866
CXorf21	0.9316593268540576	1.1171058679218409	4.256618463062254	4.79566810489353e-05	0.0002147952304547288	1.7822544103669937
MALT1	0.4754357825457065	4.349851187968882	4.255275767892978	4.819964405653129e-05	0.00021569550522221968	1.3581930538444809
SNAI1	1.2239496095830436	1.5175786166910323	4.2517767436829	4.883837885384131e-05	0.0002182372182860292	1.7387070643082643
TNFAIP8L3	0.9339193828088699	3.5869782807916284	4.250233508296669	4.912267322775132e-05	0.00021937239037316488	1.4701188229068354
PLEKHA3	0.3247255146866719	4.328171022081351	4.250051819336881	4.915624853739645e-05	0.00021940333102610438	1.3427785890769002
TRAF1	0.7917855096308077	3.962012584943764	4.248200907442726	4.9499549915546945e-05	0.0002208716895971208	1.396408596358726
CASS4	0.8933864289758822	1.120874402452814	4.247997783649216	4.953736490274745e-05	0.00022097648370415633	1.75197682052249
FRMD8	0.3714703016277454	5.608325066119829	4.244950179555354	5.0108077914971135e-05	0.0002233930816787424	1.2012922082423838
SLC6A6	0.9872502793123301	4.527596460268273	4.244363286466736	5.021870740033786e-05	0.00022382158578630347	1.2935613854814116
ZC3H12D	0.7081209682583322	-0.6638247597009422	4.241486364445505	5.076441704789617e-05	0.00022612307200912962	1.7929600831292891
MTCP1NB	0.4628794754936383	4.28860287187302	4.240899983531876	5.087634286199549e-05	0.00022649078616478996	1.3161683038341732
PSMB8	0.6881101992420957	6.346116843965382	4.239405352743132	5.1162706592410276e-05	0.00022769988408702997	1.17180452420701
SDF2	0.3646867517603427	5.5049128047825	4.231640171889531	5.2675615266398207e-05	0.0002335568323815776	1.1580366080090805
GPX1	0.6310015891628185	8.210186889343337	4.22995651134401	5.300927926167182e-05	0.00023490117686616124	1.2102111490151888
ELOVL1	0.46479097702166694	6.408787786652217	4.228532726240212	5.329302781184101e-05	0.00023602291266122926	1.1336276064496236
ANO1	1.12056764314293	1.3028908273641289	4.227588536349495	5.3482002270984155e-05	0.000236723868260863	1.6691567878457825
KCNE4	0.9850619374249554	4.717902495453992	4.227134239735417	5.3573156823831716e-05	0.00023705929738315892	1.207203212441586
FLII	0.3604992893895451	6.760322126592084	4.221308706975713	5.475537798205267e-05	0.00024173566672236878	1.1159030709322675
SHISA5	0.44846154814615513	7.715867670171161	4.22092079591123	5.4834984724154734e-05	0.00024201783040388958	1.1536272253535351
HMHA1	0.5487105739054954	4.887342627693123	4.219234266584507	5.518238882579346e-05	0.0002434117900693824	1.1597865271373093
SLA2	0.9011638722938772	-0.8395500766200887	4.2145336110032705	5.6161875456383913e-05	0.00024723730557033865	1.7028622228999186
PLA2R1	1.5471367046004598	0.940432793283377	4.2132267498576175	5.643714642444346e-05	0.0002482365188281069	1.6422801061229446
PSORS1C1	1.3303055287372114	-0.6241981866742092	4.212409411275307	5.660996580484531e-05	0.0002488546985964993	1.6941133018079473
BCKDK	0.37691434729789997	5.9654001495033855	4.212159128815618	5.666298764345921e-05	0.0002490167946565359	1.0748296610660635
PEX13	0.2734044557781319	4.811557396383965	4.212046038095586	5.6686961350259936e-05	0.0002490511769180508	1.1423080271188955
P2RX4	0.4451656881183652	4.455956646857902	4.211762922876149	5.6747020745281514e-05	0.000249244035007971	1.1872297054851426
ZBTB25	0.3754379812528681	2.4648334299769896	4.206290545935559	5.792001329068801e-05	0.00025360151191246446	1.4887633866538623
G6PD	0.45278664102982713	5.772464096255773	4.205670000073369	5.8054488609507736e-05	0.00025411815749282397	1.055478979182694
ACBD3	0.30364469768145685	5.662627313268636	4.203380483191461	5.8553240259669907e-05	0.00025608324391502256	1.0507062844526613
FBLN7	1.0362713341980627	3.5639814515203034	4.2027649405945136	5.868803215874015e-05	0.0002565999840997822	1.3056499288039838
FGF2	0.464610278118335	5.409055359669615	4.202574281180082	5.8729843364211474e-05	0.00025671000978444024	1.0591911767701774
IL2RB	1.0375957889618466	1.078204666157511	4.202218569624251	5.8807926737930016e-05	0.00025697847498600706	1.5958309829512336
AMD1	0.4497100678981951	6.854654626475875	4.20146244893323	5.897423695463946e-05	0.0002576322119199703	1.0481249985981433
ERLEC1	0.37570902474230117	6.312080438429636	4.200140228466135	5.926614940551973e-05	0.0002587608408784031	1.0311780420031162
ADIPOR1	0.4332039564102157	6.790107606723952	4.1981822623910094	5.970097156724284e-05	0.0002604586605454081	1.0343445946026817
PSMA3	0.4222357712451297	5.6660236070438526	4.197287580896082	5.990068060001545e-05	0.0002612286787297915	1.0288910634341306
ADAMTS15	1.3964887328382427	0.7859459490895171	4.192332073581725	6.101852354361038e-05	0.00026550977752991413	1.579089512072935
ZAK	0.38026956016938307	5.507712467794131	4.191420576872415	6.122630726996606e-05	0.00026626364478571536	1.0144194230231385
COQ2	0.4130351259278249	3.5842266668253857	4.190996081911517	6.1323306645085e-05	0.0002666102937056261	1.260383426316059
CHID1	0.31402144010755073	6.545852114109047	4.188745130469034	6.184013483096496e-05	0.00026855441262413707	0.9941541683343811
SNUPN	0.3721350322700028	4.777435816508717	4.187990208099643	6.201440401619567e-05	0.00026915961844462525	1.060684068647074
TREML1	0.9921164494734083	-0.4387164933444384	4.186796969426229	6.229081901734848e-05	0.00027015471543001204	1.6049663632534097
TOR1A	0.31075928732382696	5.819301993645874	4.186698213318697	6.231374896469442e-05	0.00027015471543001204	0.9868105901635662
CLU	0.6806959593686202	13.063902169910572	4.184491076135308	6.282834107097497e-05	0.00027223260681525854	1.2825423910233873
ITGA1	0.8110342175571423	4.587558281783703	4.184383477711448	6.285353168665164e-05	0.0002722652562190604	1.0717581075591864
GIMAP5	0.6754311282256147	3.856015962444086	4.183454839156173	6.307134555827991e-05	0.0002731320471368252	1.1849199270751472
VAMP7	0.3112092558321349	5.742452277666512	4.1704862059902785	6.61900167132018e-05	0.00028527564218398127	0.9312557532660986
F11R	0.5133528750603267	5.1760182244939825	4.168052291811163	6.679160534402201e-05	0.00028754699776944824	0.952063999287553
KCNJ8	0.6939644461007939	4.190643598803305	4.1679660441410435	6.681301920650795e-05	0.0002875589085078312	1.0727076334588954
STARD5	0.6816810289828962	0.48355706811810756	4.1666939851717055	6.712961747658444e-05	0.0002886798190480783	1.5068391191540975
DDB2	0.5612836008031854	4.492682792220865	4.165945485571126	6.731658202188848e-05	0.00028932246693409757	1.0194970871922058
COPB2	0.3016956038238101	7.14558775313415	4.165315812242308	6.747425285083905e-05	0.00028991932382635524	0.9304448494066904
STAC	1.691531661328167	2.6813432702571887	4.165161948842957	6.751283431117515e-05	0.0002900042946831844	1.3166564436781618
SRD5A1	0.5048039949768999	3.9181408196482543	4.16365019937905	6.789303652978725e-05	0.0002914750880639892	1.1040675684489907
SSFA2	0.4622795531572743	7.714213661966271	4.163476570846064	6.793683526286252e-05	0.0002915819472832182	0.9493961239210611
EGLN3	0.7635533787658098	5.358245355214031	4.159296036883166	6.89996303746775e-05	0.00029564970825448787	0.9085861278823275
S100A2	0.8712272444101871	1.2577860714704103	4.15765929875081	6.94200654317828e-05	0.0002973685636176452	1.4304090147665889
PTPLAD2	0.8051798057551145	2.942400562725289	4.152074651051541	7.087321821442599e-05	0.000303088158093362	1.2332862509003162
TMEM55A	0.39022433821252456	4.647826333781446	4.150975524059181	7.11626373190779e-05	0.0003040728817116931	0.9456663160459655
LOC283314	0.9115196310793139	-0.10886513485993567	4.150223142328355	7.136140656379352e-05	0.00030466895089154483	1.4737461464953272
RCSD1	0.586768067644817	4.575620159080013	4.149036521694195	7.167598011814738e-05	0.0003056887261737127	0.9484147683602231
HTRA3	1.0443634912717092	2.64498128444457	4.149023061495898	7.167955604981164e-05	0.0003056887261737127	1.2653639560405843
AMIGO2	1.095653622199586	3.263142395842003	4.147670553305643	7.203974794130422e-05	0.0003069701445158476	1.1656079163080104
CCDC125	0.49468551487309886	3.6820176591590146	4.146764046120442	7.228213586688603e-05	0.00030769660789708444	1.0869576759216475
ZDHHC12	0.5338805378858549	4.062342007448432	4.145285167043407	7.267925053086399e-05	0.0003092678593919574	1.0143310732413475
PTHLH	0.9414700589598075	2.324933882787051	4.14405779859312	7.301041884979342e-05	0.00031050570024342643	1.2885280773192331
CCDC46	0.5479717963805983	3.3385583643870156	4.142434106967385	7.345075029565122e-05	0.00031203416537444557	1.1340581390263695
TICAM1	0.4818575103423357	4.2348757930730745	4.140560857308636	7.396192836734236e-05	0.00031377356185771296	0.968994270350608
TBC1D10C	0.8943673379790911	0.6902739309064053	4.1393956124029	7.428162559245778e-05	0.0003149565433767642	1.4032602486589738
ADAMTS2	1.4040250748273824	1.0393600489579602	4.138574599604259	7.45076755348531e-05	0.0003158281650420477	1.3795675316906353
ABI3	0.6917709838782864	4.356594986616017	4.136849869716715	7.49846997863336e-05	0.0003176496017915675	0.9368281140567101
KIAA1919	0.40135285986933744	1.4641944942319713	4.136711750922192	7.502302712686404e-05	0.0003176633995945553	1.3437253228985675
HNRNPF	0.30454126336078424	6.9354936408016945	4.133730852868246	7.585481150174068e-05	0.0003207450090946924	0.8110216433220527
PMM2	0.4076444910500001	4.6207529347340595	4.132168596442416	7.629426983197412e-05	0.0003224264004052817	0.8829985922205568
IL7	0.9189035621696162	0.586053496364163	4.131392984997651	7.651335418193314e-05	0.0003232636807779701	1.381624490599588
PLEKHA4	0.8911578321008662	5.988262149722357	4.130794888725406	7.66827087659042e-05	0.0003238904551846093	0.7861208392111623
CIITA	0.9093159108059421	3.3813609132547784	4.130002334039448	7.690767993114593e-05	0.00032475173390421726	1.0829793657959286
RAP1B	0.6217535435292767	6.884028139329909	4.125198960669907	7.828476267101659e-05	0.0003298440779097669	0.7791927547925335
ANGPT2	0.8694617990496241	5.439826104168469	4.1216249338199935	7.932472961281233e-05	0.00033386098672466677	0.7710585201251527
TFRC	0.5728586720623339	7.1472864035322	4.120948872943831	7.952293502366139e-05	0.0003346038693041971	0.7740392120075814
JKAMP	0.3502014226850658	5.6023895649332145	4.1198836723046774	7.983619211342063e-05	0.000335830310578576	0.7574417617154552
AP3B1	0.2852660284149735	5.591540802706968	4.117513565010644	8.05374549782743e-05	0.00033850315977649714	0.7495495330692483
RCN3	0.786384591775267	3.8752430125685926	4.11657483167414	8.081683697712652e-05	0.00033949235713001035	0.9464700301012803
GYPC	0.8007238368502039	4.762876321007166	4.116159438884221	8.094076115399356e-05	0.00033992033707944846	0.8089555153015784
GPX7	0.5714892767305333	4.457091334014017	4.115839193969792	8.103642433740586e-05	0.00034022943090311343	0.848271849281474
TGFB2	0.8610547927407488	6.40465528991209	4.115720478259832	8.107191451654009e-05	0.0003402857903537193	0.7336145827622103
PGM2L1	0.800377627789465	5.594807757722147	4.114160218119755	8.153974449330183e-05	0.00034215629927379794	0.7376421491030367
CRIM1	0.7485616874466432	5.75535134918931	4.110578370629817	8.262355060495848e-05	0.0003463272013805558	0.7196229908958411
CRLF3	0.3947348271432758	3.9405896788407	4.108842498375085	8.3153756434667e-05	0.00034836024938304804	0.9078864542731804
PDCD10	0.46270231030572173	4.982021639476227	4.107193468976826	8.366045995784348e-05	0.0003502698424946377	0.7541414736002974
TMOD4	1.1829329157608308	-0.6117863965037427	4.1071374706726	8.367771867908989e-05	0.0003502698424946377	1.3410887201131771
SETD7	0.4549629450611947	6.317706930213719	4.105732510204168	8.411184844344938e-05	0.00035168920314147996	0.6975808669828947
GIMAP2	0.675375368527678	3.7339448916444375	4.105671252038096	8.413082617138443e-05	0.00035168920314147996	0.9338408447944717
KCMF1	0.23105545454587517	5.943348006686191	4.105192795024798	8.427919318190768e-05	0.0003521185147814138	0.6967433544113337
TNFRSF6B	0.8199900646096441	2.4205065182590335	4.103432926415098	8.482708226162753e-05	0.0003539475124658016	1.1366269840874166
PDIA4	0.5232425218095722	7.888672667198838	4.1033427759055225	8.485524008660914e-05	0.00035394986675022974	0.7462755813462802
ROD1	0.38942887658928704	5.334770426613881	4.102621644012731	8.508080316392627e-05	0.00035464531648511405	0.7105601188817783
LY86	0.9154598222548809	4.30577242079396	4.102589220277144	8.509095849782258e-05	0.00035464531648511405	0.8246349397126354
IKZF1	0.7652827454763815	3.5396733860872307	4.101986770095015	8.527986168346301e-05	0.00035526213816398407	0.9565124268879179
PLEKHF1	0.6993184644473041	3.176892187355215	4.101494200871209	8.543460971528269e-05	0.0003557891213662906	1.019548288523458
C13orf26	1.3835162042842875	0.2825901169672892	4.100586145755843	8.572059532856071e-05	0.0003567873955632213	1.292099829653318
BNIP3L	0.39551967441524827	7.668197689196259	4.100042568295413	8.589223049330711e-05	0.0003574053120446004	0.7240077916045768
LOC348926	0.39444058633075985	1.9217324221950423	4.099279733471827	8.613365253103974e-05	0.00035821657380829663	1.1769056860848943
DCUN1D3	0.433990648578781	2.745586568598287	4.097926911207221	8.656339577285335e-05	0.00035980973752376596	1.0742402503122799
NLRP3	0.7547779514958162	2.7014496260757905	4.097785308093411	8.660849675751802e-05	0.000359900196307649	1.0799884161442952
VGLL3	1.1921680084378474	0.21534458634852788	4.097400930062169	8.673103590965401e-05	0.0003603123127054888	1.2842934542122313
AGXT2L2	0.4159408808128173	4.7180648393501645	4.093952531538494	8.783784528593278e-05	0.00036481212285331796	0.7366740650895807
C2orf16	0.494911166779757	1.080277394271302	4.093807672794903	8.788463492651417e-05	0.00036490817318303047	1.2243856330735516
GNG11	0.792554894399653	5.079511184820885	4.0928596098894054	8.819145181573509e-05	0.0003660835473621671	0.69528449502205
FGD2	0.7496900533982407	3.3085431564024415	4.090264750832722	8.903647698658271e-05	0.00036949179537408284	0.957770500819275
USP53	0.7248058656522129	4.422510324991156	4.087967535454521	8.979105015979626e-05	0.0003723226094418441	0.7558991318651005
GPR34	0.9430085033932203	5.250566732725585	4.087467531952326	8.995609871370833e-05	0.0003729067199634667	0.663178616820308
SGSH	0.40372874763164024	5.255795966989642	4.086944845787515	9.012894577521669e-05	0.0003735228360117217	0.6609822175823679
TWISTNB	0.3605590636903582	4.917096953790751	4.086757063413755	9.019112126386155e-05	0.00037357971555466264	0.6890685682564799
CD97	0.6820245378992134	5.718081784684311	4.086274808035803	9.035098648223271e-05	0.00037404095638725115	0.6356413579777458
PDLIM4	1.3430655778568337	5.143029665285172	4.084258414066759	9.102235961023685e-05	0.000376618139938144	0.6600117547955637
CASZ1	0.9150531951673866	2.0374890520257583	4.084173540308497	9.105072362848323e-05	0.000376623351372569	1.1136934969942214
ME2	0.3465192572412956	5.903265434476655	4.079880998704813	9.24963590605634e-05	0.0003824092099391282	0.6088509602258059
MYD88	0.47532577102406215	5.644602125336674	4.079271083095224	9.270354296973746e-05	0.0003830603794577496	0.6136442434961147
POM121L9P	1.2975193118443216	1.4879442420144924	4.078934854356471	9.281794765071813e-05	0.00038343036986920013	1.1445300850677853
HLA-A	0.6675492117621307	9.891013802329166	4.076330252435934	9.370878375488343e-05	0.00038659260414233745	0.7531559375392982
ABHD5	0.3194289247616986	5.325130434284195	4.074771665452547	9.4245772575524e-05	0.00038870394728193514	0.6138503432813724
HSD17B11	0.46667622051615343	5.349201648831637	4.0706230373440055	9.568954101160303e-05	0.0003939210923491538	0.5978965354698929
NOC3L	0.2894878907614089	3.9366831792662333	4.068892304168808	9.6298103189485e-05	0.00039615430185065354	0.7695766350706084
SYTL4	0.5978011556860832	5.151329718238436	4.067423528559872	9.681746469682761e-05	0.00039792700508789404	0.6006763034558587
ARL5A	0.3607394585254724	5.835507598803054	4.065883470404116	9.736491551323762e-05	0.0003999638684415656	0.5614196317368618
C12orf23	0.38898976476469915	6.151326143572223	4.0640302619323485	9.80276177784555e-05	0.00040225755555124064	0.5512923230458178
ELOVL6	0.5176053909173071	4.284033230336975	4.063702573830094	9.814524715024054e-05	0.0004026331088863685	0.6926740946903376
PTTG1IP	0.3394910251661294	9.036987783451158	4.062520005437055	9.857087704908788e-05	0.00040427167419520855	0.6624177403138543
PRUNE2	0.5828334972658276	7.123986670562706	4.0601390842166785	9.943319173580807e-05	0.0004074633175262423	0.5605575877072235
OST4	0.5474631168701034	6.931586043999523	4.0596720371893324	9.960319163133193e-05	0.0004079630327083053	0.5517064925404762
C15orf24	0.4323731070728538	6.37197981441359	4.058078250913035	0.00010018541199845706	0.0004101298748150269	0.5317515692799866
SIGLEC5	0.9521976673362286	1.3161379515018925	4.057565113888693	0.0001003735574625394	0.00041068204553723007	1.0849494677442655
ANAPC16	0.4136390543257571	5.821731433501776	4.057419328073999	0.00010042707265124921	0.0004107920125609852	0.5322814409171785
SLC38A6	0.6681541756357472	3.3498505232103812	4.056732660913701	0.00010067950303343538	0.00041160620792115774	0.8344931827825315
TPST2	0.5379592435421605	4.6146882380022625	4.05652142765894	0.0001007572781655277	0.00041181499777116423	0.6196025340861935
EDEM3	0.40547576768130167	5.585787362016875	4.054473196994924	0.00010151441990340577	0.0004146574858695957	0.5295566197234969
YARS2	0.3083749641419171	3.545619114099654	4.0541104450069705	0.00010164908069052073	0.00041491013057928	0.7895582144983058
MAN2B2	0.40579273127683724	6.006783200965669	4.0528561828887835	0.0001021160084562312	0.00041659549375755065	0.5133080500836744
RCAN3	0.9359331312581501	0.7193158721666272	4.050778393304179	0.00010289403966905523	0.0004195245066415161	1.1021127641776545
PML	0.5239028101751009	5.863444630095401	4.048446036036342	0.00010377416156983046	0.00042291261775062247	0.5001939493329148
NHLRC3	0.37688372529761427	4.729465444659171	4.048035676295649	0.00010392975649116424	0.0004233229727549508	0.5755010467539661
EML3	0.39402454315311086	5.623798580257736	4.045567995960285	0.00010487014459965345	0.0004267025065623366	0.4971398485365963
SH3BGRL	0.34870549788247107	7.534912779834552	4.045344158159886	0.00010495584730047541	0.0004269385706200558	0.5271695164868753
SEC31A	0.28543623262154494	7.125978000972805	4.0431778088218815	0.00010578877136382708	0.00042987316026392024	0.5017472125082785
IFNGR1	0.5272665476084786	6.892958967517391	4.041170247616326	0.00010656629553643763	0.00043269058543112286	0.4861091643379689
ADAM17	0.36119820198619745	5.53570716750439	4.031257013070267	0.00011048662559865247	0.00044766533193820796	0.4512178245453269
FAM120AOS	0.2864981006149092	5.685755058735552	4.028180187458402	0.00011173123820908106	0.00045167838565733415	0.43472952371625073
SYS1	0.34883905745242405	5.853286452131155	4.0280849636793015	0.00011176997079750904	0.00045167838565733415	0.42985178806502145
ABCD1	0.484805601094104	4.30073233757632	4.027826011247089	0.00011187536561180516	0.00045198261178270574	0.5659129376463179
INMT	1.304599298013373	0.9498502474701026	4.02611307891457	0.00011257493808358025	0.00045444951811228197	1.0048632878560841
CTF1	0.6414630435881938	2.661900718420569	4.025583914612884	0.00011279189793381702	0.0004550925845205108	0.837889779993028
BTK	0.746602585336475	3.4765941044441213	4.024275422126944	0.00011333010687209181	0.00045714454043278255	0.6997141795996296
RAB42	0.8933370842877673	1.5582976728738305	4.021072842785487	0.00011465778830520837	0.0004620118779889463	0.9431450687346645
GDI2	0.3600331388101754	7.264600997043503	4.017547273533391	0.00011613659309496908	0.0004673649274836947	0.4188301754980177
SLC1A5	0.8071713175401118	4.8487960677332405	4.01722528983535	0.00011627255608073779	0.0004677900045189296	0.45503143569467586
CTNNAL1	0.517745520720406	4.892797020295978	4.016281224774511	0.00011667208249029511	0.000468908049018202	0.44708893836396424
SPHK1	0.9759390516556321	3.3939565988556524	4.0129265985294245	0.00011810241509446146	0.0004741622866888025	0.6760482775570811
SNAI2	0.8410891339124968	3.1679162284260127	4.012506345815603	0.0001182827798163798	0.00047476281820624494	0.7148045614314258
TMEM134	0.4129865030577271	4.684625829745287	4.009825863051502	0.0001194394145793913	0.0004787822230904063	0.44909754415014547
IGFBP4	0.7952976890255643	6.781770136051552	4.007514348606593	0.00012044552691656274	0.0004824390832676141	0.36609101673142597
BRI3	0.45289007813414983	6.471980586904235	4.0071154323741665	0.00012061997858175544	0.0004828869910979363	0.3568474844759404
SNX2	0.2803157673238861	5.9171838529070175	4.006562396143531	0.0001208622292678649	0.0004836057180954189	0.35432974592797883
RPL41	0.6730482113486858	9.568520038928117	4.0059869405614155	0.00012111479493130694	0.0004844905973114616	0.49385012612196455
FAM86C	0.34006534089816	2.7234365316607225	4.00361196106885	0.00012216252198098699	0.00048817524008002084	0.754382115994213
TRIM5	0.5387150184694303	4.435723880721567	4.002398868370551	0.00012270102248494738	0.0004900731592179159	0.4578159043981582
MMP9	1.9824495724603612	4.060161137368402	4.002224164020325	0.00012277876193033096	0.0004902566772987141	0.5179340501842056
ENPEP	0.8439525247626216	3.7564331610833954	3.996567008350361	0.00012532170195625833	0.0004995052897046936	0.5530410919722648
ETFA	0.40184376093247476	6.075527920035549	3.995090594632439	0.00012599361201718834	0.0005020536152240469	0.3130430096992223
PILRA	0.6688629885108073	3.2985895123673683	3.993611964635966	0.00012666998552346876	0.0005041530248094995	0.6274141016583652
BMP2K	0.5275495128157921	4.307258000824624	3.993581547734663	0.00012668393561616047	0.0005041530248094995	0.4471382746395065
C6orf97	1.279091699161567	1.0363689310705222	3.9934761034955866	0.00012673230685459675	0.000504215403509994	0.8898672051716208
NUDT19	0.3233761905908157	4.024325686864898	3.9916093925889626	0.0001275915693376358	0.0005069800543044786	0.48782636249577394
CPNE8	1.1494651125822752	2.709423734819657	3.9861166232688547	0.00013015239551352826	0.0005164312089889576	0.697074933242753
CST7	1.035819173578516	0.26586200677664307	3.985390347168806	0.00013049465727497676	0.0005175818183738211	0.9091988893877989
XYLT2	0.38706291012251004	4.773613757146373	3.981427088604544	0.0001323775903405615	0.0005242410941555724	0.34062843328682835
GPN1	0.4442781369043596	5.891101134767066	3.981302534128061	0.00013243718510480839	0.0005243424471120026	0.26795253128788143
DNPEP	0.2891963476208188	5.865835494052831	3.980578298581403	0.00013278421422161586	0.0005255814598335571	0.2659627846176802
NAGLU	0.361982168341334	5.589482779570561	3.9799476399309417	0.00013308711295806342	0.000526645206293635	0.27216486193264444
TAPBP	0.44664187505302166	7.301425785910046	3.9777369124425226	0.0001341541308944054	0.0005303232126435852	0.28353427203734594
KMO	1.1091607042262444	0.933945174266483	3.977164367927215	0.00013443180358715118	0.000531284685575976	0.8426874933641715
VPS4B	0.2618241218136381	5.412098708695745	3.9756130680428043	0.00013518691894500283	0.0005339952553921333	0.2659080806058567
TNFSF10	0.9258825517601021	3.691683244080811	3.9732196435596734	0.00013635991426318237	0.0005375271569152698	0.48529656413575495
MBOAT1	0.7919966102631726	2.085080632889779	3.9698277798358457	0.0001380389226335076	0.0005430352617171736	0.7211300853503175
TMEM107	0.44834769598431556	4.222243132109744	3.966533941272488	0.0001396883208038555	0.0005488238458894918	0.3683977583369593
POMP	0.4286672969679408	6.670015229696921	3.9652160118721955	0.00014035354312105818	0.0005511566051616598	0.21753887919616766
BST2	0.9501494087986551	6.229023300969026	3.9642957167809603	0.00014081985562959708	0.0005528469943136498	0.20719322964328057
C10orf55	1.0347850968705794	-1.0086570234091883	3.9638149690974918	0.00014106403875337555	0.000553664683536728	0.8779497971445913
LAMA4	0.6438957667732881	6.327552268184203	3.9627690680974337	0.00014159667616490243	0.000555603296501809	0.2026324143680407
HCCS	0.341397674162482	4.476728638260303	3.96247186069303	0.00014174838312076347	0.0005556348769440208	0.31517213557536206
PDK1	0.7590964993220757	4.517183999226173	3.962449380540707	0.00014175986424165178	0.0005556348769440208	0.3093080127482768
MLPH	1.535868859439871	-1.0410957181746427	3.9615812327552584	0.00014220392784930578	0.0005570045139355206	0.8711700166881506
NSA2	0.3829069850453184	5.728270430290195	3.956373049709929	0.00014489600631662782	0.0005665419151644822	0.18658757776917945
CLP1	0.322041654718499	3.6379666620817663	3.9561300465650353	0.0001450227956641256	0.0005668939244452422	0.43720333016801316
PNP	0.4977772133213332	5.644534882268811	3.9538287950406974	0.00014622876766326792	0.000571173714826559	0.18069977089544498
DHRS3	0.6400714552314728	6.081265488773637	3.9533177457097315	0.00014649788143438204	0.0005720799771080288	0.16989643558469147
STK38L	0.4582380406454618	5.684204970591344	3.949929448347846	0.0001482941409373749	0.0005783621515921241	0.16602095391870897
IL17RC	0.5441370998984372	4.99419651738791	3.948538407839183	0.0001490376621977289	0.0005811149908346846	0.20477535470708297
STAP2	0.5557475286777158	1.7325848338572927	3.9484023718451384	0.00014911056542630236	0.000581252282466888	0.6847431040167251
SNAPC2	0.3736098407212092	4.871459072763302	3.9479312301600893	0.00014936331917722335	0.0005820846993021083	0.2151349215421181
UEVLD	0.40130495139089106	3.738798439467345	3.9477766335495583	0.00014944634495274334	0.0005821197488043079	0.390153078329714
RARRES3	0.9074480327867755	5.520232191056005	3.9452878671329072	0.00015078901894590647	0.0005869049624343321	0.15673933038296095
EBI3	0.8216406386595638	2.253841526234023	3.9442234465406316	0.0001513667809417673	0.0005887079770247147	0.6161253764735664
G0S2	1.0682596235505737	2.9346635085841735	3.9434721873923593	0.00015177583370125516	0.0005900012935485394	0.5191437880035181
FAM96A	0.44838165554183984	5.437504035366162	3.9428275985592807	0.00015212764763876938	0.0005909220287751795	0.15250019617242216
BLZF1	0.343538531005418	4.246399313681022	3.9379407733509733	0.00015482032733344956	0.000600172013023913	0.267204970179467
RPL23AP7	0.4364117694993772	2.9425380012553344	3.9378312947549996	0.00015488116948156842	0.0006002569777771467	0.4989173954352637
EML1	0.40645047989749017	4.736119233058401	3.936425181807004	0.00015566464368267811	0.0006029903215851744	0.19166899457393782
TLR7	0.9005284478369298	3.483839713473981	3.935659911871686	0.00015609263581457765	0.0006043445987689184	0.39676585644316553
NLN	0.353091375035131	4.444371455830728	3.9352854400185637	0.000156302476068548	0.0006048533208163309	0.22740385469456292
CCDC102A	0.6619335129026012	2.6806130303189106	3.9313558198286924	0.00015852081054597625	0.0006128309647436271	0.5167673124348084
SELL	1.0109637203627013	3.171664505178918	3.93135202040523	0.00015852296986980924	0.0006128309647436271	0.4390217460249115
HCP5	0.9947558798035092	3.9841413904784058	3.930010402849995	0.00015928721030100443	0.0006150145393219302	0.2853509887844794
HLA-E	0.566115653293016	8.440353105981384	3.9298189475716745	0.00015939655772297755	0.0006152826825146525	0.17620078022452912
MLX	0.3661947146056761	5.815913431262817	3.929653721865381	0.0001594909820919791	0.0006154931018119143	0.09321367819051662
ARMC10	0.3557832611651728	5.373819950170285	3.9292713018350702	0.00015970973528935256	0.0006160468798311634	0.11009051466479391
TRPM8	1.4347384348938301	1.6342223093422525	3.9292001346949825	0.0001597504761854331	0.0006160468798311634	0.6296861681733459
PLEKHF2	0.36746282274918673	4.665412112732512	3.9289785823841004	0.00015987737133790896	0.0006163672358504735	0.17530114194195967
PSMB9	0.7307442948475167	5.137648065314682	3.92876071935155	0.00016000224735663245	0.0006166944904990325	0.12502214469078243
MAP7D3	0.5451284917884243	3.29021780445363	3.927654887897214	0.00016063753279794816	0.0006188337230270194	0.40554060663391667
TTC23	0.35939949609101873	4.4462103524160765	3.927230145060321	0.00016088218195363968	0.000619466698603515	0.19981751506608347
LTC4S	0.9028956959619787	1.1823777240239486	3.9268132552864485	0.00016112265396765342	0.0006202377550761816	0.6580902064264915
HS3ST3A1	1.4978343480625396	0.8716570694735273	3.925280265168815	0.0001620098761258261	0.0006234974543889104	0.6755410519520808
TSKU	0.7191275746937285	4.868694659189564	3.9228727720781285	0.0001634126472403282	0.0006284780344549707	0.1302887905481871
MAPKAPK3	0.39066684137786467	5.660450159025826	3.9222563101055066	0.0001637737021498043	0.0006296570084398234	0.07270122218094688
LMBRD1	0.37200049641562405	6.466785371319227	3.921362211404344	0.00016429872035709562	0.0006314637152388352	0.06351702728616893
C6orf211	0.32492099144020514	4.197176931863474	3.921316640241209	0.00016432552293972152	0.0006314637152388352	0.2190035011096878
CASP3	0.4543404597219638	5.963493273601287	3.920147783757141	0.00016501441269248156	0.0006337950829715462	0.05818442808099267
CTTNBP2NL	0.3260380681374295	5.492712950821134	3.9193925197722637	0.00016546100951841296	0.0006353521483524518	0.07002115994965585
PICALM	0.2553566197401027	7.5220388389776005	3.918573709782295	0.00016594648625510342	0.0006370576959272965	0.09198500193372805
HSD17B8	0.5797529630474356	3.2160857300958647	3.918012757724347	0.00016627986277237402	0.0006381786370863065	0.386382964751502
C17orf62	0.3064574997705911	6.45638776897161	3.917687994124311	0.00016647316366569587	0.00063876154687452	0.050876200081639844
ITPR3	1.0003733472110028	3.346210226052463	3.91689806483054	0.00016694422990775292	0.0006404096938824521	0.3591410305396545
TXN	0.5211556716228767	6.1649183199937125	3.913823154080746	0.00016879007495083519	0.0006468468553222737	0.035319564392448655
ZFP36L1	0.5278300947527805	7.78365791509966	3.9135507544681425	0.00016895453096738174	0.0006472966868734773	0.08759781209683215
CD48	1.119576966605285	2.3428562986327326	3.9109595018410674	0.00017052662126310373	0.0006528527871147772	0.4942645772650751
CRIP1	0.8708217593913865	3.0341104440384727	3.9101156971387865	0.00017104155873815097	0.0006546616722017935	0.3910707433634366
CFH	0.9595097290675723	5.129175910389331	3.9089102056555443	0.00017177979500790957	0.0006569980701430986	0.05843473210422534
SEMA3F	0.8537937681646786	3.404943071957415	3.9078099165795264	0.0001724562613915161	0.0006593797504413875	0.3177434630688163
EGR2	0.9045469566578674	4.139399780376402	3.907758345271456	0.00017248803017187972	0.0006593797504413875	0.18301479453682923
RAB1A	0.2621885067470924	7.516181081948184	3.9074460010089878	0.00017268055887729945	0.0006599521433573321	0.054038292604587035
FOLR1	1.285044038739783	1.226700407246653	3.9070603293508435	0.00017291856968170677	0.000660698033464222	0.5896226127310813
MEI1	0.8382206240279549	-0.0522396731261035	3.9053807231289643	0.00017395876857020446	0.0006641787992377131	0.6624783431861525
TC2N	1.1924842157224531	2.6465191531283327	3.9047731301402178	0.00017433652738560823	0.0006652916577118199	0.4328150755372544
RUFY1	0.3094431545121319	5.770613550329331	3.9046937333914573	0.00017438594856145656	0.0006653156142420142	0.009729067734933317
DNAJC1	0.4092233616752452	4.118286907068968	3.9039753186663284	0.00017483374048368167	0.0006666941424329513	0.17389372820494664
SNX24	0.25331716340403165	4.2149460517022295	3.9034576166061155	0.00017515710756852083	0.000667597072618428	0.15575302718819017
TMEM50B	0.4423840637463474	6.2651091377100965	3.9029310840715867	0.00017548657611621382	0.0006686875439308458	-0.0013242016004593182
IL1RL1	1.5914577409492154	-1.1055864924395813	3.90203390751352	0.00017604933236655063	0.0006705005567855216	0.6815033759411255
CH25H	1.1654576551563935	2.6871576529998102	3.9016985432133127	0.0001762601325953036	0.000670815166283877	0.4166969245518404
EFHC2	1.3064066036178856	1.8623224299262913	3.9004025936788533	0.00017707699615375144	0.0006737489162810267	0.513058625407691
TRAPPC3	0.4307789072750925	6.0627174959582035	3.899992108632441	0.00017733648621251274	0.0006744034411549098	-0.011091200566307968
NINJ1	0.4698806927549253	6.24336172148071	3.898619285165034	0.0001782069632490652	0.0006770844994900004	-0.016009950085188684
NCK1	0.3993059020267653	4.856698568441052	3.894077418709468	0.00018111602884037564	0.0006870824798886673	0.034229339083680976
FAM46C	0.7537312414986534	1.4005486862343617	3.8935716377471383	0.0001814427727340984	0.0006880840766329505	0.5315206319134935
HTR1D	1.3683967115903939	-0.09522619821111315	3.89353062682048	0.00018146929120460472	0.0006880840766329505	0.626029772857863
HELQ	0.2693316660672811	3.490777858823698	3.892625486255817	0.0001820555157418746	0.0006897980609964246	0.2507313599498131
AIDA	0.2891096943347691	5.7241717990678405	3.892278293978786	0.0001822808581194967	0.0006903126505551962	-0.03085467863294422
TOM1L1	0.7615581729992416	3.7911197257577522	3.889830623233075	0.00018387707135371812	0.0006958449858517024	0.1851001102217733
FAM65C	1.062518531508033	2.7126048009050647	3.8888951007514425	0.00018449067623107986	0.0006976534375084558	0.3703441166653869
AVEN	0.4064425546899404	3.2426200310711297	3.886762578253908	0.00018589670190179917	0.0007024535751109152	0.27699734728926284
CABP4	0.7844408224088197	0.034287445553281684	3.8850564063682085	0.00018702898301627913	0.0007062130134902156	0.5929227291613346
IER5L	0.7863429236605484	4.5044153473400375	3.8849055232119083	0.00018712943104913493	0.0007063490238406223	0.04848402657742934
TBC1D19	0.35993279212285767	2.6739927874111205	3.882807522528433	0.00018853148788662615	0.0007108420720537071	0.35575642391206674
SLC16A5	0.7003702001341612	0.058944032726769104	3.882611381309582	0.00018866307685256166	0.000710978869804518	0.5838740671342411
TIMM17A	0.35612523127433704	5.7634536228864	3.8826004871446407	0.00018867038819579224	0.000710978869804518	-0.06464567595258774
GK3P	0.642561278223606	0.00469244708903821	3.8811310698258707	0.00018965903239696435	0.0007140458834457	0.5816293640134163
ANXA11	0.5138513176479371	5.631349806028286	3.8808889992767286	0.00018982237439060066	0.0007144864133457292	-0.06608157276076376
SLC30A6	0.40209436826529554	3.38763608412194	3.880102908310081	0.00019035373152281589	0.0007159797909440679	0.22819584908987967
SLC35F2	0.5496620188732102	4.455083200183212	3.8773127293891134	0.00019225123301715876	0.0007222183348008783	0.030145285312438652
BLOC1S2	0.415130310858113	5.439268699597207	3.876410736242657	0.00019286849759851023	0.0007238318572564191	-0.0723875411054049
FOLR2	1.2649719463442541	3.9595982349130696	3.8759600804924035	0.00019317760468016623	0.0007248155332780641	0.10780971490530789
MINPP1	0.3808221035431072	3.98924765557339	3.8739742274598896	0.00019454535147558867	0.0007295923796461704	0.09582051933713664
PIGV	0.3578727259405574	3.8691103699557976	3.87386335555708	0.00019462198568304868	0.0007297023197710415	0.11722812255810489
GLRX2	0.4518925185417437	2.6302706313532824	3.872893259020641	0.0001952937421505525	0.000731865078421305	0.3291817961223025
HLA-DPA1	0.8524551650264929	8.02510738527551	3.8725986735098474	0.00019549816939314364	0.000732453175464448	-0.03836719338957817
STEAP1	1.3366998425806627	1.9171540182320657	3.8706275510047066	0.00019687129023800975	0.0007370604920515534	0.40930483101371706
HAS2	1.0542215863927615	3.318698534493176	3.8666784005556103	0.00019965007757268916	0.000746919904475604	0.19620400407837746
TMEM22	0.581732323618751	4.486233445664923	3.8664162691794126	0.0001998358423592117	0.0007474335496049972	-0.01095747511718681
TPK1	0.4694466829313191	2.3112997251749983	3.8636758323269125	0.00020178780783227683	0.0007534551536517048	0.34155461374549745
C14orf119	0.447935012001933	5.512064699317774	3.862066947967939	0.00020294224755703329	0.0007573989350379986	-0.12424888381369836
PRKCD	0.5622452137478122	4.322593510472179	3.8609981818035406	0.0002037126102184155	0.0007599061834006255	-0.004327873373411784
TBX19	0.5299393260446246	1.5336212839365952	3.8607966281689983	0.0002038582015954574	0.0007602653752850178	0.41300047360188596
RHOJ	0.6494337086222712	4.700800370998596	3.8598055125057638	0.00020457557477157482	0.0007625718971603711	-0.062370296389673285
SCYL2	0.34689144273881833	5.418939824273346	3.8590010803597496	0.0002051595953476475	0.0007640101714214132	-0.12970795779555022
[truncated: 13,422 more rows]
