# Supplementary material for: Predicting Treatment Outcomes in Glioblastoma: A Risk Score Model for TMZ Resistance and Immune Checkpoint Inhibition
Source: Biology (Basel). 2025 May 20;14(5):572. doi: 10.3390/biology14050572 (PMC12109283; doi:10.3390/biology14050572)
Supplement: Supplementary file 1 [file biology-14-00572-s001.zip › Table_S3_DEG_results_PDCD1_high vs. PDCD1_low.csv]

	logFC	AveExpr	t	P.Value	adj.P.Val	B
PDCD1	3.3027375127378877	-1.3783192006728215	24.23270779154677	6.489612160000656e-45	1.0012173640449013e-40	84.3452498355578
IL2RG	2.2071054764759257	1.872088249973898	12.44902702182452	1.9686944307996076e-22	1.5186508839188173e-18	40.28381874845189
GZMK	3.3609514158179477	-0.9719054442698546	10.892224849818748	5.763521063538199e-19	2.9639867656089115e-15	31.918055523419813
CCR7	2.430286299780633	-1.0424698293876857	10.724363413055165	1.3730318564677185e-18	5.29578387039599e-15	31.083508707363283
CD2	2.9227758622822777	0.43992430638472646	10.680954332720217	1.7188251810011033e-18	5.303606978497004e-15	31.26628420664072
LCK	2.63314223838974	-0.21724177629514674	10.635786679147419	2.1714915719367443e-18	5.315815297998255e-15	30.890168838287927
CST7	2.433061776167622	-0.007035867636843212	10.614609702130945	2.4230749496448823e-18	5.315815297998255e-15	30.838321870037095
CD96	2.5600633097843932	-0.7938530109598564	10.58971022662509	2.756450763805162e-18	5.315815297998255e-15	30.506755218571872
CD3E	2.7119042015971124	0.564524712484861	10.53806397925559	3.601554399929557e-18	6.173864586901467e-15	30.58378762301611
TBC1D10C	1.8608557820844616	0.46445152457095723	10.47307713242635	5.042705333655377e-18	7.779885788763515e-15	30.242313513992073
CXCR6	2.7119812159187493	-0.7781763439527649	10.393366965337323	7.62077052919149e-18	1.0688477065851482e-14	29.55564740519432
LCP2	1.3721286316580152	4.5811805100669805	10.329928405784536	1.0586559452135674e-17	1.3610786602295767e-14	29.681409527496058
MS4A7	1.9253749952949644	4.928227439363192	9.903122408122274	9.670946516260665e-17	1.1424552388180735e-13	27.462669886803518
STX11	1.3900302386755812	1.851901434152464	9.88229043534782	1.0773475362641512e-16	1.1424552388180735e-13	27.466917208997685
CD72	1.8633268014872066	1.259922994745632	9.876396603172408	1.1107615103883266e-16	1.1424552388180735e-13	27.38648228531683
SLAMF6	2.4217971794647246	-0.5444206393581651	9.770615059941854	1.9216199935618173e-16	1.8529220787919823e-13	26.570042085286627
STXBP2	1.2493931992570624	3.96212161631698	9.749954736314837	2.1387126464260904e-16	1.9409446299448072e-13	26.76253933001333
SLA2	1.7887470902195914	-0.9302555792145004	9.73320791348046	2.3325438227418047e-16	1.9992492276255867e-13	26.299306161709396
CD74	1.6595814154975894	10.621302148693003	9.710184797107077	2.627992430050867e-16	2.0600878678233527e-13	26.569332782776822
PARVG	1.37463709617999	4.350239196206328	9.707081075188379	2.6705831835926275e-16	2.0600878678233527e-13	26.503936774406366
C1QC	1.7777982365565146	7.984984462703764	9.683493271817479	3.0176266294149006e-16	2.2169496970768136e-13	26.34225726353852
CCL5	2.159752866653464	2.315708311777881	9.610319788241446	4.407898620412803e-16	3.091139087078578e-13	26.11959945980861
C1QB	1.8601563004294839	8.225873416922493	9.55672244375688	5.817482220895699e-16	3.902265900172993e-13	25.701222715505345
SLAMF8	2.292287538409828	3.0466326676793813	9.54564060671724	6.160929729713312e-16	3.9604509945840406e-13	25.78994357852829
IL10RA	1.6832317687977931	4.548574053875015	9.514102082795313	7.253275861199705e-16	4.3937667160964783e-13	25.496207471571957
SPI1	1.4001258695194032	5.18888776653228	9.510112410203766	7.404584821007807e-16	4.3937667160964783e-13	25.42789690707224
EBI3	1.5072016915489521	2.3348422317227686	9.49524781128144	7.996611768266599e-16	4.569323198548781e-13	25.538822002589725
GZMA	2.997411498091498	-0.31004369291309286	9.479868382701001	8.658947653313466e-16	4.77108015697572e-13	25.190655560887283
LAIR1	1.6110671913695205	5.138591072835118	9.392937984201968	1.3575042910299974e-15	6.886221847588843e-13	24.829940173805642
CD48	2.5270829916778714	1.9551984348246407	9.392561268038008	1.3601512098198285e-15	6.886221847588843e-13	25.008081631021795
CD3D	2.9201786565727508	-1.0077856922652935	9.389245565746455	1.3836717479599049e-15	6.886221847588843e-13	24.60711208038954
C1QA	1.8606218307950568	7.5431802795330025	9.340316464984138	1.7819229480664106e-15	8.591096013365182e-13	24.565054743849217
WAS	1.2904547050345445	3.944326246803168	9.314611050028791	2.0351017123761153e-15	9.514408854102638e-13	24.538461953000294
NKG7	1.963568550704073	0.5173176410095167	9.256839073476113	2.742923069115906e-15	1.2377989033837394e-12	24.215955321924916
HCLS1	1.3723866412452335	5.9929227053346175	9.25229422889624	2.8080737372589367e-15	1.2377989033837394e-12	24.08075063601161
SLAMF7	2.525846104099484	-0.28985152641887674	9.234152087066061	3.0839005797356063e-15	1.3216227262266926e-12	23.987752017221958
HLA-DMA	1.5306050738738834	5.925587443481612	9.211479114980666	3.466930683446589e-15	1.4456163941679453e-12	23.872606393872378
CD300LB	2.0798312875029143	-1.1009330588255997	9.178554714655268	4.109222946766842e-15	1.6683445163873378e-12	23.563720756173744
PTPN6	1.2275363803186172	4.612369815454203	9.134578021024499	5.1560310790804226e-15	2.039673012514173e-12	23.548578149473407
LGALS9	1.2484300605991194	5.871817857396783	9.128322552222501	5.325139906025379e-15	2.0539064617539886e-12	23.447928239904478
C1orf162	1.5932700944214475	3.73201006019151	9.11742677298032	5.633016665238196e-15	2.0850276836070186e-12	23.55717825537908
KLHDC7B	2.025103158800678	-0.40874778801132317	9.115578248849118	5.686984453242683e-15	2.0850276836070186e-12	23.386756503657082
CD27	1.8110384310753358	-0.425981016802497	9.111387085721532	5.811264609482875e-15	2.0850276836070186e-12	23.36336709475598
CD6	1.8041054242793655	0.35912747469085715	9.072963272991943	7.084740430269499e-15	2.4841676217772233e-12	23.287229032258303
PTPN22	2.291040891994773	0.017683708796990147	9.032809317042833	8.713903435475775e-15	2.9875133822782277e-12	23.0454253215513
RAC2	1.647283555218702	3.5864253072695154	9.022192406213167	9.203920568800536e-15	3.086914924683797e-12	23.089051432142405
FPR3	2.613570382834892	2.7262472181004056	9.015451251908187	9.52922743691665e-15	3.128019593547874e-12	23.1151151503703
TYROBP	1.5993827418466404	6.130651834767718	8.991785271957134	1.0764800418482243e-14	3.4432768277652882e-12	22.74745271041605
RUNX3	1.5286736013174804	2.3811136874075824	8.988721998480564	1.0935997184372514e-14	3.4432768277652882e-12	22.985928711421842
DOK3	1.3851755307656708	3.634283994531952	8.978224111525194	1.154355966721422e-14	3.4996174891275632e-12	22.86061485023866
GPSM3	1.2234105754629434	4.660728387620749	8.977803221118576	1.1568608500486501e-14	3.4996174891275632e-12	22.74424571317896
SH2D2A	1.914543595368301	-0.44894795079558997	8.97223782297164	1.1904971118605325e-14	3.5321133541892876e-12	22.679149631658703
CD37	1.3643663551597838	4.693614836198158	8.964126623690987	1.2412744246675695e-14	3.613279589390804e-12	22.671534344182867
HLA-DPA1	1.7237232380815417	7.926886132532335	8.953312645728488	1.3123472161266511e-14	3.749424601926291e-12	22.602789666640177
CD68	1.5895792024810937	7.099139946260281	8.940333559702633	1.4030291319229266e-14	3.935624263146711e-12	22.50364247569244
LILRB2	2.354967739883594	1.6645262536773635	8.92174809720752	1.543869639453939e-14	4.253360856695602e-12	22.63596894079347
CD86	1.4584707089483127	4.13845867751793	8.91346313833372	1.6111155488463632e-14	4.3607527522108235e-12	22.472085766026446
RHOH	1.7518994336847753	0.9764286289883275	8.903936754113511	1.692055926907785e-14	4.500868765574708e-12	22.509929489153926
DENND1C	1.2662398687840015	2.3109890844324577	8.893902205828947	1.7817032892451246e-14	4.6590031095718275e-12	22.50968531379318
TYMP	2.016951754526094	4.546177820776105	8.890445297118587	1.8136714573660468e-14	4.6635538740405614e-12	22.310260465104513
FGR	1.1946628746718946	3.503992447871334	8.88014517424221	1.9123547122878497e-14	4.8366899182257285e-12	22.377544248882028
CYTIP	1.6478853270450373	2.2080163454816377	8.866790346318389	2.0483185125533707e-14	5.031966835086314e-12	22.37350071442306
TBXAS1	1.2585746077810365	4.719735606849678	8.866176384621019	2.054795894545228e-14	5.031966835086314e-12	22.17033481018426
AIM2	2.3885308862881693	-0.879772290374204	8.826833520662948	2.515422993181151e-14	6.063741552937312e-12	21.899441327205313
IL2RB	2.1223192173252774	0.8905137740864203	8.787276862587525	3.0823413712750437e-14	7.316055796312519e-12	21.925480446722222
CTSS	1.6316938580561207	5.9816810587185	8.782004072887297	3.16696272360931e-14	7.332237560711307e-12	21.679348737665777
IL12RB1	1.4222435416730594	1.0885173959762373	8.778180674623158	3.2297683482963687e-14	7.332237560711307e-12	21.89365496731254
FERMT3	1.3848163377899496	4.583941558816705	8.778062121245851	3.231735507702676e-14	7.332237560711307e-12	21.73510207255653
CD4	1.297854264850744	6.180153064981614	8.772859674586472	3.319246551907345e-14	7.421642869974856e-12	21.631437569368114
PIK3R5	1.4019726979650429	3.6896528740259202	8.76785966558374	3.405578019223345e-14	7.505893954368252e-12	21.78790050949386
CD53	1.4082272480890774	5.969114218523247	8.73704403752364	3.989320325153234e-14	8.584771297770179e-12	21.450808306194933
MS4A4A	2.244705926197871	3.906441848615263	8.73621290307448	4.006374989884968e-14	8.584771297770179e-12	21.60104086937097
IL4I1	1.6898443325289545	2.1193855125826957	8.727741554476781	4.184405396431048e-14	8.84342554193674e-12	21.676995078337384
CD52	2.141358161259385	1.3296241227640477	8.724066531294836	4.264070652912106e-14	8.890011085557835e-12	21.63785042755175
GPR132	1.4183484504397843	1.6885525246946766	8.7056630929158	4.686337258912662e-14	9.640108164067274e-12	21.559341597075527
HLA-DRA	1.8305563231775643	9.202181992480561	8.703073926880261	4.7489994661213034e-14	9.640468916226246e-12	21.38393779684607
GZMH	2.4174176625675683	-1.2081229611714916	8.689780381917911	5.08412165113316e-14	1.018673101736135e-11	21.178396345593328
ODF3B	2.27488608598674	0.7072552399772488	8.681063385450985	5.3165656041905827e-14	1.0515894120699013e-11	21.38674999523784
ITGB2	1.475897811028287	6.93473566134315	8.674122936882755	5.509187594184672e-14	1.0758955215579888e-11	21.143519843248246
RIPK3	1.4388877716613204	1.3044234798276033	8.664320314682627	5.793152955195674e-14	1.1135187126546588e-11	21.340263668168767
TLR8	2.1966776309120304	1.2345266326753628	8.662542659573663	5.846189766983884e-14	1.1135187126546588e-11	21.32827078628398
FGL2	1.4634905885738752	4.8014157782138485	8.650745084348857	6.210649175957106e-14	1.1685109205691005e-11	21.068608975603496
TLR2	1.537453005363563	4.520375584659007	8.646393068227757	6.350739008449937e-14	1.1804723062935618e-11	21.073439258849202
CD5	2.1050722080791484	-0.5326231273123339	8.614155740269595	7.491346336332372e-14	1.3759106104397121e-11	20.92155972051575
GNGT2	1.2704879788931223	0.8808399003451352	8.584960742126801	8.699435077160607e-14	1.5789986396521628e-11	20.924986801740552
FAM26F	2.013980242196826	1.9793058165326283	8.578219840567861	9.004889981442961e-14	1.615435379461651e-11	20.930103175304435
BTK	1.2436264836147544	3.5024944458870513	8.560608460339065	9.854306759467985e-14	1.7339717531290637e-11	20.76367113484143
CLEC7A	1.5554377266722774	3.3101209472239357	8.559893505751496	9.890427422566607e-14	1.7339717531290637e-11	20.78129231333125
RNASE6	1.4806481134050125	4.21178667183599	8.547328410815965	1.0547208926939417e-13	1.8283408912901275e-11	20.607145868476966
PARP15	1.6879570561709272	-1.27389990954971	8.525208172709323	1.1810766720899744e-13	2.0246278774449026e-11	20.374675917268522
MYO1F	1.214184900469057	4.91387236273985	8.498772115690393	1.3520094459531455e-13	2.2494669194957528e-11	20.2894556720992
FGD2	1.3038983318288988	3.3987345014547357	8.498549361273197	1.3535497737853401e-13	2.2494669194957528e-11	20.463310648926452
LTB	1.8751704403267866	-0.4243801980054514	8.497550985582738	1.3604749631246786e-13	2.2494669194957528e-11	20.369868273668935
ARHGAP9	1.1549652420756344	3.3024332855140965	8.496106184925	1.3705593105561366e-13	2.2494669194957528e-11	20.46145067966209
C1orf38	1.4055203654011574	4.729412405630158	8.47569991116354	1.5212051316560115e-13	2.4704371338093628e-11	20.18907598273281
TNFSF8	1.7453042466657216	1.1484179937968821	8.471991708272492	1.5503005525078266e-13	2.4914621795927864e-11	20.381896647030715
CSTA	2.299590588131312	0.8946556406413992	8.459541190866783	1.6521062417201588e-13	2.6277005254905782e-11	20.307730708380056
OSCAR	1.4188834125435734	2.5077515516751476	8.451097951362389	1.7249077386396078e-13	2.712647604018856e-11	20.289694671646735
ACAP1	1.8324030341610316	0.5915988800114341	8.449315578294465	1.7406800155423046e-13	2.712647604018856e-11	20.237697377247084
KLHL6	1.421409821894339	2.772283284854775	8.446401761786698	1.766774453481877e-13	2.7257796268318397e-11	20.254375071433504
CYBA	1.2820120453539339	5.809119694602084	8.427967645035592	1.941131777876065e-13	2.9651268385219734e-11	19.88667007211282
PTPRCAP	1.4353850559501131	1.5092517254147377	8.42282334242392	1.9927773255273415e-13	3.01417339002312e-11	20.151103334471014
ADAMDEC1	3.786635058138864	-0.119370477993177	8.420776703870768	2.013702820490135e-13	3.016253117914738e-11	20.033079329640266
HLA-DPB1	1.6348212273559586	6.974431473395967	8.409401592243222	2.1340577682797848e-13	3.165792620098127e-11	19.804176816235195
LCP1	1.383673582083504	5.738246710469845	8.371655053505505	2.5871531663490983e-13	3.8013903857556084e-11	19.60392803092136
FCGR2C	2.268592195473655	1.3414857304454477	8.339603914745533	3.0462802387651824e-13	4.433774672044267e-11	19.73579487165314
IL18	1.4072669157172149	3.8003921986671525	8.325171932978613	3.2786897324317855e-13	4.727441606725008e-11	19.54198463155307
GIMAP4	1.094823415252474	4.833236355828965	8.31072622384514	3.528995921737484e-13	5.041236025978324e-11	19.347559487418238
CMTM7	1.3633564539990886	3.1455577224737126	8.295194751439109	3.8193740143004836e-13	5.4059910360209044e-11	19.47065918048719
LAPTM5	1.4020232254359177	8.38615352275943	8.258400490244103	4.605737373930681e-13	6.459756018636595e-11	19.103793551658352
C17orf87	1.6660651598239409	0.72317746514273	8.246622760106936	4.890024117175565e-13	6.796692980160776e-11	19.253020242193994
CD7	1.6155558014561364	0.2387491357318511	8.232983378703063	5.241138329358434e-13	7.219668048691244e-11	19.153164508704794
CD28	2.067784559951396	-0.9588675464941331	8.21388270140745	5.775403540790941e-13	7.885214674984304e-11	18.929071878425475
DAB2	1.3060199305947462	5.346219173359335	8.211864796001805	5.834920104584612e-13	7.896591874871176e-11	18.81370315604932
BATF	1.8912428231744116	-0.03194881086401317	8.18984794627515	6.525324166290986e-13	8.754147933698898e-11	18.92019074192006
NCF4	1.4634604192997567	3.1837329857283585	8.184967324234044	6.689056484435871e-13	8.876966953215625e-11	18.91691745710878
CCR5	1.790239174356496	2.3402472384060915	8.18370840490867	6.731949270976329e-13	8.876966953215625e-11	18.966204725921745
AOAH	1.5688370315881133	3.1491488810232537	8.174259492669757	7.062743230667331e-13	9.172462420386885e-11	18.867101214584313
UCP2	1.2101716762169659	5.729799110924443	8.173919345410182	7.07494832788462e-13	9.172462420386885e-11	18.608741150801073
GPNMB	1.8578099070841851	6.569766953633074	8.171343027341159	7.168075429652328e-13	9.215755644056343e-11	18.59383574853794
PSTPIP2	1.5430021759342898	1.7344422866597025	8.16376026031803	7.449311569834103e-13	9.36923988038212e-11	18.87568927218916
TNFRSF1B	1.2933008628071523	5.49364961944676	8.163403312422856	7.462817666459935e-13	9.36923988038212e-11	18.563500605743364
IFI30	2.036784404892061	6.4371687328902345	8.163223175405243	7.469642891411724e-13	9.36923988038212e-11	18.550510812020164
SLC7A7	1.3043191837126566	4.604483158149448	8.15392734048031	7.83041551282099e-13	9.742552462242116e-11	18.582121474138088
OBFC2A	1.5406759523580704	2.458361011864758	8.149094006374767	8.024796964251137e-13	9.904525405157323e-11	18.790352550954324
EMR2	1.5936375007286232	3.127438302620892	8.145136059457748	8.187543593855375e-13	1.0025192267142915e-10	18.724296515033654
LILRB4	1.3372096678356025	5.033292095031778	8.141089900006367	8.357312808398053e-13	1.0092206507453221e-10	18.478665926659353
ABI3	1.110480331333572	4.381010185870103	8.140717718815509	8.373103661874594e-13	1.0092206507453221e-10	18.54090524658472
AMICA1	2.4852648640163815	0.539123974117389	8.130777265437699	8.806020511958887e-13	1.0531727477403234e-10	18.676792782192084
SASH3	1.3402493744895754	4.591521586785188	8.11943388203992	9.327305112115556e-13	1.1069358713055292e-10	18.410698925432367
DEF6	1.1274397614366798	3.5050644024370814	8.114247375106316	9.575771305157445e-13	1.1277480892822066e-10	18.526395609746444
SIGLEC10	1.4683818981895254	4.913231176062883	8.111800339167665	9.69527556492628e-13	1.1331720561794141e-10	18.34163161652308
LYZ	2.5184693086059844	4.642894532546017	8.10755040412252	9.906364096377437e-13	1.1491382351797827e-10	18.345860250739467
FCER1G	1.6555312026095725	5.522500714492516	8.10547711762439	1.0010994817193959e-12	1.1526091644751373e-10	18.271854260648567
CD8A	1.9260449592185962	1.0627944254280013	8.094609812909619	1.0577679679093857e-12	1.2088329043634075e-10	18.524435638722203
NFAM1	1.3393053718009709	3.677909034502259	8.089999087187799	1.0827649289840227e-12	1.2283012738504046e-10	18.382182239735165
EVI2B	1.3119257152207942	4.512460348200344	8.087314655812337	1.0975883302605937e-12	1.2360286685591563e-10	18.258546485751417
PILRA	1.23690638757	3.183446933729509	8.085807598514178	1.105998601223926e-12	1.236474378237879e-10	18.42350209008379
LAG3	1.693550213100314	-0.13253916462303006	8.052987033011961	1.3059260394881706e-12	1.449483952318237e-10	18.249068357063898
SH2D1A	1.7662877593364064	-1.276116274719252	8.04481104679451	1.361087059378053e-12	1.4999179394346146e-10	18.07676851245461
ACP5	2.2016979428859402	1.9298453916839136	8.032103654585054	1.4514552744964888e-12	1.5881597145341723e-10	18.227187203282572
RCSD1	0.9336295673158332	4.597215202679756	8.022302324901432	1.5252128945323066e-12	1.6571115871017204e-10	17.92446063009138
MS4A6A	2.037988417133729	5.486412340509981	8.015383758478452	1.5795102155419176e-12	1.7039296277726542e-10	17.82241003307635
NLRC4	1.2992675073133304	1.4955895657684628	8.013419966889154	1.5952695385583041e-12	1.7039296277726542e-10	18.135850995277814
HLA-DMB	1.6222974245006387	6.121550376111144	8.012656603143773	1.6014376200870808e-12	1.7039296277726542e-10	17.794695850560238
CD33	1.3702452002633223	2.661997828098023	7.983063013678461	1.859754959179456e-12	1.965225993850729e-10	17.958550437795704
C3AR1	1.351584563192267	5.199886091169378	7.961906614298636	2.0694415161956e-12	2.1719281436643345e-10	17.57066125358552
CD300LF	1.769403605426748	1.4663852253489855	7.9568837477774474	2.122582939142182e-12	2.2126492962895662e-10	17.85905121823763
TMC8	1.1473600355097795	3.170311038151138	7.9552130741764016	2.1405575433228476e-12	2.2164108576097243e-10	17.777162536330724
TFEC	1.4039119652180854	2.898734639889814	7.937464390543579	2.3411151479231067e-12	2.407914966810513e-10	17.715850123018257
HLA-DOA	1.647125440952669	5.102673886295507	7.928537312302561	2.448944583796623e-12	2.50214020124598e-10	17.41100919750007
CCRL2	1.2520953953940772	1.8740429890171162	7.923982374630517	2.505851740626198e-12	2.541278779611436e-10	17.69734707556283
MAFB	1.5084079153223993	5.70174458441405	7.922850564369603	2.5201947969960443e-12	2.541278779611436e-10	17.353304538372758
SLC11A1	1.7551211264770874	5.178818377608051	7.917415693367266	2.590214457404296e-12	2.5949239382359404e-10	17.350257697198728
ARHGAP4	1.1011069796214885	4.616035531123221	7.907655796129211	2.720845714299504e-12	2.7082069471105e-10	17.351034222873043
CD1D	1.9062233132923896	0.4355014748264599	7.895694186457138	2.889910282627689e-12	2.8580471692551274e-10	17.530134934985313
C16orf54	1.3893900109037793	0.4768447492882904	7.893463553400872	2.9225743085956475e-12	2.8719411740773023e-10	17.521545256729066
FCGR3A	1.8657262390932967	7.087414311987174	7.878691934089909	3.1483407181042002e-12	3.0742152277792154e-10	17.146536604019158
PLEK	1.4810713440203154	4.489711539313028	7.873262929004094	3.2356041034140208e-12	3.1395534658787117e-10	17.19403255546939
PTPN7	1.7158245226777944	2.270535160710565	7.854727186479877	3.5520594487689482e-12	3.425073323475458e-10	17.3475494089546
ARHGDIB	1.1103539234322515	6.890125185799921	7.846182991275038	3.7081133747208556e-12	3.5533399469064196e-10	16.978019836444517
S1PR4	1.4110280578058478	-0.24148382459419765	7.831573628505595	3.990890434676324e-12	3.800707260875699e-10	17.17500754978157
MFSD1	0.7155820806536566	6.221699607990466	7.829709416440497	4.028482767313211e-12	3.8129712965710567e-10	16.882549788615762
MSR1	1.944279201803928	5.537709201983498	7.824483733088901	4.135746707386169e-12	3.8906280610703544e-10	16.869036071699608
GPR65	1.8103199864992932	2.652313622880709	7.815587352117874	4.324926112699887e-12	4.043936973741446e-10	17.134546055343428
DPEP2	1.3832881556216106	1.3524810200545172	7.813186075992794	4.377446541226808e-12	4.068388267352241e-10	17.15772458604483
IKZF1	1.2887970043974382	3.6877228034809577	7.810301162439881	4.4413839627655145e-12	4.093902967761765e-10	16.992093103772845
HAVCR2	1.325639821514776	5.404674646540997	7.809559503243119	4.457970563805915e-12	4.093902967761765e-10	16.80070112944237
FBP1	1.5839033235662585	2.820067833188215	7.796749786721089	4.7543612168134454e-12	4.340253541597505e-10	17.029262439788575
VNN1	1.7957614478568642	0.0395046271635359	7.774400670307847	5.319109413242541e-12	4.827248236912113e-10	16.922008549844243
APOC1	1.5900299480077322	6.78849584589868	7.762839500539017	5.636925737847138e-12	5.085759665702085e-10	16.561026132642347
KYNU	1.8669951216406941	1.3765494664228328	7.758801511930187	5.7523194940726135e-12	5.159696811311179e-10	16.893672000589138
PLXDC2	1.099889470384197	4.448596413171263	7.75167317202553	5.9617849026336074e-12	5.316671530510479e-10	16.595969973267472
SLA	1.4010822059523464	5.256308795877559	7.746043844796776	6.1325438139104635e-12	5.437522181667277e-10	16.49391277791917
ARHGAP15	1.3653239669284594	2.1368828628800967	7.731290261225127	6.603485927595083e-12	5.821633193767825e-10	16.74901027087742
CCR2	2.629996329455869	-0.5145352267390467	7.723700204717831	6.859590082395357e-12	6.01305430631793e-10	16.636357004782724
SP140	1.312573785115519	1.076456241009801	7.7115477342497245	7.290341969085372e-12	6.34562464268622e-10	16.661837796953808
HCK	1.3455227787652584	4.484264419297003	7.710703607161227	7.321241809684647e-12	6.34562464268622e-10	16.3891651218873
P2RY8	1.7651276096789188	0.9422546743960579	7.706529949092203	7.475944117180872e-12	6.41744006317577e-10	16.635138986133956
NCKAP1L	1.3005470410990503	4.9242478352343895	7.706227219427683	7.487290714101883e-12	6.41744006317577e-10	16.32175811189588
LILRB1	1.4594928475894746	3.3248249616059597	7.70275681130055	7.618593674924478e-12	6.493904045123473e-10	16.513054372890117
SIGLEC7	2.0432034384005324	1.5803574033296581	7.688423585433556	8.185566534175818e-12	6.938841785124424e-10	16.551944875081514
MX2	1.8409493674039803	3.2168004535444035	7.669708874820279	8.989389079224928e-12	7.578595339578263e-10	16.36459089517254
FCGR2B	2.9740401826024407	2.344309107570831	7.6635030453815	9.27288080419878e-12	7.775108969955367e-10	16.409216234277075
DOK2	2.264367004007533	0.5206272413623774	7.659768999627941	9.447718871617865e-12	7.850175583945461e-10	16.397274867246367
GBGT1	1.1242081840412168	2.931255770181755	7.659421120465707	9.464173312249518e-12	7.850175583945461e-10	16.34574540900296
FCGR2A	1.6045824126980115	5.890119424876714	7.655818526107961	9.636256360530349e-12	7.950169151350921e-10	16.023854632712975
STAC3	1.151956483151534	2.0468723627755696	7.646158910382717	1.0113153788251589e-11	8.299241310911996e-10	16.337637500080874
HCST	1.3685999804139395	2.8332530305614103	7.6437622187553105	1.0235064350110909e-11	8.354845121349794e-10	16.278299529681963
VAMP8	1.4925735296722484	4.730404999415912	7.626669422484261	1.1147878616952508e-11	9.044477990735301e-10	15.94740479298222
ARHGAP30	1.2398428380750288	4.3211985352919395	7.625786905699208	1.119714348088179e-11	9.044477990735301e-10	15.990549593381504
LILRB3	1.8986857970510442	0.8985449668666147	7.6073900531579115	1.2274797098538275e-11	9.86331091855461e-10	16.156470830633886
KMO	2.0782680201759396	0.6728831975529355	7.59296302374253	1.3191445303236169e-11	1.0544954307685368e-09	16.081758895168488
DAPP1	1.5007317489561514	0.9828938543718665	7.550017791248226	1.6342026438284793e-11	1.2977812202202684e-09	15.882039523612505
PIK3AP1	1.3621517955085438	4.404843678910514	7.5492689913255155	1.6403120167419777e-11	1.2977812202202684e-09	15.603537525612353
CLEC12A	2.6673759729618265	-0.6915666606289262	7.545506374614793	1.6713557400397743e-11	1.3155957325170222e-09	15.775931009248676
IL16	1.0453315631567879	3.6573772540347225	7.533283963810434	1.7762787368191324e-11	1.3910877335860697e-09	15.633978818280346
CSF3R	1.2350971942053488	4.461786510601916	7.526999118959158	1.8327507411428956e-11	1.422055114210096e-09	15.487203763845262
FYB	1.3898770301520642	4.712648730715513	7.526834273787836	1.8342556891872512e-11	1.422055114210096e-09	15.458114815048273
SLC37A2	1.3792320254071435	3.67947731713785	7.521520381138236	1.8834314772039044e-11	1.4528790415150918e-09	15.573049819223257
HLA-DRB1	1.6706573145675092	7.1906289543644295	7.515906045105631	1.9368100394030682e-11	1.48662215362739e-09	15.35655848396432
VAV1	1.2823644478865264	3.504718518025799	7.499079205247864	2.105954438193548e-11	1.6084487659628742e-09	15.489819704156819
VNN2	2.002302837027777	0.8807618716799919	7.494672420187566	2.1526238431381745e-11	1.6359941207850126e-09	15.61513692019059
CSF2RB	1.5155509988540494	2.2776657786263743	7.4898153601073645	2.2052518730227626e-11	1.6677757792644696e-09	15.569075334527552
C2	1.6468671085529216	4.686626092354293	7.488570550804917	2.2189442038517155e-11	1.6694334580896818e-09	15.273134269987413
SLC15A3	1.0869849858720233	4.972729057044872	7.487653492471496	2.2290853796115792e-11	1.6694334580896818e-09	15.241100504566898
LRRC25	1.4291902662324478	3.1869314187728133	7.481705606357234	2.295985405376826e-11	1.7112300886064574e-09	15.44936327673419
GPR183	1.6376542782095198	3.1970940457610277	7.47438552063191	2.3810608405012736e-11	1.7661060888102715e-09	15.412424425849217
CD8B	1.8079000239195517	-0.9411882776586988	7.452861014557195	2.6497765507390295e-11	1.9560168720000834e-09	15.317422184497273
CD69	1.7016562914800826	1.6839523031441697	7.441596152973091	2.8021939695595236e-11	2.0586785029697303e-09	15.358260720141919
TRAF3IP3	1.3243490234006323	1.5719048279140009	7.432906755781397	2.925681195664774e-11	2.13921371974958e-09	15.318507225930146
FXYD5	1.1374161102053595	4.963580608569953	7.417566637371295	3.157007085978114e-11	2.297467232191997e-09	14.898661443459858
RASAL3	1.0243683353510145	2.8133247737881546	7.416491292622307	3.1738876241475614e-11	2.298907899781623e-09	15.17399511461911
LILRA6	2.091229529988954	0.8511333836333727	7.415546255009271	3.1887965553893277e-11	2.2989137035769414e-09	15.236371510744734
ITGAL	1.400746186637377	3.477852768803616	7.411108622483665	3.2597393578487336e-11	2.339128316878617e-09	15.065086207284509
MLKL	1.05200349108554	2.113688798218717	7.388443418462364	3.647247173496439e-11	2.605080064476993e-09	15.088043289731942
SRGN	1.4992547390558633	6.548246635133782	7.384958316789124	3.710756127521033e-11	2.638227904856889e-09	14.693936069450121
HLA-DQA1	2.143249123752108	5.1140192836400615	7.383978853481044	3.728801561011947e-11	2.638896811160198e-09	14.722284013787416
BIN2	1.0329616738970726	3.6021521615736427	7.382707844364484	3.752348235451766e-11	2.6434350948196274e-09	14.907944360958986
ALOX5	1.3551203471944255	4.32218782301087	7.379249634619317	3.8171643357171503e-11	2.671053784891458e-09	14.78230989686489
ARRB2	0.6311194495864987	6.317986934610342	7.378773288978364	3.826178937393132e-11	2.671053784891458e-09	14.660058149376995
SCPEP1	0.9120081404785383	5.624836267758274	7.3745920692614515	3.906218295580264e-11	2.714645759649203e-09	14.648988672361245
PTPRC	1.4521832573118143	4.847101702634974	7.3703331870123545	3.989452020116831e-11	2.760056760823429e-09	14.678590285107138
IL15	1.7830239675288018	0.24097309102102107	7.356697847951125	4.267951218963505e-11	2.939551402061114e-09	14.941096737270776
SLC17A9	1.3107919212638253	1.2962673356940504	7.350902803779494	4.392076529271089e-11	3.0115980752708607e-09	14.928749481710625
C5AR1	1.9404193831184293	3.9955756012542136	7.345360535324435	4.5141357636868785e-11	3.0815967505381045e-09	14.66488086956374
FAIM3	1.5327140755920456	1.3192502065672418	7.342489931335434	4.578672833886276e-11	3.1118838978501086e-09	14.888365609311816
GAPT	1.6363292658436164	1.7558605752875973	7.336028604525555	4.7273046810226734e-11	3.1988095008253425e-09	14.849710078468402
CTSC	1.519575307373846	6.117251203500479	7.328765596896017	4.900097594412408e-11	3.30125352343208e-09	14.415850350848952
CD247	1.3694629677064971	0.24010800689528963	7.322575677095	5.052295761077714e-11	3.3889921305176944e-09	14.779600678538701
NOD2	1.5567068105661708	1.238354207248779	7.316482760621004	5.2066863972626474e-11	3.4774353998687497e-09	14.764844466617822
RNASET2	0.9136919590298547	6.407900974548308	7.314428308777006	5.2597927275090135e-11	3.497762163793494e-09	14.347128148124552
ARL11	1.3617611662292552	1.630716710602593	7.311508407552097	5.336196051078429e-11	3.533340458199056e-09	14.735495447145075
MNDA	1.3548468407900804	3.507148951442789	7.303123680258559	5.561767286420243e-11	3.66696349123468e-09	14.536466744407145
PYCARD	1.198563427065197	3.556391073798749	7.287577580987919	6.005308156242642e-11	3.9425486908302755e-09	14.453528731267092
CD300C	1.4089576219839421	1.4518569144678228	7.2817613629535085	6.180117613452015e-11	4.0401209550990546e-09	14.59683113903579
SAMSN1	1.3702524748285914	3.910555679851841	7.274207411854057	6.414708429643022e-11	4.175785723735551e-09	14.332662307450656
GPR82	2.178334516701615	0.5427622994916522	7.265535782340612	6.694913074604601e-11	4.339878946008394e-09	14.518293484746597
ARPC1B	1.119686715989114	6.393167944399693	7.2640499045678775	6.744129433366214e-11	4.353490748869203e-09	14.101751983898716
FCGR1C	1.42151429255349	2.5035406769250574	7.249217809104559	7.255504755240927e-11	4.6640803068273755e-09	14.394102945915916
SIGLEC1	2.4584718625667086	3.2153797146428675	7.247872704071621	7.303739714306875e-11	4.675605656113131e-09	14.312274810844816
TRPV4	1.6618946822486957	0.004756367754964818	7.240615816165907	7.56950657004372e-11	4.825716833166715e-09	14.38397410138773
ZAP70	1.4345205603831093	0.43858605604213863	7.233215980486099	7.850381862347071e-11	4.984184830135416e-09	14.363306335893046
PTGER4	1.5729079345335073	2.1757400058240672	7.228934355118812	8.017593442114977e-11	5.06948490266188e-09	14.319165047156705
ASCL2	1.2228464709724507	-0.32584903983010166	7.209013003781916	8.843215175932958e-11	5.568698927930354e-09	14.219814839466245
ADAP2	1.0689683810986015	4.318107089980891	7.207491940184198	8.909612063936555e-11	5.586477763969608e-09	13.948566112179495
CXorf21	1.3481515002619293	1.1524889476004196	7.206711563774019	8.943868341330653e-11	5.586477763969608e-09	14.243317778891502
SIGLEC9	1.4912825217960795	2.553535232918924	7.200191506073488	9.235230406181638e-11	5.745207044619771e-09	14.154927987636569
ADAM28	1.3036373322667512	3.4205441889842096	7.194833647527544	9.481685131052055e-11	5.874836875577153e-09	14.026739770456327
IL7R	2.2594433065486466	-0.9546296809287927	7.183363825187578	1.0031414238332584e-10	6.190586354759804e-09	14.05860817693592
TLR5	1.2622388735217551	2.2925182943225737	7.171023533456423	1.0658177198516491e-10	6.5511696342116505e-09	14.035084376835947
C11orf75	0.9315493185058465	2.5202489474747494	7.16768635680993	1.0834239704626139e-10	6.632962308054447e-09	14.00209325431724
NUDT16P1	1.1706590720001313	0.32075811331780973	7.159742766405966	1.12650097421895e-10	6.869429656225281e-09	14.014441093495904
PPARG	1.2306760990585675	1.594333408769213	7.153598816322712	1.160979246414484e-10	7.051806225859315e-09	13.983934965594067
LY86	1.2571818399351415	4.280152460752255	7.148366878924267	1.191162635727356e-10	7.2067675074516275e-09	13.668167985493039
TCIRG1	1.0778933211502322	4.718604116336159	7.141956194105051	1.2292083695926835e-10	7.407901064873406e-09	13.583072869283884
GMFG	1.1770959039066358	4.061558535850899	7.122452913111089	1.3525175957544118e-10	8.119315746030764e-09	13.575865372439445
CMKLR1	1.3955921381862932	3.8413522790247026	7.1152994308315956	1.4007539940521e-10	8.37629171326969e-09	13.576515026496047
AIF1	1.3018897728118537	5.401433582572709	7.1109715484583145	1.4307608254260071e-10	8.522694214159242e-09	13.378420607326253
CD14	1.6680768456148654	6.775789712971684	7.093268290247787	1.560279558152967e-10	9.25845885507076e-09	13.284196898861834
NAGA	0.7273243608589155	5.600130794968313	7.066795936285281	1.7759231683888728e-10	1.0497679173143116e-08	13.156895608316399
CYTH4	1.2372196863157505	4.462184029598519	7.061378231374151	1.8235678776283883e-10	1.0738169929790372e-08	13.224892019374632
LYN	0.9593959688601768	5.414066503780257	7.056399302235996	1.8684694193117176e-10	1.0960740000433909e-08	13.114827483101369
SNX20	1.3168585953952083	1.1046532512064153	7.053720100021134	1.8930827861238664e-10	1.1063061069817807e-08	13.52073228831355
GBP5	1.9422612841405282	1.8775959460608638	7.048984883182142	1.937372390403296e-10	1.1279162731751717e-08	13.477973938398826
TNFAIP8L2	1.1851672658865633	2.9553690405464703	7.0475785973531	1.9507223041217765e-10	1.1314189363906304e-08	13.384891035069094
RNF144B	0.9289812986726056	3.687126939442186	7.046379343093413	1.9621788224100323e-10	1.1338013060727332e-08	13.270946279920548
BCL2A1	2.1094889109041044	1.8655778808912467	7.033800831465285	2.0864312328892715e-10	1.2010992933214807e-08	13.406669842110906
PTPLAD2	1.1977482889671975	2.9878880839313484	7.018048802431729	2.2530732330656658e-10	1.2922086929270295e-08	13.240197461941243
ADAM6	3.4128174136505116	2.2966480688779347	6.988755194860004	2.5987806167079294e-10	1.4849624946137013e-08	13.16808982396109
CYBB	1.3731514931282334	6.167538770350248	6.984541600583234	2.6526494001436736e-10	1.5101503669895424e-08	12.75085169412625
CD300A	1.3494961023387457	4.169937345957715	6.980541625274862	2.704809699625544e-10	1.5341839722729007e-08	12.878137721793141
NCF2	1.2289081309765026	3.8341977915981027	6.978771656458092	2.7282132989375865e-10	1.5417902848354975e-08	12.923328453620611
TNFSF12-TNFSF13	2.4734263879150493	2.4412302416495755	6.963496978714188	2.938698048707259e-10	1.6546800545786714e-08	13.037132347464548
LST1	1.2227646602708213	3.633127780188547	6.959528198880954	2.995970047543474e-10	1.6807936688545714e-08	12.864879033643438
SH3BP1	0.8180951719634271	3.899927463995158	6.945121173997733	3.2133148038645335e-10	1.796196405580508e-08	12.751894049606275
TMEM106A	1.2056671075962393	2.257861154547727	6.939735063292624	3.2985182689140225e-10	1.8349594244677383e-08	12.93919950531859
IL4R	1.0065173739062319	4.603761977560429	6.939240844942985	3.30644749806865e-10	1.8349594244677383e-08	12.622308282912966
ALOX15B	2.826997637399987	1.2004488595083218	6.93237018225022	3.4186548844531197e-10	1.890430378399381e-08	12.949450883400143
RASGRP4	1.216419181431278	1.919685985017706	6.930084276708169	3.45681625627502e-10	1.904705757207536e-08	12.91469638464607
CLIC2	1.0293682529088977	2.7240653509628516	6.9121335944088775	3.7715171331330007e-10	2.070710545550745e-08	12.767453958936002
GVIN1	1.235964772286056	0.2816890121284355	6.908724937880485	3.834402776322651e-10	2.0977718451455978e-08	12.841279231793951
EMR1	2.3053156567580966	0.3782790510087065	6.892998766319692	4.138236940328555e-10	2.255997156020811e-08	12.769567314875047
TREM2	1.2881358077389118	6.172381542532684	6.891651760033461	4.165343359757368e-10	2.2627787800822774e-08	12.306487153876311
SLCO2B1	0.9740766616920071	7.3157062992356545	6.88959055166743	4.207162563655951e-10	2.271489737164427e-08	12.328278672776555
ST14	1.9229484898070837	3.138500433526417	6.889411007409582	4.21082489518425e-10	2.271489737164427e-08	12.609343721777254
SERPINA1	1.6804428650278904	5.71137710752156	6.885154895665975	4.298570713513025e-10	2.3107438664835873e-08	12.282856153696017
ATP2A3	1.0874481780628378	2.126334643328839	6.884228683396496	4.317904353293491e-10	2.3130773737018046e-08	12.686811285018415
CFD	1.970953256430107	2.079099586904274	6.861874876314739	4.811525065831192e-10	2.5685885368734822e-08	12.584845562573854
MAP3K8	1.4059490979424012	2.655769378843035	6.8610244973689865	4.831367219648852e-10	2.5702873608531893e-08	12.533185077784719
RHBDF2	1.0633099817547667	5.16422034873865	6.854683473464252	4.98189961178317e-10	2.64126279074195e-08	12.164972297724514
SH3TC1	0.9728835835455634	4.354322031964307	6.852096855798761	5.044628919471192e-10	2.6653607866301903e-08	12.238870745150901
HK3	2.142567562627609	1.6439190617075405	6.848964135178218	5.12164935420694e-10	2.6968193254848013e-08	12.546522581862263
VSIG4	1.839327421730423	6.392964703635803	6.847343884840703	5.161939891508859e-10	2.704188864953818e-08	12.096528116235703
TNFAIP8	1.4359075836562434	2.242599584415216	6.846993230058159	5.17070077237086e-10	2.704188864953818e-08	12.503626402048258
VMO1	1.3524440326727292	1.4827091162375825	6.836963733015811	5.427606088887369e-10	2.828956308761971e-08	12.496127049560247
C17orf60	1.3477275638988009	1.0167389277104633	6.835780275291195	5.458741358415787e-10	2.8356047702908674e-08	12.501821405580767
DENND2D	1.3051219222734518	2.4293085033571518	6.834523693820892	5.491993874181747e-10	2.843304748015973e-08	12.429877040114405
TLR1	1.1641704483440747	3.232761577841812	6.824658136354534	5.760122010621621e-10	2.9721458989923202e-08	12.289415534225787
CD163	2.8848463062217826	5.766236074006362	6.821196686317425	5.857234743136057e-10	3.01218058723677e-08	11.976855854282187
GMIP	0.7570413577654689	4.233631943695548	6.819268572780938	5.912029591516541e-10	3.0302588883028973e-08	12.100421610985647
CXCL9	2.210395881600295	1.3577833196970468	6.814878215626244	6.038698052224044e-10	3.084934885752071e-08	12.396878838890702
ARHGAP27	0.7311755458086902	4.120896054926337	6.806116075037108	6.299579812549031e-10	3.2075880312873414e-08	12.055470282245546
FAM113B	1.0316506611635332	2.5231160889702617	6.80237895154154	6.41421144802278e-10	3.2552123098715604e-08	12.270333002378477
CASP10	0.8091164479870145	2.8859402418478814	6.793288165839919	6.701746951600574e-10	3.3899853104686445e-08	12.188702054962224
SLC1A5	1.1048047709084967	4.723193921417401	6.7891979653645675	6.835241554155669e-10	3.446212637173649e-08	11.894700512482835
CECR1	1.1910467599933483	5.741293054162798	6.752806564903196	8.144893697245012e-10	4.0819097127070974e-08	11.653110204428035
MAP4K1	1.0575731016321512	1.8038183539755532	6.752701752047655	8.149003056221065e-10	4.0819097127070974e-08	12.09006645427577
FCGR1B	1.2329701633548162	4.0336091483349845	6.740284776883265	8.650625311018444e-10	4.3191536342521865e-08	11.758277744526964
CD84	1.5286965437206645	2.685441181857565	6.738913679494329	8.707853464227789e-10	4.333702040196978e-08	11.956360070011204
NAGK	0.5075381547468032	6.143659539272271	6.736121330899314	8.825563324608049e-10	4.3781604814164946e-08	11.56765304559784
RUNX2	1.2797817417277109	2.4519222211246974	6.725519636281199	9.286974944224079e-10	4.592290046137471e-08	11.917065151522484
LPXN	0.741411853932544	4.156932692805184	6.711294794696758	9.943744260012855e-10	4.901344614807614e-08	11.601838841695699
SQRDL	1.055840953285835	4.410216538841275	6.706751223630264	1.0163046027680302e-09	4.993486436785086e-08	11.54326554522911
HSPA7	1.9483701226897934	2.33795412065474	6.702923247359111	1.0351515175067414e-09	5.069942099077462e-08	11.821781474201122
JAK3	1.5016026797685114	2.9918499155783973	6.699588184823107	1.0518529946129606e-09	5.1354392407875815e-08	11.735582339566715
SPINT1	1.374376930854023	1.2736121920794317	6.674513877573095	1.1862492331167653e-09	5.7733290752446225e-08	11.748125615937576
LY96	1.6114347787446917	2.611934675976003	6.665891754631993	1.2362782202790543e-09	5.976597530613962e-08	11.62303463684535
FTL	1.0788836983724774	11.16096871234684	6.665325395154606	1.2396365114055406e-09	5.976597530613962e-08	11.461638055714145
MYO1G	1.9464959839820204	1.841622187808838	6.632070200036888	1.453473304629608e-09	6.985727770662178e-08	11.528063529561202
LILRA5	2.4558162348283243	-1.0243351693936336	6.6230717550229965	1.5173511113468489e-09	7.270090976974902e-08	11.489923950687563
CLEC10A	2.5725807690081184	-1.2824094474840033	6.61238751780724	1.5968062690078946e-09	7.603557752547468e-08	11.42752672242105
SYK	1.0731318811753763	4.819070761426401	6.609132550654999	1.621819507003982e-09	7.698901955094594e-08	11.035491023617492
NCF1C	1.5986759882020358	0.9053704707183826	6.596800517974757	1.7201484794682996e-09	8.14062906172912e-08	11.39993883183529
HLA-DOB	1.4604252535687428	-0.1757374124396507	6.59348224998846	1.7475974828475217e-09	8.245239744761947e-08	11.385967568153308
C10orf125	1.1230069662345563	1.6953395449546034	6.591009882939239	1.7683300530634008e-09	8.317620749592118e-08	11.346263859944207
MST4	1.2320058000391607	0.19238390303928174	6.580402371853374	1.8600745032175206e-09	8.722562138492374e-08	11.33090050747903
CACNA2D4	1.2807084324760731	1.4129784508134324	6.568282480624946	1.9706658420996125e-09	9.21316139754934e-08	11.253940997971048
ELF4	1.1376927511508423	3.1914034863104495	6.5636874788299915	2.0142713493985896e-09	9.388573528254212e-08	11.072924948291043
IGJ	3.2011856494656277	-0.5742538634582388	6.549869407448124	2.1512264339661952e-09	9.996723320250138e-08	11.178515114742426
CCR1	1.2797157969132784	4.031195151560067	6.545468213129531	2.196749624894093e-09	1.0177613577437258e-07	10.844987792532006
DOCK2	1.1808249207613493	4.419639567588169	6.528901697376157	2.3767963021529505e-09	1.0978806392100515e-07	10.708203357327818
FCGR1A	1.378359945506746	4.601430762091556	6.5256413393373816	2.4139095972908295e-09	1.1116954408060572e-07	10.669611965845272
PLB1	1.1626195397258754	2.7588268541957013	6.52454998582843	2.4264600943756214e-09	1.1141495933341394e-07	10.950435209840625
PDE6G	1.4077086059219295	-0.9755708318329134	6.521711920209307	2.459400175479237e-09	1.1259236174271118e-07	11.036671632442097
STARD5	1.0508305871613155	0.2742563575233978	6.500282407751756	2.7227958401864554e-09	1.242819355692208e-07	10.967046708802448
OLFML3	1.02716715004287	6.08483967404725	6.4967692431420865	2.7685577184297936e-09	1.2599796011780193e-07	10.444133832792348
ADORA3	1.1632472842995671	5.670875981993661	6.492495989291829	2.8252450949611586e-09	1.281873309270484e-07	10.432519168248835
ATP8B4	1.1516013936832104	2.6694493310493232	6.491896982982909	2.833282333816665e-09	1.281873309270484e-07	10.810030972058396
CAPG	1.0427626547022548	6.758113073240313	6.487025694843101	2.899487285495311e-09	1.3079909310123293e-07	10.408606887819065
PLAUR	1.5594342027749697	4.257572604127641	6.479313512510758	3.0074387615494193e-09	1.3527336796846775e-07	10.500817418961423
SPN	1.0848526656544468	2.382568947261353	6.473505567013711	3.09134622092576e-09	1.3864328341989136e-07	10.755455868637291
CLEC4A	1.152764298632543	1.4096684821075751	6.472302870470296	3.1090083099148834e-09	1.3903124697207776e-07	10.814423366325947
HHEX	0.854322628254601	2.499032481125483	6.469852956809027	3.145295036009424e-09	1.402474329929289e-07	10.727026974847496
MS4A14	1.372992257143856	1.2989479107004482	6.467076617856718	3.186922181376861e-09	1.416395429944315e-07	10.794930531854721
RGS18	1.3409426651132714	1.813806876046813	6.466550150947459	3.194876909648831e-09	1.416395429944315e-07	10.767975004855609
IL15RA	1.1873844011917407	1.315441143476996	6.4621770659395334	3.2617148256738364e-09	1.441883562478394e-07	10.771953781468323
NCF1	1.229829561526207	2.7886942573571982	6.459404354090352	3.3048058930489302e-09	1.4567584376559684e-07	10.646176849926146
POU2F2	1.121306569218599	2.6626060457379594	6.454706060329043	3.3791092534491687e-09	1.4852677368152074e-07	10.639502427294467
CPM	1.395006599367739	5.393921167202807	6.439406714182924	3.6326828600469117e-09	1.592188385363743e-07	10.197415784853792
FAM20A	2.0944295533445754	2.5227219803179497	6.432972923852448	3.7448454935808255e-09	1.6366990446165715e-07	10.555077334685604
MPEG1	1.377914117013221	3.6202134489585047	6.421253528820934	3.9580067345407895e-09	1.7249753644207713e-07	10.340332361445299
IL21R	2.269611538354167	0.5012622525505847	6.420179071007481	3.9781388653615006e-09	1.7288655328111896e-07	10.602774048715677
SLC16A5	1.0960129722690308	-0.0034234005468956196	6.410113103374246	4.1717215729184614e-09	1.8079022591850007e-07	10.559539853014167
CYP2S1	0.9570445906494923	1.3727035228107352	6.407405379776091	4.225362730025266e-09	1.8242994682740874e-07	10.520256288214433
ANKRD22	1.5998941586116089	2.6268251111432415	6.407012247887185	4.233207218318144e-09	1.8242994682740874e-07	10.424539947391803
C19orf38	1.060233616838518	1.3241832238209739	6.404343146754669	4.286847370721733e-09	1.8422696722979079e-07	10.508337997158296
CSF2RA	1.118044678569905	3.967308533511766	6.4013457591945935	4.347884849121597e-09	1.863310207006889e-07	10.187183395534982
LRG1	1.595544317824431	-0.7142059263866299	6.398847680029742	4.39940924013519e-09	1.880168580520934e-07	10.496914483639395
LIMD2	0.739582263090532	4.345493526137933	6.381792711384465	4.7676401879614304e-09	2.0319102988914074e-07	10.03618561407528
LSP1	1.4190255588851013	4.571671964327672	6.380970379260021	4.786143655720493e-09	2.0341769785249524e-07	10.00190693517505
GRN	0.7873772110291624	7.882201484415518	6.375012318891038	4.922340338587147e-09	2.086315020431937e-07	9.940048379731762
CTSZ	1.0795739258411094	6.9797660191839155	6.370981469468788	5.016643890593955e-09	2.1146661733356159e-07	9.878160503805503
EMB	1.3584897967160936	3.2464441166316815	6.365518283222797	5.14730834585255e-09	2.1638330561256984e-07	10.148791905867071
IL1RN	2.235922659290237	0.8771068767863485	6.3624416602956915	5.222364723456637e-09	2.1894196454752443e-07	10.334049525422962
RGS10	0.9431522412549249	4.82006063393944	6.3460212075436795	5.641587858559359e-09	2.3587647014052517e-07	9.811980395363387
IL2RA	3.3119372668450207	-0.9020295882759518	6.342461858331032	5.736747250680539e-09	2.392068556310793e-07	10.240282875448285
EPSTI1	1.3451651030220875	2.8446349919958167	6.336920083932073	5.88806743591375e-09	2.448547288444133e-07	10.077162737460133
SEPT1	0.9563440234163301	1.0511367748175944	6.333590282455187	5.980875356414071e-09	2.480455510719255e-07	10.198262976084067
HLA-DQB2	2.161241979519746	0.44845249247210145	6.320109363296187	6.371588383330468e-09	2.635411945791487e-07	10.152899781232241
DSE	0.9134433359441472	4.681519883205077	6.31432908221429	6.546729942952032e-09	2.6936707422377786e-07	9.681540889435185
PLCB2	1.011627129812199	4.71795365439233	6.314308601095146	6.547358882156902e-09	2.6936707422377786e-07	9.677230769638527
CTSW	1.6498843018194442	-0.18952233873278296	6.304358762453881	6.860054746840886e-09	2.814811825379287e-07	10.085134657836596
SERPINB1	0.9971465633881271	4.630940955928191	6.298519342908737	7.050382100246876e-09	2.8711027594792243e-07	9.614944626140108
SELL	1.77661553143664	3.3272844115506532	6.2984379336575005	7.053071984979427e-09	2.8711027594792243e-07	9.827991657979881
MAN2B1	0.8482486510385296	6.417988460721112	6.296859266099062	7.105434095504782e-09	2.884806242774942e-07	9.519934401871067
NPC2	1.0335298732047944	7.467479583538273	6.274813414227542	7.877988797435913e-09	3.190068534562763e-07	9.457374537154726
HLA-DQA2	2.3236034281142643	2.292858144949119	6.27105594003133	8.017681439306842e-09	3.238135844126334e-07	9.839889890435606
CCL4	2.1048443718771983	2.3313329912382827	6.270052042521016	8.05541519743521e-09	3.244881087885912e-07	9.831575628713294
STAB1	1.4182276150501725	6.426140967040114	6.264207751120462	8.278588143887143e-09	3.326095257392991e-07	9.37015727639094
CSF1R	1.093015890341241	7.315326525312473	6.2612481719315145	8.393918070217942e-09	3.363671895774608e-07	9.3876571499515
CD209	2.3951759295601076	-0.2709092412274488	6.259553813010352	8.460655936122408e-09	3.381632118717526e-07	9.885292997455139
MACC1	1.290929745877483	0.03108071081398489	6.251906579857947	8.768434058167697e-09	3.4955917480468017e-07	9.851998596590576
FLI1	0.6979073261434618	4.2766618429684815	6.247417980172237	8.95419992972225e-09	3.560448363808115e-07	9.42917470190159
GGA2	0.4601817828049679	5.737709492775684	6.246850781139773	8.97794849502638e-09	3.5607143799811563e-07	9.295730805892305
MARCH1	1.1592164604839952	2.9584052529617857	6.224068763218526	9.984925687624969e-09	3.949934192530206e-07	9.547795893053001
IL10	2.129111926241148	-0.5905110857899752	6.223329715544523	1.0019391313925851e-08	3.953431437116318e-07	9.721023279051819
SYNGR2	0.9090010509483841	6.092189854946881	6.216883441432339	1.0325029106999064e-08	4.063636455683203e-07	9.15216013063981
FGD3	1.1341459640194063	3.009785405219073	6.205157671905571	1.090472231293417e-08	4.280866560914717e-07	9.454554815853708
LOC606724	0.9554963750839502	1.5398910469168692	6.198829575584523	1.1230773589396011e-08	4.3976744907919206e-07	9.570293111316161
LAT2	0.9393074580964687	4.865195641859593	6.196668511784692	1.1344306893033099e-08	4.4308852340687256e-07	9.122573653341968
ARHGAP18	0.9220903323881098	4.631134658470567	6.195600872266908	1.1400812875885912e-08	4.441710632554744e-07	9.144101450310691
FAM177B	1.6546160441910143	-1.265197563549423	6.167056791016927	1.3018748993286324e-08	5.059276057139078e-07	9.455976841717378
PLBD1	1.3482888204145338	2.9890419087792632	6.166233498789875	1.3068624951045248e-08	5.065898134289601e-07	9.28154003954797
TLR7	1.2052298678305142	3.615904535890416	6.162350591549539	1.3306404938278157e-08	5.145143242800887e-07	9.156802902166891
PATL2	1.477549177914106	-1.3268105888315038	6.161133498906336	1.3381810407185969e-08	5.161364274051628e-07	9.427843547173094
SIRPB2	1.2838399675964312	2.3414204595479524	6.158587296476811	1.3540925567865227e-08	5.209710714738771e-07	9.327343374074013
TRIM38	0.9418392518146774	3.220671887891408	6.145690553533631	1.4375931976297395e-08	5.517210908714333e-07	9.152146775339016
BMF	1.0431543676568582	3.5111055889765583	6.1314763709286595	1.535505770559792e-08	5.878358071512772e-07	9.036400329955898
RPS6KA1	0.7969910235800235	5.218802601084785	6.1289368633111785	1.5536776127584344e-08	5.933202527137903e-07	8.78330241837136
HMHA1	0.7319532416331649	4.937944299001041	6.127096568926887	1.5669783240214667e-08	5.969220143951404e-07	8.798884443953323
GPX1	0.8017586166060129	8.100167887191065	6.118094223783402	1.6336760547738784e-08	6.207969008140738e-07	8.776247546685283
PIK3R6	1.1577525340929373	1.316102802339514	6.111559449997187	1.683835489807679e-08	6.382853547113727e-07	9.191917172280716
TNFSF10	1.1932747059282311	3.620624684327221	6.103862254762516	1.744865206132957e-08	6.597985392210603e-07	8.891489657295656
MFNG	0.7341853625907224	4.29314779749874	6.102996433166051	1.7518649782077918e-08	6.606865344508087e-07	8.770000376621823
TMEM86A	0.6216395189176849	3.9669159093009516	6.102513864386086	1.7557783194505543e-08	6.606865344508087e-07	8.82225315196008
AIM1	1.6802892589895533	2.526657975564036	6.089923842893005	1.8609732884786754e-08	6.985668100887835e-07	8.998879303839509
RGS19	0.6412358301299719	4.55008367998485	6.088645448523391	1.8719957012464928e-08	7.009987786124003e-07	8.668856973324214
S100A11	1.3095160172127391	6.776352913846589	6.0854845343228305	1.899526053661057e-08	7.095856647913509e-07	8.565389674505033
LAMP3	1.4824550976259483	0.1496739825744467	6.072634712113855	2.015606383945706e-08	7.493198865425145e-07	9.05812170905847
STAT6	0.819630985780285	5.14000523283473	6.071101534733969	2.0299145585077128e-08	7.528250434773316e-07	8.527459268124005
HLA-F	1.047478207437778	4.965003827398296	6.067626603796558	2.0627150691898183e-08	7.630384652427955e-07	8.527137946207691
RBM47	1.2456679943839197	3.6374029704632953	6.067140426708926	2.0673455954854066e-08	7.630384652427955e-07	8.722951861649584
CLEC2B	1.3673400242693088	2.541940901895304	6.061372238996696	2.1230709841113907e-08	7.81736017729607e-07	8.86936174569196
GIMAP1	0.8064115015596203	2.549154288005425	6.059384420790782	2.142615441934807e-08	7.870540723373858e-07	8.85962369228195
SIPA1	0.6382682599999665	5.531355691240685	6.056516688344381	2.1711237454609165e-08	7.956317611632071e-07	8.437489330089583
SLC2A5	1.04019095386926	5.634165543733525	6.030287376916166	2.449811476259178e-08	8.956324989508673e-07	8.31524447883346
TRPV2	0.8340041156295039	3.4986669352721464	6.025613181370847	2.5030452009687633e-08	9.129310014313494e-07	8.562346168782359
PLCG2	0.8595607288505334	3.4709926587400313	6.018491797087131	2.5863452577411643e-08	9.410880810478934e-07	8.535584123363886
CXCR4	1.0896105470806807	5.86302068695156	6.015253971953094	2.6251151041753625e-08	9.529476665227646e-07	8.241145413079552
IFITM1	1.3221605994743726	5.378004696434529	6.012947623903097	2.6530796128484782e-08	9.608383161273783e-07	8.248929656858833
ZC3H12D	1.025572541315005	-0.6408179472045149	6.004015897861017	2.7641696375801287e-08	9.987262100371482e-07	8.760561681336025
CREG1	0.7588265099193414	6.270664489935728	6.0029920584789505	2.7771926130153377e-08	1.0010870942430053e-06	8.182309534688418
CORO1A	0.7363692336608292	6.191794468561768	5.9975246171527035	2.847765738774333e-08	1.0241335621867228e-06	8.157590548897346
LHFPL2	0.7411094217816521	6.170808250032995	5.9905410663283085	2.9404796762498873e-08	1.0550167545391456e-06	8.126267092874908
ZNRF2	0.6853803386771937	3.896740734578174	5.9895029234252535	2.9545132925462623e-08	1.0575923683852375e-06	8.326670065944683
ZBP1	1.9321958307574791	-0.7571814043104502	5.982541350325813	3.0503371941160385e-08	1.0892111788934135e-06	8.666328380530366
CD40	0.9857361007698318	2.9640039977532826	5.982067884631719	3.0569642238841586e-08	1.0892111788934135e-06	8.459337827750762
ITGAM	1.078229009842956	4.325007053467479	5.981171230955302	3.069553388348582e-08	1.0911767206323025e-06	8.216879733831833
DHRS3	0.9464407007773659	6.0281453950030075	5.976301483030025	3.138821332313426e-08	1.1089575378772222e-06	8.063406560849838
VDR	1.646268220134915	0.8541561747581958	5.976140594342734	3.141135883149767e-08	1.1089575378772222e-06	8.614476180769383
GPR34	1.1620969043366767	5.284063764918199	5.974900556173808	3.159031548481397e-08	1.112729194748196e-06	8.083966632977273
ACSL1	0.9624961541030865	5.876372084988315	5.969695360996359	3.2352509820074957e-08	1.1369806867975318e-06	8.036271732437072
AKNA	0.8314978498920906	4.827419220856374	5.968543350355241	3.2523627467057525e-08	1.1403966467312806e-06	8.095572732186412
APBB1IP	0.9528448122830051	5.095137686696043	5.9607208742572	3.370934314805895e-08	1.1792919412432051e-06	8.034744789466412
FPR1	1.6812613646985581	4.8130861724953675	5.954094471183534	3.474694585054024e-08	1.2128413587831103e-06	8.032467817494311
TNFSF13B	1.2953721898018535	2.4459840323395663	5.944263158507711	3.634451636386359e-08	1.2657408543153218e-06	8.35989350473225
ABCG1	0.8640250060095367	4.7111943162503245	5.943088782943286	3.654011499758743e-08	1.2696866986098622e-06	7.994810047881984
PLA2G4A	0.9483384748517523	3.628088609048975	5.899778976025308	4.452360028794724e-08	1.5401571866422646e-06	7.976879635760621
IL18R1	1.4725418439030102	-0.5772172468488211	5.8964203636205985	4.5209910118176e-08	1.5603993138774483e-06	8.295895718095917
RASGEF1B	1.278286346738931	2.7214519553405365	5.884267111348566	4.778136118093449e-08	1.6454706256684316e-06	8.060455979216083
TPRG1	1.1598903462177368	-0.6090034162341618	5.8757117568923745	4.967723570767017e-08	1.7069496492158917e-06	8.206777828745274
PLK3	0.808012718679961	4.255146651048123	5.867170922914692	5.164359185678926e-08	1.7705718559256549e-06	7.719647521264664
ESR1	1.0418237514781958	-0.27601176395854715	5.861344795098961	5.302862626917881e-08	1.8100124913294043e-06	8.14388392061392
MICB	1.0979038505097292	1.6968729588259897	5.848763007858472	5.614540041712162e-08	1.9115423077293454e-06	8.010485835956718
FCAR	1.8008460772259978	-1.1567870672853218	5.848210995537868	5.628619139461732e-08	1.9115423077293454e-06	8.083567677432487
KCNK6	0.9718738603570379	1.213938465360287	5.84786393629582	5.637488657096527e-08	1.9115423077293454e-06	8.036450728407464
HLA-E	0.7818483053680119	8.436524836084535	5.8161323113886	6.509206381645666e-08	2.1974624957555654e-06	7.443359120561297
ITGA4	1.5286756782075184	3.197396290928794	5.801479750593928	6.955184510958082e-08	2.342894904695661e-06	7.622883958850283
PRF1	1.604483802641298	1.6379338441027715	5.78830803412643	7.381621446077621e-08	2.48112539586243e-06	7.751433968095362
CEBPA	0.9078334976293716	5.171821616037271	5.774421328084498	7.859013219602401e-08	2.630127027158912e-06	7.200984695321881
KCNQ1	0.8433562353906008	3.2219610427817544	5.76714148085586	8.121259968719098e-08	2.7120086319783164e-06	7.468029509264893
CASS4	1.153568022091918	1.0758173782085252	5.760682062000758	8.361134027061401e-08	2.780077063997916e-06	7.666080178804833
PRRG4	1.3271093732541104	0.3181575548393655	5.750302747002543	8.761221791844169e-08	2.906841501173588e-06	7.654559673242515
TES	0.9625063021930367	2.9332507603326907	5.744396328020454	8.997224262408719e-08	2.972359227418452e-06	7.416571923376386
MGAT1	0.5036289376107783	7.0514104250719845	5.740323466910765	9.163587711114637e-08	3.0208510941683038e-06	7.036327113712584
NANS	0.5111057465204709	4.879572570504865	5.739259786676923	9.207530685551805e-08	3.028865318053161e-06	7.073155641949036
TNFSF13	0.9161285320332659	4.918214250171398	5.731961524834567	9.514667255215007e-08	3.1232401364565346e-06	7.0371360364919155
TGFBR2	0.8524276691966923	6.0084951025363935	5.728162772099274	9.678489372256585e-08	3.170270361680989e-06	6.962472226780803
IRF5	0.8307336855416625	3.9969742142811997	5.72400190718896	9.861105636156398e-08	3.223244443953833e-06	7.133253846482506
DRAM2	0.5325368568086919	5.2464707416143215	5.71991293317793	1.0043860245488229e-07	3.2760396589300715e-06	6.955826310146
GYPC	1.0317555560750602	4.704759348207242	5.710201945523772	1.0491315263282883e-07	3.4147681831630447e-06	6.96541337237374
TMEM173	0.8409731893066077	3.985019455854571	5.709537703716996	1.0522626667584679e-07	3.417749141631503e-06	7.072177775319755
B4GALT1	0.9782702448276259	5.05420800055185	5.707880791873113	1.0601131389650337e-07	3.4360137621749034e-06	6.9185697030587985
SIGLEC8	1.2192535155371877	4.236000464750081	5.69905856134164	1.1028907613736411e-07	3.567169531755249e-06	6.982675013555566
ITGAX	1.03991095223597	4.865564040558486	5.697479507848877	1.11072408585516e-07	3.5849897900781185e-06	6.891551674583928
TNFRSF11A	1.2660228056587033	0.9611873978605817	5.694507255452355	1.1256171382733823e-07	3.6254741564262512e-06	7.38759416398721
HMOX1	1.341680561893078	6.343635584201447	5.692616124436748	1.1351948433118781e-07	3.648705425544928e-06	6.806044066001908
GIMAP6	0.7708231156551619	4.493388695765415	5.691118753554472	1.1428350221388107e-07	3.665625513837333e-06	6.909195564752823
FOLR2	1.5820560490833864	3.801730290864982	5.684861961638699	1.1753092540712346e-07	3.7541762260478276e-06	6.998694701467016
PLEKHO2	0.6374703870649592	6.044468240324291	5.680921656831097	1.1962232364848736e-07	3.813085143076163e-06	6.755128877228373
PSMB10	0.5787483986749526	5.209157044059752	5.67453631229842	1.2308925791424414e-07	3.907450763582219e-06	6.760014564378643
WNT5A	0.8808274556334581	4.87053128130146	5.67398270553226	1.2339444252007798e-07	3.9090953987674805e-06	6.788368226628281
GCH1	0.9242978610462385	2.1386673853695917	5.673029597829491	1.2392159862420948e-07	3.917750867980131e-06	7.20884498312547
GIMAP5	0.8061100634880418	3.863717050437517	5.671639507441726	1.2469440980232284e-07	3.926092560061708e-06	6.929366831480116
RGS1	1.5497639860052699	6.249526646453653	5.667041694441479	1.272843678879991e-07	3.999477042313748e-06	6.6936645238661825
CIITA	1.257139763929339	3.4388060171340995	5.64893530961874	1.380067819872793e-07	4.318800471601917e-06	6.91271486042718
GNA15	1.0996073906395898	2.9262846088354055	5.647515223729748	1.3888425951119143e-07	4.337462258580286e-06	6.996998661125335
CXCR2	1.2862944360704875	0.40345980566257905	5.644706489900321	1.4063593506306816e-07	4.383295365965688e-06	7.200865786572319
VENTX	1.4970178449893456	0.44090390646490396	5.637791694271427	1.4504123612881628e-07	4.511484256039068e-06	7.170011909457072
ITK	1.6721330525772515	0.009634994944390346	5.627174265228582	1.520701216975206e-07	4.7205992707230335e-06	7.139557670771749
ACRBP	0.9518327194130352	0.44066857335660736	5.6169942088825024	1.591226650573388e-07	4.919728409828904e-06	7.0817731258871
SAT1	0.955258810613155	8.052950244474168	5.615445018091055	1.6022366117221012e-07	4.943861289129715e-06	6.542705160446281
RNASE2	1.7097808463123383	1.9098040304826578	5.61404602922281	1.6122432664130586e-07	4.964808206431271e-06	6.977869627814092
C12orf59	0.9579182975056804	1.5901688321422838	5.611550219143068	1.63024764080395e-07	5.000290378195495e-06	6.9934716537314845
P2RX4	0.5687660103690302	4.373989533227416	5.607173485609873	1.6622978712571022e-07	5.088478483681463e-06	6.561184299599601
LRRC33	0.8978385033045395	2.9055738828943913	5.605090980689134	1.6777639001347142e-07	5.12565177253037e-06	6.817223553398842
EMR4P	1.5136918641978718	-0.14721471765079308	5.593225994581767	1.7686101976597854e-07	5.381877343095694e-06	7.000352561644707
FMNL1	0.8695581786901627	4.617351066259386	5.592093402790756	1.7775301147122526e-07	5.398372954681228e-06	6.4620962446972605
CLECL1	1.5224321145215745	-1.2154811373448684	5.580385107136676	1.8723643253212841e-07	5.675213518871664e-06	6.955025341706341
BST1	1.1381854045696511	1.6563699493059587	5.571723611207062	1.945694607143348e-07	5.885916940981877e-06	6.8186470867141935
ADPGK	0.5510985224318832	5.548174255328632	5.570721286980103	1.9543601353120115e-07	5.900561285243388e-06	6.288949898698284
CHIT1	2.179995596721858	1.1576094368186995	5.565034799499509	2.0042430710310786e-07	6.039348066380367e-06	6.824163258181314
SCIN	1.4507080490031061	4.85511632956247	5.562804530244811	2.0241462559539594e-07	6.086685937954114e-06	6.307372491068332
HPSE	1.4242661813382211	1.7915363662099997	5.562392627889174	2.027843253894487e-07	6.086685937954114e-06	6.767861936033509
IRF8	1.0155737660676807	4.01608064851673	5.561308733785372	2.0376033105197892e-07	6.095678958503383e-06	6.423228056705762
RHOG	0.5579696110520445	6.062489788260553	5.559082997454674	2.0577897796237705e-07	6.1407312804710895e-06	6.22553975374921
TAGAP	1.010495238792013	2.923304219867865	5.5583533888712395	2.0644495707205412e-07	6.1487119646865845e-06	6.613702264693497
COL14A1	1.8499175730073576	3.267631625275499	5.5554123510651445	2.0915099020552993e-07	6.2173053504641926e-06	6.541780428717614
ROR2	1.8507415346522786	0.5855792543307727	5.553008953469161	2.1138812686727068e-07	6.2717231179004845e-06	6.804786455549797
OASL	1.6231099002505884	2.169892411233005	5.543764563004202	2.202136654615352e-07	6.514443933345388e-06	6.651462118296319
NCF1B	1.208834519981649	0.67114139679272	5.5435594574962685	2.2041351654176124e-07	6.514443933345388e-06	6.760749359731163
C2orf65	1.0847736315100978	0.003195973944921343	5.542089775308943	2.218507566330523e-07	6.544385226261436e-06	6.781495056347575
OSM	1.832967912895234	1.570459417258317	5.537559528560657	2.2633902520660646e-07	6.664042902457108e-06	6.679974231389059
MEI1	1.1632845581981384	-0.3040955156438616	5.525252014058884	2.3898648840409545e-07	7.0230162725683516e-06	6.71897173704205
REEP4	0.6136689575918921	4.164995227371975	5.522873747518319	2.415090609484557e-07	7.070212129625757e-06	6.231381122898004
MKNK1	0.5500245001704966	4.898420641497555	5.52227023999673	2.421533257994095e-07	7.075646800063049e-06	6.128083897148177
SFXN2	0.7774882853947513	1.930583347094671	5.519236030718952	2.454180465425404e-07	7.157485107860706e-06	6.571794000488776
SOAT1	0.6045858869253422	5.232766415020436	5.517576447252571	2.4722191161465524e-07	7.194962142129313e-06	6.078067157344354
C20orf118	0.9068057374795022	-0.4567659886242997	5.51719735034359	2.4763578542070683e-07	7.194962142129313e-06	6.68833480969721
UNC13D	0.7753099277885767	3.6172477325770553	5.516557176291981	2.483362279683367e-07	7.201750611081764e-06	6.30731314788884
TGFBR1	0.6442704911009356	6.375453911853863	5.510673114003967	2.548658096870005e-07	7.377241485649238e-06	6.017264349112116
TNFRSF8	1.6632855729242904	-0.8311545310278766	5.507912926790489	2.5798646948924856e-07	7.453586612884132e-06	6.654206747595294
CD226	1.1488861112346629	-0.1289248834588915	5.506103928982472	2.600519884087133e-07	7.499218835831082e-06	6.634753795370472
RARRES1	1.82444412855735	1.8074816590992893	5.50416462371458	2.622842837532866e-07	7.549481212212137e-06	6.519268045737769
CLEC4E	1.90311648431559	0.6672774476158626	5.500063537005805	2.6706695394247316e-07	7.658566850231368e-06	6.577900994431427
ADPRH	0.6740755270426266	3.7246918388953687	5.498925169873265	2.684095900017941e-07	7.682788783947457e-06	6.210704421902328
IFITM2	1.083018421507056	5.780422752416582	5.498089258060403	2.6939970552758215e-07	7.696849364591735e-06	5.968109977333201
STEAP4	1.7721642829557918	-0.17012267746548224	5.490654999506073	2.7836422651561393e-07	7.93826855209407e-06	6.571453153086376
ICOSLG	0.9850499091056442	4.253738865195597	5.47704264619091	2.9554186702662284e-07	8.3970901003439e-06	6.019945524055546
PDLIM1	1.3631998193990573	4.530637431081554	5.472824875141206	3.0107192610156654e-07	8.538488374806928e-06	5.960330163249438
DARC	1.9212310412217468	2.0374228079079755	5.470669839711426	3.039364461976198e-07	8.603910994379593e-06	6.355481789457214
LYL1	0.7170540538264261	2.734911239863748	5.464855613508904	3.11798625961494e-07	8.810309892552985e-06	6.243631365092752
GPBAR1	1.0959701308195506	-1.2071470857206417	5.464230267829817	3.1265600576603437e-07	8.818385478900142e-06	6.474642867020689
HLA-DQB1	1.6599654465833265	5.458231442590166	5.461223462235484	3.1681082303577667e-07	8.91627587710143e-06	5.822309135796264
PIK3CD	0.7064955286076589	4.040468619017342	5.457945054939778	3.2140254811565773e-07	9.01563365877885e-06	5.975601361699908
RPGRIP1	1.001645974747054	-1.3072441441290372	5.443757694673818	3.420357698600663e-07	9.559651915581708e-06	6.390262946669396
TGFB1	0.759569606554864	6.0877838248581275	5.440045998393815	3.4764439282441326e-07	9.69883850360768e-06	5.714143800424327
UBA7	0.7475677005388848	5.081058165503336	5.431289277074962	3.612355198663124e-07	1.0041696577472914e-05	5.720897787523052
LACTB	0.4769712319523842	3.6015892668202896	5.4239296664122625	3.7305931131700406e-07	1.0333140134647646e-05	5.9154832430178725
IER3	1.2134032542863662	3.7895213884759444	5.422426288278382	3.755207810186281e-07	1.038267851174802e-05	5.871983772955797
RIN3	0.7565239229061511	5.0062920040796985	5.419194505769932	3.808660851600753e-07	1.0492860646160075e-05	5.676243289469889
SLC2A9	0.8299156263325955	1.4442202641168356	5.418542115154363	3.8195412383114264e-07	1.0504078827926682e-05	6.187589337368705
CTSD	0.6395812262669764	9.286820975453809	5.417940153297274	3.8296075667405143e-07	1.0513022338020045e-05	5.763841610335726
RAB11FIP1	1.0248832041552078	1.8782130667093826	5.416920397793918	3.84671973927905e-07	1.0541241942734847e-05	6.144936455880709
GIMAP7	0.7805511986276237	2.9645988204555658	5.411970321942097	3.9308542256069843e-07	1.0752698402954707e-05	5.984161016199618
SCML4	1.4587623118792319	-1.3991072348961875	5.401963993677713	4.106463356561813e-07	1.1210664741912387e-05	6.21894177248296
ANKRD58	1.0556892618710099	0.07502783012845693	5.401610500959982	4.112805447188496e-07	1.1210664741912387e-05	6.193858307127277
FPR2	2.149819581103247	-0.5778068280842394	5.387866154457489	4.36696614349766e-07	1.1861541137655263e-05	6.155510715576116
MYD88	0.6128344743902341	5.63916255246017	5.386143282475426	4.399889771565632e-07	1.1929964744413809e-05	5.494605359682542
GZMB	1.5441194405019625	-1.2923269709703005	5.385075844634946	4.420409926076648e-07	1.1949988277902155e-05	6.150380198584079
CEACAM21	1.369953479601927	0.20675559566696225	5.384953597039277	4.4227659493661726e-07	1.1949988277902155e-05	6.119724556325334
DOCK8	0.9217945082658092	4.658091616265762	5.380205821483631	4.5152241211541017e-07	1.2178475129574386e-05	5.5492928843293665
SLC16A3	1.1987120322124314	5.158198255446953	5.378840596381601	4.5421587192823186e-07	1.2229742534221224e-05	5.491404122074225
IRF7	0.9294096257371196	4.121950705730138	5.373964708254415	4.6396445309799884e-07	1.2467729164560682e-05	5.604214260353659
FAM105A	0.7076245428857799	4.05664201163109	5.373615221300115	4.646710052905362e-07	1.2467729164560682e-05	5.614503124643705
RNF135	0.7175393668557568	4.337434342775409	5.371497435536638	4.689750653309475e-07	1.2561366854037949e-05	5.5575541917237885
IL1R1	1.4907984717867078	3.7075573327318887	5.369359344163234	4.7335994341880925e-07	1.2656840913458213e-05	5.663445988480433
WDFY4	1.1022861242308037	3.449257487500563	5.365841168465234	4.806625789768737e-07	1.2829865516358491e-05	5.700209410255681
TMEM119	1.0445371439361333	5.086680986588304	5.363784792703316	4.849818777817751e-07	1.2922798636299182e-05	5.433681990471509
CASP1	1.0008379083945314	4.100000184991274	5.3607117838036915	4.915073931071596e-07	1.3074096656650447e-05	5.552114330381622
RNF130	0.496442569573472	6.941175189565513	5.345887682417782	5.242120561497317e-07	1.3920040623542272e-05	5.331420728987698
FCN1	1.9999437651706393	-1.3917775291057672	5.343832707787804	5.289104351296885e-07	1.4020670435018614e-05	5.982541564394854
CD180	1.0304240968956444	2.6041147090719416	5.340891489857997	5.357067874060035e-07	1.4152199171403804e-05	5.740151079688236
NAT1	0.9482954526591773	1.2371464734990705	5.335321090612257	5.488132533595616e-07	1.4473659611677463e-05	5.855470279789066
COTL1	0.5884461743163554	7.907600087328981	5.332341653757924	5.559516641124293e-07	1.4611962987949846e-05	5.323020541595708
FAM70B	0.8707348953008407	1.6802208428373862	5.325477978504826	5.727434932767757e-07	1.50276983235954e-05	5.780999026537376
MBD4	0.334151980577186	4.923135909454586	5.323655465211841	5.772849046044787e-07	1.5117532465949968e-05	5.27988525397341
SP100	0.8220230600372975	5.365010492584419	5.323319044375513	5.781270517831528e-07	1.5117532465949968e-05	5.241971293562724
MERTK	0.6776462086400761	5.078455026949419	5.31932078122708	5.88228142222646e-07	1.535564091067848e-05	5.246661227034302
ALDH3B1	0.8963753949348621	3.7623805448074097	5.318526672903501	5.902547905362717e-07	1.538251842634054e-05	5.43855921015145
LTBR	0.8142496478596906	4.419548777543959	5.316251824709976	5.96098300944545e-07	1.5508608072466174e-05	5.311932816466214
CTSH	1.0454984231452906	6.248997640553306	5.298626334514866	6.433309236891944e-07	1.6709275236829783e-05	5.114518586981649
FAM78A	0.589110263039859	3.991451054376384	5.295817344439488	6.511888670824121e-07	1.6884944271172193e-05	5.2990216342458805
RASSF5	0.7888742596420748	3.9197733128232204	5.290145331761859	6.673428866795235e-07	1.7274775261227666e-05	5.288834318328433
IFI44	0.9886944920584533	5.004973518416818	5.2875429382087855	6.748849915515328e-07	1.7440746481837602e-05	5.119842226352334
ISG20	0.893426420227212	2.7214254078225184	5.286701924686616	6.773401290143463e-07	1.7453016078793882e-05	5.496955791265466
NLRP3	0.9315338606672938	2.8887244451873744	5.284625479318141	6.834392497983218e-07	1.7573501243147516e-05	5.462327244561215
LITAF	0.5130775717901361	7.118361448671667	5.275223052396533	7.117352440306089e-07	1.8270634517311536e-05	5.041342422362584
HLA-DRB5	1.5643396555731774	5.321727643133489	5.265775311051887	7.413195275490051e-07	1.8998467892069853e-05	5.002921000520772
C10orf54	0.7883311842562675	6.2799582245801515	5.262926527293517	7.504734829312889e-07	1.9201168979542162e-05	4.964825872395635
CARD11	0.8437579404757014	2.862724486466516	5.260569569969103	7.581304549353532e-07	1.9364961355534153e-05	5.366438283482244
TM6SF1	0.6943955075084611	3.881153081973355	5.2601378071857265	7.595413559470643e-07	1.9368932296779024e-05	5.170806214869043
POLD4	0.652192948144541	5.301176425977439	5.251958959446458	7.867575939143718e-07	1.9963973945577184e-05	4.94647376165133
S100A4	1.4731825317580065	3.990340296298105	5.236090094123864	8.423072558959198e-07	2.1268602854275367e-05	5.049647666463912
CDCP1	1.402625876384676	2.8951791673627767	5.23385951808191	8.504163288759179e-07	2.143827307499618e-05	5.250394919209212
TBC1D1	0.4295048500694456	6.056914235822465	5.233196425569046	8.528416125672384e-07	2.1464339965232225e-05	4.841110792099485
SLC29A3	0.614070406931293	3.340859691292426	5.221798081676761	8.956029801752637e-07	2.2394429137996707e-05	5.119517491607239
RAB27A	0.9294055218579143	3.1504823292473625	5.221114857914476	8.982315829157305e-07	2.2423813691300796e-05	5.153164213206226
UNC93B1	0.7420972363591476	5.012278080454654	5.219363884778913	9.050026339309467e-07	2.2556349977845955e-05	4.834038637917953
LPAR5	0.8929131928489693	4.193153466912991	5.212588096046171	9.316774867367268e-07	2.3183742363506806e-05	4.914962782493527
FLVCR2	0.8518561906869264	3.5243702413738656	5.207536999166009	9.520604884696886e-07	2.3652800670064988e-05	5.023443924895066
IRAK3	0.8619419709373055	3.399637440459523	5.204626570665273	9.640021390095194e-07	2.3853988997797893e-05	5.036632471139101
CLDN7	1.1127818376248473	-0.2687867311064733	5.204434081889941	9.647970660244934e-07	2.3853988997797893e-05	5.399964421989534
SIGLEC5	1.027414777985055	1.4097459293029782	5.203335567871827	9.693458961194476e-07	2.3928109576529337e-05	5.299209478974888
C1S	1.2876894849863199	7.369455446180516	5.202642707501323	9.72225717721154e-07	2.3960860020769915e-05	4.7504456834335835
CASP4	1.0519602134814061	4.140031766422421	5.1968827616118345	9.964920395020808e-07	2.451974351744514e-05	4.859137744685003
KLRK1	1.4784253463634989	0.08608487017150931	5.1893356058937155	1.0291843004100127e-06	2.528384615720649e-05	5.324776315686779
CMTM6	0.4989418460473827	6.295538688204514	5.186583084626327	1.0413661191071127e-06	2.554244274337764e-05	4.646513862337753
SYTL1	1.2323166390977274	-0.7052296898218006	5.185833028745898	1.044709964391308e-06	2.5583786239093805e-05	5.337624074333096
SERPING1	1.1483670473277217	7.536979490728201	5.183416268047225	1.0555556331649681e-06	2.576758276656508e-05	4.679501469217708
MTHFD2	0.825970933462612	5.406588617082129	5.177661777031003	1.0818242433744897e-06	2.6289179983590164e-05	4.63043273027971
CD244	1.0918235227854645	-0.810266274588192	5.177644377359439	1.0819046303185427e-06	2.6289179983590164e-05	5.3070758440101855
TNFAIP3	0.9479046135763656	4.1641777684791705	5.177616255507451	1.0820345663455894e-06	2.6289179983590164e-05	4.774999876453882
BNC2	1.2842223766982173	2.123515766864872	5.176620082968081	1.0866471843432215e-06	2.6348651722571484e-05	5.122060077754582
SIGLEC14	1.2907176364680275	2.3328087759324494	5.176350648295036	1.0878980520662455e-06	2.6348651722571484e-05	5.095162271580145
ASGR2	1.3886920364142352	-1.288484890610265	5.175741750344572	1.0907300782797778e-06	2.63758364384019e-05	5.306288151729732
CTSB	0.8377674917356472	10.10352152604705	5.165603121274347	1.1389564883684745e-06	2.7455969847732537e-05	4.752631164020504
FUCA1	0.7633930308082739	4.941121738341203	5.160814093872488	1.1624539796328932e-06	2.7978689544112752e-05	4.59802455783381
VASP	0.583334448078376	5.553361311758883	5.1587686803005495	1.1726334047121712e-06	2.8179732348752922e-05	4.544783058444727
IGSF6	1.0345670323785168	2.893987506317684	5.156763903360195	1.1826949705104768e-06	2.8377321936291813e-05	4.932604463556808
NINJ1	0.6285412376653134	6.195298433090507	5.152732325588766	1.2031842976202732e-06	2.8824110782120457e-05	4.505920319717652
CEACAM1	1.3074607361460147	-0.6722226648055729	5.150749872300799	1.213386154922623e-06	2.902344433821121e-05	5.196230588309924
CLDN23	1.34304092128538	0.5985204778778445	5.145684341509471	1.2398386041977477e-06	2.961026313554621e-05	5.121012117233409
CEBPB	0.911891123505602	4.898104304308422	5.12926095218651	1.3295291863607544e-06	3.168174131883804e-05	4.472188754004103
GPR160	0.9818291170825788	1.6648983718102237	5.129056898636684	1.330682419925269e-06	3.168174131883804e-05	4.975336708509782
TRPM2	0.8800356478560891	4.237603905042023	5.128523368617012	1.3337023424861226e-06	3.170471454526333e-05	4.559542474160239
HSPA6	1.4761767799514462	3.8485620999245866	5.12341469175927	1.3629593332708831e-06	3.235036399031259e-05	4.61085247602625
DOCK11	0.6984257331205668	3.965817515806724	5.121179407194291	1.3759566220713105e-06	3.2608692419840516e-05	4.578840177550329
CCL4L2	1.9798512575659752	1.7105660056463459	5.111663901371299	1.43265102907159e-06	3.390021484128296e-05	4.900557762927282
GPR77	1.2448373500157606	-0.5442210831737583	5.103245923402327	1.4847004912256772e-06	3.5043913728549335e-05	5.003021928915977
ALOX5AP	1.1892011134112996	5.538983933078193	5.103114493183213	1.4855275848114638e-06	3.5043913728549335e-05	4.315813458517565
FAM49B	0.5077846335421192	6.2618975018343574	5.086817280540941	1.5916444565456216e-06	3.73757848943468e-05	4.234424124615333
APOBEC3G	0.9505359886091309	3.4592059986796957	5.080772071982712	1.6328566750031926e-06	3.8241906153848966e-05	4.515324634573054
ADCY7	0.6532833034516319	4.979460851024792	5.075272735940966	1.6712497708523586e-06	3.8970870881972204e-05	4.241946596807841
OLR1	1.0153851090423265	5.235408989947674	5.072731800637238	1.689284915002437e-06	3.930963449269622e-05	4.20919645129435
LILRA2	0.9791412683784255	2.771579585519161	5.069520789274286	1.7123476446861038e-06	3.978629437080905e-05	4.596019362151358
MCOLN2	1.4702308469290948	-0.402533772922444	5.0674494186911785	1.727387556126951e-06	4.007539130214526e-05	4.855929507232555
APOBEC3D	0.9220615691094108	0.3789362459154837	5.066436837456485	1.7347865308484159e-06	4.0133697898313945e-05	4.8154373586949815
CYBASC3	0.5060916421977026	5.327637363176377	5.0614264844702666	1.7718543034884827e-06	4.092240747637771e-05	4.15644630461033
CD79B	1.2049541612219237	-0.8516329574198848	5.048800483677099	1.8687209715195522e-06	4.309510784544641e-05	4.795611442170984
GAA	0.5658577495444952	6.893690268171897	5.035637303314831	1.975199054230073e-06	4.54826432965098e-05	4.040994102386144
PLA2G15	0.4449483658896636	5.225164597579174	5.027146090291147	2.0469971369656576e-06	4.7065680818340036e-05	4.023736345744101
HPS5	0.4184854784482548	5.030567930023106	5.026564315296021	2.0520083741562154e-06	4.7110692256669774e-05	4.038001880060985
CRYBB1	0.9760348539997724	0.5719036552679788	5.0232804119492425	2.080519833809457e-06	4.769429419912675e-05	4.631478473868053
MYL12A	0.6743974936961505	6.763714132264736	5.021664563459206	2.0946902113156267e-06	4.794789403587165e-05	3.97926132489785
GPRIN3	1.0803097628896017	1.7770184607192927	5.020249249478403	2.107179173555948e-06	4.816231154017951e-05	4.52531518126677
TLR6	0.9817642905911457	0.6132246366739816	5.0178434034741874	2.128575370312138e-06	4.852791419678256e-05	4.607153735639193
DNASE1L1	0.6323463617463037	4.180211687881307	5.017495041734023	2.1316909828193777e-06	4.852791419678256e-05	4.11544961028628
IL10RB	0.6179699735493296	5.02825249706839	5.017392243925134	2.1326112150258343e-06	4.852791419678256e-05	4.000885915276442
IL1R2	2.2332420274667006	-0.7766955148451358	5.01566224401634	2.1481561131975823e-06	4.880965024213888e-05	4.663086731857362
TMEM149	0.6860283006095513	3.5534904991677116	5.013591203428215	2.166910599885225e-06	4.909118463293576e-05	4.222669191939936
MEFV	1.0080736336750769	-0.8539820972864849	5.011292234895768	2.187915876884099e-06	4.9494378516961695e-05	4.647976415884893
LOC100233209	1.2100600399802222	0.9448748825005949	5.007963003122969	2.218686393646727e-06	5.01169746430186e-05	4.544777533963973
CNPY3	0.3685446089214617	6.395530885801254	4.998333496622043	2.310078746562397e-06	5.2105109505796293e-05	3.8744343036593527
B2M	0.8356460331328126	10.92281841084557	4.997964243084483	2.3136552906318537e-06	5.210959682316531e-05	4.114833643182307
KCNK13	0.8582977057605874	1.8374306930359112	4.993870298418029	2.3536717748102792e-06	5.2933597874304646e-05	4.413453007163243
IKBKE	0.8465467958817734	3.0369547248411877	4.993189741869282	2.360388910758316e-06	5.300739463635997e-05	4.242340495350582
PTAFR	1.1945845313341652	2.5687589629007563	4.987196078611395	2.420358403871524e-06	5.42751300217004e-05	4.294402575149627
IL32	1.097511093301982	4.060552586237249	4.966790069005932	2.6358600975236227e-06	5.885101242343625e-05	3.931996854196467
GLIPR1	1.0252415172158909	5.375723861924767	4.965499490621381	2.6501002037585725e-06	5.908344789535731e-05	3.7632144739449513
SLC46A3	0.49299894893406027	4.093461323649494	4.9599041442317136	2.7127094959656376e-06	6.0305017440573284e-05	3.8980798177160967
C10orf11	1.0565563297302014	0.886749882011425	4.9578764467551775	2.7357519484644247e-06	6.0729756922171426e-05	4.349992493048902
PIK3CG	1.1491339054354546	1.873905635655685	4.955209686868118	2.7663467784003693e-06	6.132068692120819e-05	4.2552162921363035
SYTL3	0.9050535657068906	2.4359466775664678	4.947216752289464	2.860055012113803e-06	6.321623026775323e-05	4.15346591805644
FCER1A	1.9354993583753575	-1.5300488004029613	4.940452753307282	2.9417621434922442e-06	6.49190057614381e-05	4.3844074244276285
TNFRSF14	0.726314361267999	4.8103612986260895	4.9308057513194194	3.0622364375199944e-06	6.729940706276137e-05	3.6735425506574586
RAB20	0.8527258931036741	3.9499352873094753	4.928797862685022	3.0879082437241493e-06	6.776706740281107e-05	3.8002475916086986
MGAT4A	0.5105433284062117	5.529615254279098	4.924826348532432	3.1393039734847956e-06	6.87971331007435e-05	3.590953228751779
SPP1	1.4238343291729958	10.755332617729968	4.919300390811183	3.21220249378456e-06	7.029483698455063e-05	3.7881994898569307
C3orf52	1.4662817186565142	-1.0218565665066035	4.916893975279285	3.2444601751529933e-06	7.090018637713935e-05	4.283804240277938
PHLDB2	0.8584259073707359	2.61397213370879	4.9149338518774845	3.270968013014502e-06	7.137835149192043e-05	3.9985952424321525
RNF149	0.7979131453252979	4.5487286717816575	4.913143907893021	3.295358341593841e-06	7.180902329676522e-05	3.6358857240668367
DOK1	0.5155930251491068	4.686629278432857	4.912704548586423	3.301372171359131e-06	7.183860346929291e-05	3.6157844372064973
GPR84	1.3684836039003276	1.098681200778566	4.910238062535943	3.3353314263577553e-06	7.247534259978514e-05	4.1455757899681664
S1PR3	0.917667253449169	6.170112526512677	4.9033520053471555	3.431948680876862e-06	7.436531495585425e-05	3.4896231267922637
ABCC3	2.039907730372315	4.6816975637072815	4.901078255380598	3.4644449828336068e-06	7.485918374671833e-05	3.569781046205531
IDO1	2.1211792190966787	-1.4682359720969114	4.898887631543078	3.4960361515259956e-06	7.543614789614413e-05	4.223153948781119
TREML1	1.0735296904436502	-0.45618704934726856	4.882430526632223	3.742488649099472e-06	8.052875157364945e-05	4.131418864249303
APOL3	0.7621518871610853	3.6768535983021873	4.880428285902006	3.7736017136125598e-06	8.100611183632926e-05	3.661908906259171
ZDHHC12	0.6714013139723325	4.003363705373241	4.8803274886693755	3.775174644174277e-06	8.100611183632926e-05	3.5958740195449383
GLA	0.5039730676844307	4.461739246701162	4.873861059757223	3.877425669205291e-06	8.285446429986043e-05	3.491141376994964
PLA2G7	1.4855406227141357	1.3918305725645161	4.873523446922744	3.88283750732579e-06	8.28553486348856e-05	3.9771323588137877
CR1	1.929348842869556	-0.36700515340630463	4.87179416941994	3.910672657731845e-06	8.333405768437418e-05	4.086370902447093
FAM46C	0.9813116266556052	1.5358309199284363	4.8713788782707175	3.917386180344366e-06	8.336197791772811e-05	3.956245470029483
TMEM39A	0.6056501869609452	3.7615403262006293	4.865068458778024	4.020788234151528e-06	8.532698882598319e-05	3.58324005511534
INPP5D	0.7331804342560098	5.606624946275314	4.862832634583486	4.058056894121981e-06	8.599959033312353e-05	3.3392701035559966
SPHK1	1.1644368710834976	3.080989907940218	4.860183132462907	4.102655874364564e-06	8.682547987612688e-05	3.702525396771934
CNN2	1.2693852463820452	4.456070473985221	4.858550373089398	4.1303769028726495e-06	8.729240391440991e-05	3.430918811604162
GIMAP2	0.7409949713451991	3.6319337259596387	4.856839635386828	4.159617110653975e-06	8.779011324646994e-05	3.577379030662013
DSC2	1.211969518144819	1.9953471204178193	4.855837405634594	4.176840728096728e-06	8.803319501786383e-05	3.848007689285671
MICAL1	0.6256018494683406	5.199213997830939	4.851768107433844	4.247487553667224e-06	8.94000518117025e-05	3.3190217139016847
CCL2	1.7081690386965684	5.251190726114061	4.844027453647331	4.3850914252384706e-06	9.204515715452942e-05	3.284224748574479
PRKCH	0.4808350781830999	3.742728036770709	4.843630165209981	4.392269579554373e-06	9.207056395837618e-05	3.5019149543798562
HAMP	1.604395358465864	2.5508100901036705	4.842953771577873	4.404516842449915e-06	9.220201607234367e-05	3.722872834316643
APOB48R	0.8039234334178316	3.2756780992857997	4.832891428409885	4.5906786939877595e-06	9.596882234531592e-05	3.5565696637206328
LOC151534	0.9156466418131977	1.4463835481617549	4.831128047066795	4.62408053266056e-06	9.6536284787398e-05	3.806193262718856
DUSP23	0.8259415449985448	3.509989159683891	4.828222616313356	4.67963060262753e-06	9.756397423964531e-05	3.489499971215686
APOC2	1.124013486620293	5.744959902872565	4.825626322630673	4.729818213765857e-06	9.847724075840707e-05	3.18641657128825
CXCL16	0.6555467662760819	6.527698580361748	4.823380814081585	4.773646306164515e-06	9.898899894019644e-05	3.174431594246924
ACPP	1.4658390971962207	-0.32338508952937495	4.821909892604965	4.802569488246422e-06	9.945509001968564e-05	3.891470426070688
P2RX1	1.1739364923047242	-1.1534281892818066	4.8200052667412665	4.840273729371428e-06	0.00010010153230126326	3.9140040097847333
WIPF1	0.5241413460136952	6.096354159116995	4.818957367990066	4.8611405253362885e-06	0.00010039849534790932	3.1532040567316333
MGST1	1.1386179452561587	6.00351322997317	4.816543709585379	4.909536621459791e-06	0.0001011510707776224	3.144638062976309
ST8SIA4	0.8857111045224526	4.399075286909971	4.8164863836485745	4.910691730129581e-06	0.0001011510707776224	3.272432346336558
LPAR6	0.6714831989640127	5.038886043091151	4.815663823938993	4.927295274589138e-06	0.00010135774866181497	3.189462723950614
PECAM1	0.6362128746176419	5.038068122784213	4.812060263057949	5.000678807331075e-06	0.00010273032308855369	3.1752546013369845
PRAM1	0.861676729894914	2.837335271123797	4.806614122722497	5.11360312396953e-06	0.00010491046409122595	3.5342836120286973
KCNMB1	1.0260867418431143	3.1993695789642045	4.803660974276291	5.175867352342793e-06	0.00010604685459753601	3.4564545741544155
PSAP	0.46623590804358805	10.97262572020261	4.802511131389366	5.200309254899945e-06	0.00010640632783102964	3.3364139853903882
ITGB5	0.8228454889181922	6.452411098590179	4.800262258236419	5.2484373255105264e-06	0.00010710699875393704	3.0810603299294854
PABPC1	0.44644620240503663	8.668513875308575	4.7891232092356155	5.493272062176043e-06	0.0001118076535293562	3.1478573911216623
PCK2	0.5662848878248892	3.9787065257833225	4.785927864761777	5.565528305031824e-06	0.00011297474124287081	3.2262406231019067
RPL39L	1.3729392741142132	1.917124518950712	4.779092370507277	5.723210533347372e-06	0.00011542181974965132	3.5564337470234495
OAS2	1.1538774881566374	5.004826617373043	4.777913978005843	5.750828576622454e-06	0.00011582739331609821	3.0434449449981464
CFB	1.4701179911185527	3.8690863003384095	4.769749291320919	5.945769548818365e-06	0.00011959756531834384	3.184306647117337
SULF1	1.8861749937833827	4.567404802842704	4.768270678422954	5.98175245714485e-06	0.00012016468347504004	3.0573239010171047
SAMHD1	0.5817200631110575	5.508945861056	4.766835353090171	6.016884047079043e-06	0.00012071324717598891	2.9627404728973286
RAP2B	0.47767314483539813	5.429532394590725	4.764258932031014	6.080448523059594e-06	0.00012183007768021223	2.9567359354655807
DENND3	0.6698274136263409	5.321090282168456	4.754222802304139	6.334327412697041e-06	0.00012675205939400894	2.9238930857352052
FES	0.6262398434170326	3.8741327228873113	4.753176932911047	6.361368539206007e-06	0.0001269640282313975	3.1182073418348955
SP110	0.6169972137517785	4.367009490305271	4.746858488443438	6.527131160807618e-06	0.00013010410794436685	3.0029070578961408
LPCAT2	0.7928644216594654	4.698778623984613	4.7441151893375775	6.6003986505583645e-06	0.00013139477468492185	2.9449345759704046
HEXB	0.6099241596922784	6.320784076753433	4.7416055148816545	6.668124972510401e-06	0.00013240132828299932	2.8478046796042022
C9orf167	0.7492733087825587	3.072852325713725	4.737796928298937	6.772193487322022e-06	0.0001341224661391581	3.2227622227812116
FAM167B	0.9537979100196294	-0.4270560357438914	4.735414942308331	6.838079594897874e-06	0.0001350805275161132	3.5648359730054207
A2M	0.7431771144750634	9.835701341259732	4.723952510388884	7.163926440764012e-06	0.00014043844616023785	2.959910772394837
KIAA0020	0.5155893852494686	3.7494895125108023	4.718588619769311	7.321532756501127e-06	0.0001428389755534801	3.0084070242712677
CCL3	1.7801585987936848	2.7418029171962224	4.71852527656479	7.323413900881693e-06	0.0001428389755534801	3.205939022747481
C3	1.0381859638245619	9.650808542753461	4.71709295099936	7.366075954168248e-06	0.00014346195721892104	2.922107433887252
MYO7A	0.8113774091173265	3.786287765320949	4.7097807042606625	7.587655807756555e-06	0.00014724824377618633	2.9664399430367965
CARD9	0.7877526129339589	2.4789265615737612	4.70893945863301	7.613558498901258e-06	0.00014756530216212136	3.2098636935555263
OSTF1	0.568606494807594	4.8676044437981805	4.69990834658033	7.897091261879661e-06	0.0001528686624696103	2.751765599029726
LAT	0.9426592534908356	1.6296341548569366	4.699447928402479	7.911817120710827e-06	0.000152961797667076	3.2784581867574873
PTPN2	0.5336323938779985	4.091801784426568	4.691524714903901	8.169440831823703e-06	0.00015761603071628682	2.8347327111136487
RAB38	1.1118886911683992	-0.036488062206562547	4.689778485109829	8.227303597002861e-06	0.00015846546803315875	3.3707238473308614
SHKBP1	0.4969279816154204	5.096296533178458	4.680424702442866	8.544076227705508e-06	0.00016415692159531828	2.6527435890089013
LGMN	0.692111301706821	6.49495986043326	4.677920826961781	8.630857822635813e-06	0.00016561800309406136	2.6015985807811015
SERPINF2	0.7908574628770957	1.5147628118420804	4.670351262574243	8.898437352566374e-06	0.00017011783330284265	3.177681175516465
CD55	0.8472014038153541	3.362084430459355	4.6630391849679516	9.164538576345999e-06	0.00017434093853990886	2.8745431795183434
FRZB	1.1036996090618532	4.573173939371887	4.655585641797597	9.44371773806912e-06	0.00017943063702331328	2.6162065090943845
TGFBI	1.6267824460231513	6.57963757113132	4.65471397433997	9.476900019912832e-06	0.00017983962301010477	2.5135851081624603
PABPC4	0.3468419558731419	6.599717798688761	4.650962849391587	9.620989815383946e-06	0.0001823496693756063	2.4996114909107376
SECTM1	1.4366239825314069	2.699273664139933	4.642987561377047	9.934427132253303e-06	0.00018805931508761222	2.921110446347666
DUSP1	1.2081381780320557	6.884931546798105	4.641734636150107	9.984558961309983e-06	0.0001887766858518265	2.4737471685732766
CYSLTR1	0.8937854627423292	-0.08398281978060669	4.641078673682588	1.0010902857240363e-05	0.0001890430958157948	3.189213309351004
IGF1	1.0607164856124562	1.7823923197858451	4.631918786218927	1.0385878959874144e-05	0.0001951685025492549	3.0039726651190612
CXCL10	1.9787695122200923	2.7587319656077423	4.627157164972405	1.0586141755182249e-05	0.00019844835358317342	2.850571031731983
CCL8	1.9107728553219552	-0.8076115956019153	4.626803700708004	1.0601155831059254e-05	0.00019848863126405603	3.171652377798517
PTPN18	0.4178181681046915	5.847498910684733	4.62455641877659	1.069709690458905e-05	0.0002000421952048483	2.395696473842878
CA3	1.8814672016096048	3.4520766702983843	4.621775648484325	1.081697800011051e-05	0.0002020391484088438	2.6963732809898575
APOBEC3C	0.9043264941882629	3.3665938035051988	4.614267651782171	1.1147187437286953e-05	0.00020770387413340954	2.6856941859408234
RAG1AP1	0.5708440069339589	3.661097315199655	4.6129884549504	1.12044124039247e-05	0.00020851830466556124	2.617977065778998
LTC4S	0.9075754539383691	1.1714009495227606	4.6107619967920535	1.130469217962864e-05	0.00021013107343049477	2.981295162359425
SLC4A5	0.5220908687122336	2.3721049799914335	4.600293725587167	1.1787947475571869e-05	0.00021858708371769566	2.808207194643348
LOC283314	1.0043614545496917	-0.15889413332358537	4.594671392592363	1.2055688582504559e-05	0.0002219512690344634	3.0192350526361285
SERP1	0.36807140935581106	7.162301544978597	4.583479519582725	1.2606285551997803e-05	0.00023016541242156462	2.2609239304782944
IL6	1.8864785534682107	0.49082659351036856	4.579979076318309	1.2783434456575021e-05	0.00023257408820287666	2.9208012271369634
TNFRSF10C	0.9879693823826413	1.1604608092455477	4.575629395312227	1.3006919468632734e-05	0.00023608323948478335	2.8494504683689463
ATF3	1.0876854586283136	5.051440178807462	4.574398718153221	1.3070834269329277e-05	0.0002369645488921411	2.247179763092321
RNPEP	0.37553438240691506	5.583286496201544	4.563808448100949	1.363353933930473e-05	0.00024658645360702626	2.1704628651458133
IFI16	0.8725345477637605	6.623141007202501	4.561625986177454	1.3752380590990697e-05	0.0002484446460864221	2.156009627856079
GIMAP8	0.6944865371493161	3.4728899212131723	4.559512594569742	1.3868415412228112e-05	0.00025024785143842724	2.4535821283517407
PARP8	0.4889099916821915	3.913543409406001	4.557748662407428	1.3965987872194933e-05	0.0002517140898273638	2.353929148124127
S100A9	1.8493864080250138	3.7054840330501886	4.557197465171893	1.3996613447631376e-05	0.00025184356985489653	2.394959528324729
RILPL2	0.5121162540993791	4.013549807602801	4.5518024953419935	1.4299818021881442e-05	0.0002565320842344034	2.311349779276652
SLC10A3	0.512106959543583	3.9934135005502167	4.550023950215126	1.4401159769408444e-05	0.00025760818281371674	2.308531141498909
THBS1	1.8075151235824904	5.050324059589801	4.549871212306312	1.44098951107232e-05	0.00025760818281371674	2.1534024427255822
HLA-B	0.8635664861360155	9.756169080208007	4.547277055549417	1.4559044334136764e-05	0.000259973305540581	2.272849900206877
KIAA1949	0.5746340638344742	6.511535130982637	4.5464964190931125	1.4604217953889848e-05	0.0002603251083438701	2.0950457550389734
ZMYND15	0.7244246487561812	2.6124554121165446	4.542745079984773	1.4823196758247114e-05	0.0002636887728547557	2.5528691356324664
GLRX	0.8054226057750533	5.074193667354031	4.54178374829796	1.4879822135910918e-05	0.0002641724924198316	2.120282950475941
CFLAR	0.468695451249193	4.728767421912277	4.541109949349303	1.491963557933881e-05	0.00026457487094027493	2.1554171487155767
C11orf45	0.7528078634388302	1.1474973069892698	4.538581324748752	1.5069967662352478e-05	0.00026667733528898966	2.711291295014748
ZFP36	1.061005580153866	6.971491216189545	4.538534484853882	1.5072766163598586e-05	0.00026667733528898966	2.080445516840208
NLRP1	0.7712139380710532	2.604624969521995	4.53703735414948	1.5162479073556658e-05	0.0002676507175593045	2.532529467297663
SLCO5A1	1.5444718671144515	-1.1526674609965724	4.5322291266600185	1.5454108969764457e-05	0.00027248684935488694	2.8343279435207496
SNAI3	0.7648199341362548	0.6736840495350968	4.531263647156639	1.5513317787221334e-05	0.00027321856943065154	2.724160958165995
SH3BGRL3	0.5540588128896653	7.33282229628105	4.527913713402123	1.572046062728446e-05	0.00027655104510575213	2.0569605068376973
P2RY6	0.9817006499402681	1.5355797285680501	4.527550675529748	1.574306897320175e-05	0.00027663333498696653	2.6343173919669853
PTCRA	1.2257993584512232	-0.9758470942259352	4.5200287611328855	1.621863433913693e-05	0.00028434214839114153	2.782647925787492
LOC647121	1.179464554807527	-1.294365426168974	4.519422522453353	1.6257562134045818e-05	0.00028470109943707023	2.7922801025133017
S100A8	1.810310462997416	2.478373165345163	4.512453271100489	1.6711608909509687e-05	0.00029163771273454844	2.459560786623517
TNFAIP8L3	0.9371567604514301	3.4757277043444157	4.507440640421247	1.704573423813133e-05	0.0002961504367408673	2.255290830090807
IFNGR1	0.467552584989285	6.879603318276721	4.504224197744631	1.72635222676161e-05	0.0002992602489267204	1.9461923652458903
FAM65C	1.072700412530104	2.692290071719789	4.499239056318614	1.7606393152827785e-05	0.00030451954435182404	2.375718767428756
CRIP1	1.0579588198109446	2.685542329472664	4.4931415930933865	1.8034720338844885e-05	0.0003112300507692381	2.35390548876153
LOC374443	0.6076278918361802	2.230055541489405	4.4906581512710755	1.8212044359440154e-05	0.0003139390171815002	2.414125525020781
AOX1	1.2356874891364151	1.4620101168959627	4.479037945863961	1.9064380836520417e-05	0.00032716937435576973	2.460030646107594
FTH1	0.5451046073476871	10.549824506831428	4.476746647125336	1.9236935531891325e-05	0.0003293978261776019	2.0536451491128123
TGM2	0.7260885756221409	5.768523730539489	4.474888525955237	1.9377974975370787e-05	0.000331436844921185	1.825725741139288
APOL1	1.0829621382731673	4.312990906051495	4.4740567950868275	1.9441430051672254e-05	0.000331794671280088	1.9614892903769672
TNFRSF6B	0.946303741425685	2.2015888083945816	4.472373501315413	1.9570467908544278e-05	0.00033325957935212045	2.349666278147091
TTC39B	0.7359183111944103	1.115924537229114	4.470691008676261	1.9700270749647133e-05	0.0003343627911172233	2.4608371340027784
AMDHD1	1.050065057540541	-0.7068097104948063	4.463682048410054	2.0250008635377875e-05	0.00034256264608180907	2.564004524717287
IL28RA	0.7806280039400502	2.23780953546279	4.462105375187191	2.037569835780263e-05	0.00034431136283042605	2.306273276526565
CHEK2	0.7737563971127575	2.5376080518009543	4.456118231482571	2.0859880451357723e-05	0.00035095554591444594	2.2390937609167256
NAPSB	1.2537465765944518	4.339737761887198	4.454706419649847	2.0975662430401963e-05	0.0003525190849414395	1.884119138776887
RNASE3	1.3372755568765335	-0.7414814751612576	4.453077494322396	2.1110020772027405e-05	0.0003543910777702272	2.5269780199360614
BTBD19	0.8472803238958585	0.2705625184858777	4.451945307906494	2.120389575590816e-05	0.00035558011274146854	2.46121641965203
GALNT12	0.7736610975923808	1.3841274657348461	4.450939311104358	2.1287645809400397e-05	0.0003564735525486419	2.3629895331764184
CARD16	1.090011207251792	2.4237624450500306	4.445498494489158	2.1746161614386765e-05	0.00036270246636406375	2.217128627514983
NUPR1	0.7675277297585374	5.457715151349538	4.444780690955637	2.180736058120549e-05	0.0003633304093378383	1.7245836021516663
EHBP1L1	0.7139216875771766	4.6128273304548415	4.436265804219105	2.2546131254416665e-05	0.00037402334730445193	1.773856452255922
ENTPD1	0.33394771237389165	6.061345083775609	4.431963258087804	2.292855895904609e-05	0.00037995897703562093	1.6581910793400674
NPL	0.7831783410337376	4.658635098899505	4.426774772344683	2.3398063257551133e-05	0.00038732330465396874	1.7320926911074164
MMP7	2.4144794414983517	-0.17027293184140038	4.423442308150864	2.370449534771326e-05	0.00039197529927601307	2.386893867175325
FHOD1	0.5341150573672149	4.314142863332682	4.419787422490453	2.404502759206127e-05	0.00039718060566415556	1.7573653074635551
FAM176A	1.8351987208509994	-0.04725362458401188	4.4172205424444035	2.4287004928591128e-05	0.00040074856902492395	2.356197487785834
VSIG10L	0.7542667949393596	1.6046143454379096	4.411455419743323	2.483907197928381e-05	0.0004085471241965785	2.1954983028909334
PPM1M	0.5351988136474501	5.011858539043643	4.408613453459351	2.5115653875982743e-05	0.0004117792858646777	1.6231191293950804
LTB4R	0.7737820216491373	2.3435743617849285	4.40320838640209	2.5649898797793846e-05	0.0004192236576663078	2.0721447710498087
C15orf48	1.7553002574743588	-0.4073029034095632	4.392959308738408	2.6693186131861633e-05	0.0004353303125183523	2.290450037997008
GSDMA	1.686448995332166	-0.8276121842735202	4.389009622767172	2.7106063658736937e-05	0.0004411311710200353	2.298692508959988
GPR120	0.8921466972249572	-0.5638560810599756	4.388182255942617	2.7193328634005228e-05	0.0004420850096579901	2.282030648730748
PCTP	0.4174466483192596	3.6750210910649477	4.382636388028673	2.7785301726150716e-05	0.00045028533091497194	1.7445004915921665
LOC100302650	1.036536764956295	-0.3104485036181444	4.380414942830623	2.8025890470818644e-05	0.00045370770008792234	2.23919972093087
COL1A2	1.6586466880441382	7.49676568963246	4.379700488627398	2.8103693841789018e-05	0.00045380979457177915	1.5076744506880324
CYP19A1	1.3773500112465085	0.7602673565316108	4.379606320130523	2.8113964219975643e-05	0.00045380979457177915	2.1569130697906607
TIFA	0.8157089263377686	2.864750471555959	4.378870365742268	2.819435498277045e-05	0.00045452717729799636	1.8971549205573996
ARHGEF19	0.8670012757289629	1.3620855083206709	4.378485317992953	2.823650330422467e-05	0.0004547040426859674	2.0980401458178877
RARRES3	0.9831849340876238	5.588243608803007	4.378231945393769	2.8264271255888173e-05	0.0004547040426859674	1.4693067597573606
SERPINB9	0.6031619955857983	4.292575886255609	4.377690773000087	2.8323668347389788e-05	0.00045518495339951	1.6040132025344294
C17orf44	0.6227515079808523	0.8701806599721724	4.372874603421522	2.8857601369617395e-05	0.00046280153215224235	2.1227315415015893
PLSCR1	0.7847781430491754	5.720465508007259	4.3696992750675685	2.921492009862883e-05	0.00046766032901618317	1.432782072026237
LRMP	0.7642917903792288	2.5370470891660064	4.369643870539665	2.922119245343535e-05	0.00046766032901618317	1.9184034358169644
UBD	1.5790561794755196	1.9488740411276226	4.368877902012954	2.9308041006302125e-05	0.00046856420377743957	1.9996374294388781
IL13RA1	0.6165176856582857	6.623410899880747	4.366413980711837	2.9589100946127157e-05	0.0004713086001506173	1.4194175536897546
SLFN11	0.9618302330131012	4.27638330569135	4.366251144278138	2.9607766968943694e-05	0.0004713086001506173	1.5643028739231593
CCDC69	0.7560591231018847	3.5249284722274794	4.362849482480633	3.0000306330540626e-05	0.0004766681009964787	1.703739441904899
TMEM37	0.9051592239451516	2.195981746652092	4.361876049039107	3.0113556991035906e-05	0.0004779752646684176	1.9410891992130663
TXNRD1	0.36750256611791343	6.719761464144996	4.361375679168224	3.0171930977256972e-05	0.0004784096106034127	1.403872099489904
WIPI1	0.5581234112643747	4.384014177002151	4.35530122794904	3.0889342658045196e-05	0.0004877797119020689	1.5057487652817683
TRIM21	0.6281142369168604	4.167956519955632	4.353361016693085	3.112193158410368e-05	0.0004904485806736992	1.5360009681223978
MOBKL1B	0.5274428497763166	4.565936509765298	4.352658456324546	3.120656870269905e-05	0.0004912805530053479	1.4685565458819454
ENG	0.6171433299931461	6.70952410569994	4.34916860875663	3.163028698902262e-05	0.0004974434940536606	1.358228585286767
HPGDS	0.9251739452471559	2.40988405968195	4.344538006079655	3.2201075051082576e-05	0.0005059044662811629	1.846027143865653
OLFML2B	1.1560829794668495	4.5533100085770934	4.344024399063772	3.2264992508538546e-05	0.0005063929851696162	1.4383895429055409
GPC3	1.5717417567761869	0.777075426494142	4.34315753573337	3.23731494383293e-05	0.000507574135705838	2.0227471317184245
LOC115110	0.814223450302895	0.49858876595700435	4.341474658253784	3.25841171116941e-05	0.000510363206902758	2.040231494887971
FRRS1	1.1023268713953467	-0.2661006189428289	4.34087851452185	3.265916768410118e-05	0.000511019917880642	2.0936795643100243
C10orf81	1.832437221777479	-1.154369788282583	4.338251148496832	3.299192486392326e-05	0.0005157035631211835	2.1314975485808585
FCGR3B	1.4571177038957757	0.4029007937718212	4.335107902078854	3.339431079580819e-05	0.0005214650070422355	2.0249126699385283
TMEM156	0.8371610920738042	1.7296568190433819	4.334755478151627	3.3439720358035554e-05	0.000521646112925958	1.9007708450558205
CISH	0.9398957049908434	2.300156027644951	4.333796430399653	3.3563594337276656e-05	0.0005230496297328325	1.8231724418930781
CAPZB	0.28383914411349576	7.920010784055118	4.332651099049504	3.3712108580372814e-05	0.0005243048499778143	1.357521724184723
HERPUD1	0.4064720366495127	6.675460353058475	4.330504452713678	3.3992169411646884e-05	0.0005281280862868964	1.2880017462637419
COLEC12	1.1068683069377476	4.913785151124628	4.329932508973609	3.4067164958134315e-05	0.000528229367813162	1.3409299708942912
SCAMP2	0.3147112472631104	6.518849588994599	4.3227135917748285	3.502754625102345e-05	0.0005414879594797492	1.2546117838033437
FILIP1L	0.8676506954470771	4.659844187921288	4.3209797306073	3.526206776106649e-05	0.0005434797017160178	1.338628636306363
SIGLEC16	0.7752701817069696	-0.39848400070933315	4.3192555659106135	3.5496776884559844e-05	0.000546551171432125	2.0242546550522835
TLR4	0.7796229774664818	5.226952428240924	4.317866995295138	3.568689490082656e-05	0.0005489306226619664	1.2670540978027205
FOXP3	0.8362647327667345	-0.9057676077524109	4.3175276260861395	3.57335089938185e-05	0.0005491001760524222	2.0460512928910317
LOC96610	0.8909857432848902	4.950574757849684	4.316409409785744	3.588751696474334e-05	0.0005509180216239406	1.28710811569813
PNRC1	0.42423456294551	6.156726629348091	4.309880732590057	3.679952857409509e-05	0.0005632372290090664	1.2034124837709843
IFI35	0.7261548145595311	4.968479626947738	4.309334959845721	3.687677196538527e-05	0.000563860097008884	1.259177891517683
PLEKHO1	0.3986843022604756	6.0708067458727974	4.305675661574364	3.739872045072391e-05	0.0005690211628340912	1.1885307071360423
PFN1	0.49768653202414903	8.57580626943596	4.30347669018573	3.7715787015406106e-05	0.0005732799626341728	1.2897556153433367
LOXL3	0.5680536148330173	4.81409356920786	4.298516825194418	3.844047240909401e-05	0.0005809933120476808	1.2365752438202549
SEC24D	0.6461035686494805	4.999690463065029	4.295438286541693	3.889699951083682e-05	0.0005866108587030209	1.2048692787398743
HCP5	1.0161082036322786	3.796411104029531	4.28166361014308	4.1004396260738085e-05	0.0006141901218550167	1.3465518571573254
ATP1B3	0.36736544219927225	6.830663840138672	4.280689208454773	4.115756082802063e-05	0.0006158863709550944	1.1102057931627796
TRIM34	0.7201346416574546	3.0005422455812423	4.27309830501119	4.236975717541791e-05	0.0006315754721761812	1.4841138020627724
SIGLEC11	0.958234217996546	0.6687657118972116	4.270992980467512	4.271199669087949e-05	0.0006360624372074216	1.7718173024332051
KCTD9	0.518773485828897	3.7882156598313577	4.265978890175656	4.353782576511123e-05	0.0006471113448016726	1.291030995350507
ATP6V0E1	0.5248002545582935	7.274538790495014	4.263035240966528	4.4029783095495514e-05	0.0006531648976897161	1.065309751535155
GAL3ST4	0.5845478525016699	5.859886530122033	4.253934224154879	4.558484466167109e-05	0.000673642704444695	1.0024035315929272
BCL3	0.9331998217881687	3.8545641830256745	4.245752574692399	4.702779553752423e-05	0.0006916537936634164	1.2034177705227949
TMEM194B	0.4282439565692231	2.0471841548982987	4.2446847736362185	4.72193269789758e-05	0.0006938093110777511	1.5352930042269097
PLEK2	1.386956079009958	0.45368746841638463	4.243157497872986	4.749457855347647e-05	0.0006958654871063961	1.6906524352311596
FAM89A	0.9824082197942272	3.1133447712114997	4.2419246968267075	4.771788339609836e-05	0.0006978118531137494	1.3487981947089942
CCDC88B	0.6297152228503275	3.7930955229862025	4.23777703829765	4.847660995054995e-05	0.0007062295923674076	1.1874260644867647
HS1BP3	0.35683579816799327	5.0542380147427535	4.236208618283802	4.8766530665673256e-05	0.0007097830519905726	0.9830116887100324
MBD2	0.36933683190012356	5.270025939425967	4.232301072941553	4.949610437513691e-05	0.000718929724216979	0.950524070926976
FCGBP	1.3690963011319708	7.820306312836431	4.2320955772102025	4.953476126799642e-05	0.000718929724216979	0.9831667699723905
PRLR	1.1998715376950442	-1.128662216961543	4.226278032102761	5.064125044394157e-05	0.0007336086496235967	1.7341321432229275
AP1B1	0.34868279646441636	7.516889369591038	4.2233526328739535	5.120659663048022e-05	0.000740408034503326	0.9339778985769627
SELPLG	0.7456693910805452	5.457034306181239	4.222296017067654	5.1412279583960145e-05	0.00074268600133084	0.9022012578555376
ARHGAP25	0.5545111866564625	4.023013009504586	4.216701274579812	5.2514664964066394e-05	0.0007568246627656473	1.0636413036600807
GSDMD	0.807852311980243	4.972474276369788	4.216583110284115	5.253819119924865e-05	0.0007568246627656473	0.9199352282445563
CTSL1	0.6398486461103037	7.059289463546426	4.214208867638168	5.301304928332798e-05	0.0007622416815873104	0.8772578010830845
CAPZA1	0.4287694084449676	6.7988678031665195	4.207576242797789	5.4361556097541025e-05	0.0007801768255561516	0.8426382565488826
ERP44	0.31052036590357	5.788120620046242	4.20669023926534	5.454416958735243e-05	0.0007820701193249752	0.8325260483340209
CLEC2D	0.4512980040897241	3.918964403575923	4.203933999174088	5.511603251154401e-05	0.0007895358863399266	1.0385673900048076
EXOSC3	0.368230637542843	3.334735750937819	4.1991033478915405	5.613221562139879e-05	0.0008007448689176238	1.1477931247886568
COL1A1	1.928001299454631	6.775379241808156	4.193288290353687	5.737936390198281e-05	0.0008166502087451945	0.7900962263362103
TPK1	0.47435132580249517	2.266036082262113	4.191928186108085	5.7674881397176473e-05	0.0008198304610191219	1.3151672330820334
CDKN2B	1.6472911088095719	2.7912148412501163	4.191771163315406	5.770909260220161e-05	0.0008198304610191219	1.2291283456279078
DTX3L	0.6414034791603163	5.820599212263341	4.188852884184172	5.8348468802959666e-05	0.0008281510365152362	0.767150910402508
PROCR	0.6512703954241967	3.4056103835775415	4.187699974800343	5.8602934108745085e-05	0.0008309982237405507	1.0912866766493874
PRKCD	0.5564666530313556	4.4793736374867805	4.185065995057328	5.918830033723036e-05	0.0008385280969722591	0.8688128251010685
HLA-DRB6	1.6153746349253184	2.488980860098793	4.183970677750987	5.9433369219317966e-05	0.0008412275415739795	1.2522504608388267
ENY2	0.3731974768145392	4.623088012690901	4.18348883099883	5.9541487119047e-05	0.0008419853925505565	0.8424516171016956
PELI1	0.4203649800101532	5.392505449919225	4.182893701999479	5.9675284281631845e-05	0.0008431046574148499	0.7633598007960423
PAPSS2	0.7048002588860593	3.899026189939476	4.1815666021339455	5.99746840461485e-05	0.000846559401156431	0.9621148819997227
SOCS3	1.3064506664576232	5.89867077039019	4.179781690889504	6.037964366278592e-05	0.0008499426482020631	0.7325905186349857
MAP3K3	0.34618576816185964	4.7496559056406165	4.176592761095918	6.110969116019836e-05	0.0008590434817310021	0.8010027785391314
CTBS	0.5720320810647435	4.300583202934442	4.174852036620789	6.151176674109686e-05	0.0008635155025310667	0.8608807470461484
MCTP2	1.4373821794157597	-0.8797633325963221	4.1728922743198185	6.196747568842475e-05	0.000869122013564561	1.5348213884730812
PAPOLG	0.35938145429021695	3.958666509374881	4.172595687795078	6.203672355187553e-05	0.0008693029708976709	0.9176229926636408
GCNT1	1.0675329303650951	2.1988556440973053	4.168408509782337	6.302232171109028e-05	0.0008815125832807805	1.2411402556497784
ARF4	0.4536583557580842	7.728925248542029	4.167844308373702	6.315626991812166e-05	0.000882585989399258	0.7455903146461944
MMP19	0.6267633660736669	4.814947601191809	4.166470537692059	6.348356352433978e-05	0.0008847555718640598	0.7566370428287748
MBNL1	0.31030940768850535	6.535145197013661	4.161808394102907	6.46064774153328e-05	0.0008987815451431509	0.6689581727188347
CSF1	0.5886751992081534	5.708787716729557	4.155367033681468	6.61893400689838e-05	0.0009183175706693183	0.6499052584091309
ATP8B3	0.6860057376165292	0.6169304163032022	4.154572169668984	6.638722600559537e-05	0.0009202355101656113	1.3629946818027063
MGC12982	1.0603887522232698	0.6808312043955632	4.146417129877238	6.845054011241441e-05	0.0009445929631970748	1.3285992238635655
PI15	1.1940344438042696	1.1086209488648107	4.142924941264376	6.935279560014539e-05	0.0009561884991233628	1.2760145195666182
ADAMTS12	1.2763896144487243	0.0620349487700862	4.142106595257739	6.956587108202742e-05	0.0009575663908845806	1.365482724093896
MFAP2	1.5593261376711771	1.7870264745114932	4.138805465391256	7.043179196264277e-05	0.0009676061321457281	1.190741558070493
ST6GAL1	0.6339360036448198	6.5854423859371956	4.1384165929595005	7.053447550309344e-05	0.0009681547046812506	0.5864818275107915
SP140L	0.7414939319725091	3.2773449355767554	4.137079691328475	7.088858725643511e-05	0.0009721503326153608	0.9382360599646526
C6orf115	0.5519273753033289	3.5926568448189653	4.134958770470876	7.145386766486003e-05	0.000978025237435531	0.8612317110507908
RCL1	0.40529007738957956	3.84881015027948	4.1318432735566715	7.229207631796206e-05	0.0009878849897551095	0.7946230163171562
RCN3	0.8208489990965129	3.601011233372653	4.129722211024404	7.286812549842529e-05	0.000993221683264503	0.840737023370111
MXRA5	1.459181625941508	4.281137028872846	4.129694274795434	7.287574186254974e-05	0.000993221683264503	0.7025112691721773
PARP12	0.6629799264613885	4.754196024643848	4.126489163718868	7.375465177771044e-05	0.0010025434076004554	0.6208694249257647
RAB42	1.0421530373469228	1.2179407787381213	4.126001274494289	7.388932984551745e-05	0.001003489947937186	1.2058066387377062
F13A1	2.131452716725435	4.391451193073167	4.120527126948827	7.541668762811868e-05	0.0010224329145225087	0.6512943214289715
AMDHD2	0.37061382870026094	3.3928717569026206	4.117924425416813	7.615345148053105e-05	0.0010306100433698534	0.844937004688771
C4orf33	0.45794834033958987	3.742006772914491	4.112910920334279	7.759215638163758e-05	0.0010491602003995658	0.7500988905872665
LILRA1	0.9462420986895791	0.4115140058615236	4.111995823116604	7.785755546033812e-05	0.001051059559190579	1.2319474917015834
CFI	1.1640322334803797	5.297170970923692	4.110457038840817	7.830580156540893e-05	0.0010551108354158332	0.5101469494821043
MAN1A1	0.9000080551945224	3.657787101923963	4.109572094545855	7.85647044047909e-05	0.0010565606102367299	0.7566348548931856
EPHX3	1.1707722170939534	-1.1311517885510036	4.109387383695418	7.861884758567318e-05	0.0010565606102367299	1.3283722638060107
LIPA	0.5814220074996799	6.88772231255135	4.106151674164026	7.957313411752493e-05	0.0010668654072712117	0.48197215749199707
MYOF	0.8131224646296795	5.466524512916684	4.105588974045246	7.974021708751236e-05	0.0010679097823143582	0.48224848836850764
EPS8L1	0.7213824722236434	-0.4847869557850218	4.104447596342659	8.008016085547355e-05	0.0010715322824616184	1.2736223470211572
FCGRT	0.5513893796906508	7.347039961744767	4.10139120136977	8.099732150604201e-05	0.0010828654039819897	0.4864870481849932
RPS20	0.4092780041992121	8.527650217937996	4.098702223361277	8.181254710541052e-05	0.0010928172958807561	0.5469359859179539
ECHDC3	1.0069098017951514	0.7235387261815076	4.096105019617894	8.260741231985036e-05	0.001100576128903844	1.1487278682952224
IRF1	0.7929632875324755	4.911035060497622	4.093580730877791	8.338705206274151e-05	0.001108092540244596	0.48530070641496525
STK10	0.47853148140925317	5.108569514171153	4.090140429937038	8.446096972302286e-05	0.0011194706536828151	0.4532277818080841
CERKL	1.1191580687297895	1.8528312067570993	4.089206502130162	8.475478265007062e-05	0.0011224006753006778	1.0082578608515336
NFKB2	0.5535703041254783	3.9702646756114155	4.0868459117255584	8.550179569246411e-05	0.0011293850204994317	0.6096217687186574
IL18BP	0.5978104835048788	4.404224271313574	4.085267134223068	8.600491926380848e-05	0.0011340887986342198	0.524007670335858
SHISA5	0.44869325004871374	7.669472252753225	4.081139621171614	8.73337110431517e-05	0.0011467102076372292	0.4327762978671794
CXCL12	0.9788552048537436	4.108969904404108	4.079498022365626	8.786764832457701e-05	0.0011522129208589823	0.5560394522391015
MTMR14	0.22667217063929268	5.093564503863401	4.078581962165071	8.816695915484798e-05	0.0011522590016529782	0.41364143256574337
POM121L9P	1.2141663442816826	1.0920218605289158	4.077894577623131	8.839219443118048e-05	0.0011534308155035896	1.0500360870241234
ICAM1	1.0279236505829594	5.140398953279361	4.077737773931863	8.844365146102841e-05	0.0011534308155035896	0.406443005522072
TPM2	0.8793205950243115	5.552741046555983	4.077086998680768	8.865751813373655e-05	0.0011552434035196684	0.3768318785290976
ACSL5	0.5306518695825186	3.507864026707368	4.0647799715205455	9.279653397542613e-05	0.0012000544226092827	0.631614459872269
ITGB3	1.1963124047326674	2.546796088598996	4.06211617491175	9.371645757021553e-05	0.001209922600329109	0.8118562385159525
SLFN5	0.7031529469739812	3.1896027066109522	4.056834254511358	9.556642692332304e-05	0.0012317450581228304	0.6733603298373083
LAYN	0.7046769238892079	3.778688260540509	4.052495519156533	9.71121620779532e-05	0.0012485386971155517	0.5287536288667756
ALPK1	0.8299779869446642	3.4094548838264767	4.047205949199157	9.902904206659876e-05	0.0012657995534411646	0.5918226704563043
EIF4EBP1	0.7638735455139978	4.73713663542868	4.0437414271764425	0.00010030412252197525	0.0012809315954005582	0.32988650055409163
HGF	1.202030638695766	1.9829293785638404	4.043091693978387	0.00010054499364986233	0.0012809315954005582	0.8304997533054461
GLYCTK	0.43677024300720646	2.356757882924766	4.0419196896445335	0.00010098088376062964	0.001283305662816305	0.7720395450188056
PDCD1LG2	1.0555353372399436	2.338702010426888	4.040888557382806	0.00010136587635058095	0.0012871380578903398	0.7712655787343614
DZIP1L	0.5839623462319834	2.1084196614443464	4.037116267005621	0.00010278633954107049	0.0013041016829273319	0.7924056531331614
RAMP3	1.22104216316442	4.101897363510434	4.036375377858745	0.00010306755238964261	0.0013065950684202185	0.4055787373609716
ORMDL2	0.48414659647161873	4.158426581771847	4.0345675497134605	0.00010375682810259015	0.0013142531559661417	0.38840919257609396
SMPDL3A	0.6051824210212504	3.3216980641254414	4.030782320998446	0.00010521435046813299	0.0013311066605390057	0.5537585463345591
ADIPOR1	0.26851643864839936	6.675722361038357	4.026993809500587	0.00010669274577490205	0.0013448167335091412	0.19447571819712373
C19orf35	0.7551693249729738	0.887363358622167	4.0225759796354055	0.00010844183012159499	0.0013635212348133395	0.8786317261745209
HLA-C	0.7679709996395836	9.269312494864948	4.022000344175478	0.00010867174307779147	0.0013646721312568343	0.32128908574433357
PLIN2	0.9911354786800342	5.282610146163496	4.021903997324002	0.00010871027024336591	0.0013646721312568343	0.19838726266207374
ZC3H12A	0.7805508359165305	2.3294191711153	4.014165904312817	0.000111847619536548	0.0013961044289723808	0.6798919320337795
FKBP11	0.6036247699522135	3.283408301730645	4.013674741431502	0.00011204965405385774	0.0013974956044809357	0.5024574777190738
DAP	0.35880223795868815	7.0934401957747335	4.011759657288142	0.00011284074262762824	0.0014062253451203946	0.1576969121825913
TACSTD2	1.181744647145648	-1.1347379226715597	4.005570539984807	0.00011543405946372597	0.001433910361840873	0.9749160205618121
TSPO	0.5812088390825281	5.778988641687669	4.004801356470644	0.00011576031157382806	0.0014368061842003374	0.11447333854064379
BTN2A2	0.4323433132244605	4.027748226240183	4.004403042083438	0.00011592960455089512	0.0014377507548321623	0.3084377016307265
HTR7	0.9435483284161157	-0.5322970927530812	4.0037886836563255	0.00011619118569394018	0.0014398374400691639	0.9321559607380676
ROD1	0.35452939121841176	5.279208621074914	3.9997058082064614	0.00011794398566263226	0.0014603850809013568	0.12100330330403963
GATA3	1.3307278340014497	-0.7922760274957833	3.998437907529263	0.00011849342837445795	0.0014660117184932939	0.9308594324569333
BVES	0.8348106038264542	3.410181109551232	3.997278493622145	0.00011899800038192435	0.001471074639336802	0.41744642508195273
HOXB2	1.9645795714322247	1.3214871525526497	3.9968126687410153	0.00011920130343067472	0.0014717287020425069	0.74669502460379
MAPKAPK2	0.3507913003305223	6.765453303039904	3.9942090179472647	0.00012034376257199643	0.0014841435403363397	0.08295282868942966
C1orf97	0.7379475948664749	1.7768027962420034	3.991199908687539	0.00012167717661806534	0.0014993893617120705	0.6774798423475525
GHRL	0.8418531856400453	-1.2222173730893984	3.9894598777922687	0.0001224546631561566	0.001507765796626643	0.9253723028435754
TNFRSF10B	0.7136904333421219	5.424404248299459	3.9892386898427006	0.00012255383471464857	0.0015077835422468884	0.07495100594543302
PML	0.46700793962046117	5.837103300347446	3.9886145352935705	0.00012283409412384977	0.0015096174919575944	0.05641909855771754
HSPBAP1	0.313029759965878	3.302780492634801	3.986948931391204	0.00012358499024701244	0.0015156353175921366	0.40539753217644847
MGST2	0.49257485684444546	4.348330980354668	3.98558891625326	0.00012420137194115398	0.001520502117937206	0.1834255650644483
PDE7A	0.41526141157699215	4.088686793287661	3.9854214055828394	0.00012427749356487016	0.001520502117937206	0.2302806302864031
ITGB7	0.8438459856356725	1.280647478927895	3.984435272078774	0.00012472652569106468	0.001522374080982394	0.7084161733763947
SHMT1	0.43667716175458615	4.648768849151661	3.9832248537193937	0.00012527980551935237	0.0015279184502391845	0.12990788298294476
GPR126	0.7381530451309759	1.8786956979412328	3.9803513424354278	0.0001266026936234955	0.0015428328256108122	0.62740722860367
TMEM163	1.263724590896485	4.10652818972308	3.979783609763201	0.00012686563759071244	0.0015448169350824874	0.207226349579674
FBLN1	1.1441189585408686	5.661776914094966	3.977404544501075	0.00012797318362832186	0.0015570743509603704	0.022746537740336414
LRRC15	1.8046282546304648	-1.2367496325508125	3.976841471573996	0.00012823666493669378	0.001557823044601033	0.8837752342808756
SERPINB8	0.6371512377062425	4.100662593060036	3.9739529319161857	0.00012959648533042613	0.0015731035213830168	0.18813722222010565
SH2B3	0.5249650648665645	5.440976305370048	3.9720628642046822	0.00013049370844760196	0.0015815058396933253	0.01426003555460209
ARHGAP10	0.5412014199630848	2.9709058057277273	3.9681248336746635	0.00013238221533820127	0.0015993679077821214	0.4092723181513067
HAAO	0.7762498237703119	1.5094591860505555	3.9659910268160288	0.0001334163766456536	0.0016093415628531224	0.6214945109444372
PSTPIP1	0.8993952884304639	1.7692534222890808	3.9656736059700135	0.000133570874471082	0.0016098895103543284	0.590814082315279
AKR1A1	0.35262350369140627	6.390266267933462	3.9651954190649583	0.0001338039445492497	0.0016102396696613295	-0.028436957669079277
CYB5R4	0.5038647001985637	3.8121719637612044	3.9630168342716545	0.00013487072197171715	0.0016205494537224706	0.20967604062306844
NAIP	0.6974078058352284	2.2169587759156726	3.9625867088834537	0.00013508229787586267	0.0016218285537967388	0.519245635798872
ATG4A	0.37118749941468376	3.6665035190505724	3.9613826795156766	0.0001356762398065545	0.0016271407607216602	0.23584922802532393
C7orf58	0.7952572678461096	2.556686370333887	3.9609700491211015	0.00013588036187425285	0.0016276104215807241	0.45947937395700134
GK	0.4283486473150586	3.187548679139362	3.959519311108493	0.00013660035194493022	0.001634965267499134	0.3354564669737172
CORO1B	0.2725145130798108	6.2574301223181426	3.9574111570045143	0.00013765311238132116	0.0016424688459543873	-0.05669155841334206
CD302	0.5401500995987698	5.808218831944971	3.956220482761747	0.00013825112647728032	0.0016470566635455452	-0.05534270193585478
PLEKHA9	0.39169973687166015	1.5874445224617377	3.953646114610223	0.00013955259393329418	0.0016589244475003241	0.5708404559204991
TRIM22	0.77932113942658	6.209591643301304	3.9536120989074677	0.00013956986860613304	0.0016589244475003241	-0.06995691902670398
SDCBP	0.3030867579731584	8.043486665845512	3.952400514473729	0.00014018649841869444	0.0016636902289258598	0.004472574737471646
GEM	0.8427224860009792	4.910921676859426	3.951594780203831	0.00014059801267528766	0.0016671573750469029	-0.01212867825318753
DPYD	0.9669703404448162	5.1123801883698645	3.949876729582346	0.00014147933276641053	0.0016751674182042837	-0.03839718413332793
MXRA8	0.7423849175407291	5.48928632434135	3.949049667818834	0.00014190547542682468	0.0016789245973044872	-0.06811146193963502
CDC42SE1	0.3323394869796097	6.996581138468941	3.9472559852960707	0.00014283388490004813	0.0016873209618973525	-0.07090474458820406
TREM1	1.9075460177815309	1.4306159148009558	3.9457091594813263	0.00014363917751214513	0.0016942394729796448	0.5606703155972408
CSTB	0.3826186330014467	6.691176297000513	3.9410579053901893	0.00014608687144542328	0.0017191672407780249	-0.10412040034551318
SERPINA5	1.2980706914825912	2.453725569436723	3.940011951497196	0.00014664275814311618	0.001723080329498855	0.40476787216765064
SLC47A2	1.5351288390364681	2.92837912624411	3.938246806975487	0.00014758545224807503	0.0017328374104134713	0.31480444774986616
C5orf49	1.6600030617495345	1.7632160263320553	3.93760386572673	0.00014793025741301942	0.0017355650276563222	0.4957176305196356
QARS	0.23962942238080398	6.731113323815962	3.9346419280332965	0.0001495286838056337	0.0017529852080192378	-0.1248639067651478
DERL1	0.2759679872688796	6.154082773089596	3.9329980347706583	0.00015042292250099033	0.001758907237102146	-0.1410613859870633
IRAK1	0.36009587107949237	7.205626729223214	3.9328753589865992	0.00015048985953946284	0.001758907237102146	-0.11085081897823557
PARP9	0.6031022118175189	6.268829226260792	3.9319118204127017	0.00015101659627232524	0.0017634390776745063	-0.14475645967775908
CBLB	0.4256190539340672	3.4136704348948292	3.92575821863303	0.0001544223272263742	0.0017953486544449895	0.16988054796625907
GBP2	0.9669767114943033	5.604414975287504	3.925191336493432	0.00015473973203581284	0.0017976841760907534	-0.15569809289404635
APEX2	0.3213212311696365	4.432519272476195	3.923791553423646	0.00015552615877161805	0.0018054609311727039	-0.043917979001479424
SLC44A5	1.6636860215132845	1.8250213239310302	3.923165115223854	0.00015587933896370226	0.0018068418043065354	0.43892792168880135
MYLIP	0.5617892830287441	3.5833034592255917	3.920855695177162	0.0001571879940504003	0.0018206429220792612	0.11494393956867999
TCF7	0.6530622013239271	3.1077591990862934	3.9206139031545586	0.00015732561265842463	0.0018208698815410165	0.218632624429425
TBC1D2	0.49651320588489245	3.3087543564300352	3.9189515261982426	0.00015827489089054818	0.0018291123720294961	0.16994525680335926
NQO1	0.6560891637610737	5.025774673730903	3.9182842359937786	0.00015865747361875753	0.0018318343106860694	-0.1390599052835375
ANXA2	1.0052958888561436	7.719754667894334	3.91812675562786	0.00015874789171553503	0.0018318343106860694	-0.13304788297742842
PLTP	0.7461967764181416	8.625002411371636	3.917516517087939	0.0001590987277949811	0.0018345105922428762	-0.07984055969451997
HIST1H2BK	0.798806534044048	4.055604944095826	3.9133443983500786	0.00016151724614810948	0.0018582312256323885	-0.011912370322924026
TMEM138	0.37571567711555787	4.502885195618465	3.9116188532189304	0.00016252774189270613	0.0018633565073530635	-0.09655147355180826
DNAJB11	0.3319303868307424	5.787189496060441	3.9110665127472264	0.0001628524703558213	0.001865247151187536	-0.21045403165652132
HPS3	0.377552546167804	5.1909869526176715	3.9091566898970425	0.0001639800590370052	0.0018726012959459038	-0.1854895535823733
TRABD	0.4595742756928489	4.638689975422917	3.9060909181392156	0.00016580573028525232	0.001890944964001351	-0.13499373468896358
TWF2	0.3612069200071213	5.891048741908183	3.9060478584018363	0.0001658315100008963	0.001890944964001351	-0.23029549488944312
DUS1L	0.3263095371913094	5.147738167357228	3.900383057071363	0.00016925655679168555	0.0019243110966706888	-0.21188259775543283
C1orf85	0.45231136418938167	5.367904541662573	3.898839559676536	0.000170201420229947	0.0019307849347850164	-0.23387911747131884
P4HA2	0.7867360818676143	4.119479747124628	3.8979360756540777	0.00017075682714333613	0.001934241063999552	-0.07721329060055648
MAPK13	1.0189372361084013	1.6792988926772028	3.8945358465230817	0.0001728626175211109	0.001953790815469377	0.35975109653592163
CMAH	0.7215615368963282	1.871439586209101	3.8932110158287077	0.00017368978311295015	0.0019617027627134662	0.33148527816007967
NFIL3	0.5856923844584747	5.026317174692866	3.8918925390434924	0.00017451672884330816	0.0019696006529587116	-0.22958543235133266
PRR13	0.36497347718982986	6.061547146343399	3.8855342505659043	0.00017855762907667875	0.002004939666226346	-0.303288156567767
GAB3	0.5654946021618921	3.0908340105628422	3.8851849343303013	0.00017878219706447303	0.002005409860581204	0.10139914994994559
DGKA	0.3361606169331308	4.030878168524123	3.8850648262334095	0.00017885947421310194	0.002005409860581204	-0.1036195704508982
MPP1	0.42446208480914116	5.247456650248207	3.884817808992152	0.00017901850441085206	0.0020057352839873825	-0.2733180533687225
TRIM6	0.8376489383790484	1.7117726958813695	3.8837844756469937	0.0001796852295041394	0.002009388353519079	0.31963221838390066
ST6GALNAC2	1.2562532383783531	1.2501837721057958	3.8816784682459895	0.00018105140075277024	0.0020226365031236347	0.36294103452619186
BACE2	0.7674615136725538	4.224546025382059	3.8786161871115654	0.00018305559195478502	0.0020405936941318087	-0.16302117315064724
ISG15	1.0805261865407756	5.647663181019282	3.878083713304265	0.00018340623539851998	0.002042445376814648	-0.31881885421136236
SDF2L1	0.5420540925715831	3.7801627081578753	3.877962005296175	0.00018348647214578055	0.002042445376814648	-0.07509042882272254
IFT20	0.4801418120865302	4.2722304100047275	3.8776800068497477	0.00018367250996861035	0.002043042165678241	-0.17481908105434307
CARD6	0.7089838717623005	3.094856041829183	3.874800710918895	0.0001855823372668428	0.0020613133904628152	0.06534087392783938
B3GNT8	0.8565221694725544	-0.6543907418373847	3.8739813174934095	0.0001861292892489258	0.0020659012046995878	0.5056006491618961
NUAK2	0.7161050461656724	2.8315071898534026	3.873115837645484	0.00018670867298187262	0.002070842132828419	0.11130947175248185
CFP	0.6524602347055395	0.8178627701257886	3.872247757581582	0.00018729152418757404	0.0020758143930789457	0.37540737867158747
REL	0.7877742254273284	0.38900594371953906	3.871775294400555	0.00018760947656427956	0.002077845660038554	0.41481474244180117
TPM3	0.30728535309758964	7.9073235783808276	3.8707857955823806	0.00018827704519885119	0.002083743366806224	-0.2838451227029113
LTBP2	0.9099974229190941	4.319398182807742	3.8692357329696025	0.00018932735388005537	0.002092365627264681	-0.21178243419577747
NMI	0.6262915069301331	3.9104568544604024	3.8681541231216032	0.000190063548823513	0.0020959974490701635	-0.13633669192631892
TLR3	0.6560564551446046	2.9206672146370565	3.8655101086276193	0.00019187469549160758	0.002109937848926958	0.06870196721709743
CMPK2	0.819420683296376	3.59435299471557	3.862223734292028	0.0001941487929449166	0.0021319057491488774	-0.08734261584360858
MIR155HG	1.0675998669161584	0.41000337936203446	3.859726876480484	0.0001958937099358242	0.002148008640291326	0.3727630686632688
CDKN2A	2.1656700032323757	1.916127560162529	3.857129531933179	0.00019772470574908315	0.0021619395891543975	0.2040954706632503
MALT1	0.4138301572348899	4.219527186725811	3.8559874082680543	0.00019853499671820067	0.0021661937265688826	-0.23900689893711569
ARPC2	0.34399872979892443	7.649137697581913	3.8551235832601014	0.0001991499464804426	0.002171367755689236	-0.3523698521799101
KIAA0247	0.46434420986914393	6.278656037789776	3.854820954060915	0.0001993658146445123	0.002172186291197412	-0.4085145012107372
TMEM102	0.5297264306346166	1.978652123837932	3.8536785181015953	0.00020018273581193038	0.002177810230453167	0.18403958088499905
PARP10	0.6312218332634973	5.67427109430399	3.850335630152712	0.00020259149349901185	0.0021938577466105043	-0.4141877504416467
FAM109B	0.6334513695556203	2.9605050714372725	3.8503135048180006	0.00020260752778101105	0.0021938577466105043	0.00965567278309809
DYRK3	0.6475280979073115	3.0310538937770826	3.8502760914555085	0.00020263464408348255	0.0021938577466105043	-0.004533826358318116
IBSP	2.4533000267313776	1.023805627176172	3.8465532050506286	0.00020535026050872565	0.002220142830503588	0.2688071348896761
CHRAC1	0.2846963330870338	4.4443470704491	3.8429346313729207	0.00020802298844761419	0.002241467497799198	-0.32156640716512186
IGFBP4	0.9269001915590573	6.399487088240013	3.842899503238121	0.000208049096243742	0.002241467497799198	-0.44763226380067245
SILV	0.9784785904357542	-0.8546901340306773	3.842677974965416	0.00020821381154533428	0.0022416766814524892	0.41587780778140093
HEXA	0.4509673928877307	6.520767585949339	3.8375567088007916	0.00021205649138318638	0.0022766927968405006	-0.4631718802764917
PRDM1	0.5501179096113251	3.2774259690787497	3.8364359848904614	0.00021290637433042016	0.0022842277768913228	-0.1032350130636015
TNFRSF10A	0.9801914420984255	-0.7266010795536845	3.8347086909290686	0.00021422259547726442	0.002291973788504324	0.38117607578120616
TMC6	0.522356987671885	4.80962459166504	3.827260509571893	0.00021998747863118194	0.002342282139628623	-0.42521111832807357
TMEM49	0.4212203087684401	6.534276415889348	3.824038307076232	0.0002225269682693888	0.002364425665606151	-0.5085175665344162
JUNB	0.8098452326022665	6.846065446752404	3.8225350610605897	0.00022372123481924968	0.002375479154020223	-0.5030702884704397
ARPC3	0.3146291192816397	7.105284107100766	3.821246063070935	0.0002247501472110767	0.0023831238977130523	-0.4963996995499569
SNAP23	0.3671914531654972	5.572817850885723	3.8191246497628133	0.00022645333002025984	0.002397887423165799	-0.5158170929051629
VLDLR	0.8102750938440804	3.868655632101449	3.8163135283962286	0.0002287291815449636	0.0024186660814775177	-0.30264677009675633
MR1	0.6463649872617228	3.237870567327574	3.812266051687913	0.0002320442433210749	0.002450361797369982	-0.17575693879636667
SQSTM1	0.42421039234274893	8.665950538561857	3.8118390314021653	0.00023239664637378666	0.0024510813428904143	-0.4365226547954375
CFH	0.935957149183845	5.076223245453411	3.8117984932909446	0.00023243012734305653	0.0024510813428904143	-0.5062067284951777
NSMAF	0.2759064708613099	5.147735532224437	3.8113405856825384	0.0002328086383144828	0.0024533959507621866	-0.5142660658796716
HPS1	0.4972883787912252	5.126405274850165	3.8066547174550323	0.00023671589064017234	0.002485990707379871	-0.5281336192139898
AQP9	1.633067810314452	1.1000344407344216	3.8059365275582535	0.0002373202316480222	0.002489039112077285	0.12608535879931448
FUT4	0.409863181901315	2.972167207825943	3.805407797012396	0.00023776608478808588	0.002492021165835998	-0.14335547701762064
SNX2	0.22545631419408974	5.934641281441216	3.8047607280440774	0.00023831281170150163	0.002495201162492985	-0.5752349340399503
ACY1	0.3947462820610612	4.466948378010309	3.803987213521277	0.00023896794582617227	0.002497830263012321	-0.45639536777361833
HOXA1	1.2266840490505233	0.22494713262955784	3.802791363084661	0.00023998415435485675	0.002506753915630826	0.20134238078903266
PSMB9	0.7575239446731912	4.94075175363892	3.8012950016434566	0.00024126152305085547	0.0025166888286873553	-0.5277144415045809
GALNT5	1.6490854987751589	-0.03477192383847375	3.7983441774369964	0.0002437994748985575	0.002539728763494224	0.20930862001809558
DCBLD2	0.7495974771767511	5.4336170759292655	3.797010855753478	0.0002449545542415208	0.0025487329077502935	-0.5831978184345106
PIM1	0.5929628905151674	4.946128685364091	3.796965169732254	0.00024499422492829176	0.0025487329077502935	-0.5428346465123095
PSMB8	0.6474924710855232	6.113247472530106	3.7949946071529794	0.0002467111589906374	0.0025631378861330325	-0.6103915499498394
ADM2	1.1148239922313357	-0.7234765561645283	3.7903491155859546	0.0002508041474108561	0.0026004075176442798	0.23607021418133112
C9orf21	0.4335525661133057	3.075961846470916	3.7895515519056304	0.00025151331898587914	0.0026060090566246766	-0.2172724219216935
ABCC1	0.49407997516088287	4.7279650058657845	3.7885134899860655	0.00025243919198407076	0.0026103430656368924	-0.5453033287870888
GMPPB	0.379807963907981	3.6877192387940423	3.7848540260538472	0.0002557290828089094	0.002637291637417015	-0.3684870893121879
GGT5	0.5842025517170999	5.42621250480181	3.7827737393071397	0.0002576174155800951	0.002653218616535185	-0.6305007337358672
CTHRC1	1.421307541370499	2.631854883587521	3.7820831830731736	0.0002582471783105015	0.0026571056192707353	-0.15777792458603468
MME	1.5866970428365592	-0.7937806371678702	3.7813467290765996	0.0002589204112380923	0.0026602539566673773	0.2116778255741698
C1QL1	1.3124276785358422	5.46854759485376	3.773435759854233	0.00026625830284374814	0.0027240272521706537	-0.6641167186794608
FAH	0.4843533888935916	4.355309506907105	3.7725595450282454	0.0002670830990358802	0.0027288463920036817	-0.5435973363607349
ABHD14B	0.4431837578394182	5.0231129484238455	3.76690241731201	0.0002724670050611027	0.0027764999696715275	-0.6514749826637116
HIST1H1C	0.9250697438352211	3.894039598090729	3.759886682324627	0.0002792872660775096	0.0028403717475569005	-0.49668264569118925
LDLRAD2	0.9784229862552998	1.0836265540023542	3.7588567944338185	0.00028030201334563304	0.0028488138747670795	-0.027163860094197467
CRLF3	0.3804813808528458	3.80963590470818	3.7584476331297654	0.0002807061311943859	0.0028510429177531177	-0.4832945118514944
GNAI2	0.2830619666138059	9.138996023041907	3.7519877484461754	0.0002871602290054438	0.002908935005315815	-0.6078286854056287
SEPT6	0.4544290735256471	4.76466558667242	3.751431677509011	0.00028772234457699803	0.0029127167533687178	-0.6737164367557842
AEBP1	0.9809517347931411	8.546633192885437	3.7508398497874755	0.00028832175402364264	0.0029168708334929563	-0.6478711841278288
SLC24A6	0.3601649863629772	4.906857185780703	3.7498456595025513	0.0002893313520271969	0.0029213377611751264	-0.6959167823977861
C1orf228	0.8164090270463669	0.557766319864775	3.749584933717529	0.0002895966738775612	0.002922104306463711	-0.003930511966640182
EPS8	0.3730156829868019	5.841664115345216	3.746981896648778	0.00029225830227124026	0.002943186088407764	-0.7663866984568131
SAMD9	0.8076451857967202	4.592170146134861	3.741209365180897	0.00029824391707262645	0.0030015049919089897	-0.6845373161787114
C7	1.6231298179428852	2.206017902619284	3.7370535617011207	0.0003026250200181186	0.0030396476620049052	-0.2361417999400537
MGC72080	0.4986680984384664	1.6066500297686923	3.736502331740167	0.0003032107046774407	0.0030435489601584615	-0.1570171272818648
CLCF1	1.2061411015619945	2.309817366862043	3.73519011639486	0.0003046092748356537	0.0030553759717840668	-0.2585103867241516
ATHL1	0.731990030383225	3.68539388721095	3.734655224000738	0.0003051811234456344	0.0030553759717840668	-0.5347079383515512
IKBIP	0.6331016181467475	4.244960310675472	3.7324790642184382	0.0003075181645836327	0.0030746361045038396	-0.6574592466665798
C22orf26	0.5705437928138017	-0.7376940577985671	3.7323078483437153	0.00030770275767137207	0.0030746361045038396	0.04941863158401727
RSAD2	1.1300342966592094	4.075219508182229	3.7308236370361216	0.00030930734688539274	0.0030886690923934233	-0.6304272307789685
CHRNE	0.6470211659732248	-0.2818198256029	3.7295302428908164	0.0003107121185650324	0.0031006898869478136	0.0059742698882896406
XBP1	0.5105092680811456	6.0926574426888	3.7267883199855003	0.00031371021559669856	0.0031245456463691833	-0.8376092626935048
GPR35	0.49763792468889134	1.4662687515027146	3.7258832511402353	0.00031470585893134486	0.0031314658446785796	-0.17587789085734862
OAS1	0.9818880832154813	4.710486412469868	3.725668099318699	0.00031494298298747605	0.0031314658446785796	-0.7521907199847115
ZNF185	0.6333337271242208	3.3336044688543236	3.7213787634675617	0.00031970591525335974	0.003169937571033955	-0.4987597188461148
ALPK2	1.7240436186618469	-0.5513875613012911	3.7209008549179865	0.00032024080470273604	0.0031732017565535074	-0.00082751576694573
CLIC1	0.7119854248982111	7.493503383620583	3.7171005505545542	0.0003245245575637257	0.0032115233316825915	-0.8235754737467911
SNX10	0.998773214948665	5.482711729136272	3.7166216904328326	0.0003250681776600399	0.0032148409262430103	-0.8536395866266755
SEC61B	0.353123591547436	5.903854200342353	3.7100061650113814	0.00033266738559613513	0.003279483977621197	-0.8902698557848767
NR1H3	0.4267046185847736	4.094523742136865	3.7089001523639853	0.00033395419007751137	0.0032858706916555134	-0.7065892840426411
TRADD	0.471096225722067	3.4630972529476813	3.7061916685791707	0.00033712538632394866	0.0033149588656506564	-0.5780644746179835
TFG	0.23732985575935928	6.691078461277319	3.703085002924848	0.0003407979709692595	0.0033489370038940988	-0.9070986075372929
CASP8	0.5671921923881253	3.520952722048835	3.702885980938329	0.0003410345365775783	0.0033491284725136084	-0.6021125742414144
NHLH2	1.4163053592068542	-1.2907493444902436	3.7022243613437884	0.0003418220848711908	0.00335472717900301	-0.010296539914904201
GNLY	1.1782957722987504	0.6855625099596953	3.7008760350018957	0.00034343238812060457	0.0033683883559597503	-0.1746275417746066
CD83	0.6410409505008712	4.691626100735557	3.69741656675713	0.00034759701068216994	0.00340274535584043	-0.8428535835172806
KCNE4	0.9161882313651946	4.404488331440857	3.6948699516279238	0.0003506932766057299	0.0034221985271810254	-0.8089354576209669
COL8A2	0.9536297858138849	4.118702852819166	3.694549922443052	0.00035108422492310086	0.0034238479280111252	-0.7585017955167732
DKK1	1.851146252550079	0.14558460314404786	3.6942479626734204	0.0003514534786318371	0.003425283808169288	-0.14415049863213714
ADAM8	1.3095145502010863	1.9292426453344396	3.690005141730483	0.00035668095301861325	0.003471844632915562	-0.34938162212527946
BRI3	0.45064924114732463	6.209826985509401	3.6879838476276383	0.00035919719448063175	0.0034897319373093116	-0.9660739985527291
TNFRSF4	0.9675201751115352	-0.06433790066749534	3.6873508272077484	0.00035998867593835026	0.003495220448317727	-0.14770842445394283
IFI27	0.8024391003334381	5.199162580932465	3.6853248534352434	0.0003625329345192197	0.0035177095055110197	-0.9375200280740055
METRNL	0.6954696176045454	4.2049906481235855	3.6850416414537106	0.0003628899533760289	0.0035189605284006126	-0.8062527054428417
ERP27	1.1204922497663463	-0.256789529784271	3.684329906836715	0.00036378864300388086	0.0035254592865979107	-0.14115583380025232
PRSS36	0.6409466534265404	0.5999603972579713	3.6810832434540655	0.0003679149622238192	0.003556197581803641	-0.22978656681737952
RAP1B	0.4846265590716685	6.729909945642095	3.6807480325820454	0.0003683435141121479	0.003556197581803641	-0.979141131676557
NNMT	1.6509666927587752	4.9547096218720075	3.680036117614002	0.00036925523564605787	0.003562770341180351	-0.9315662850377082
MX1	1.02179375765785	6.464669655194308	3.6731941140762157	0.0003781272965296393	0.0036347339133079594	-1.0117869413133063
APRT	0.3822570138691832	5.387919950088009	3.6689956886398565	0.00038367106366205114	0.0036834332110629283	-1.0047252014633807
NFE2L3	0.8142812008173101	3.351609101392031	3.6657938104126755	0.0003879506377969813	0.0037152715331668705	-0.6847003709037818
COL6A3	1.9201266098435963	3.845343000184735	3.6603677192838457	0.0003953065300428959	0.0037744235950750056	-0.813649063328608
AKR1B1	0.33680594919391105	7.283858741456048	3.66015672802251	0.00039559521345840573	0.0037744235950750056	-1.0221435398271872
G6PD	0.33419056025726146	5.736136796883524	3.6583074489655565	0.0003981340050750643	0.003796298782631701	-1.0554727209778259
KLF10	0.5378020846497638	5.505522235458853	3.656376977574526	0.0004008007277304176	0.003814653687492216	-1.0525728107829124
CYP1B1	1.3872671868367403	3.608079868018263	3.655267678703033	0.00040234074304092566	0.0038222370588887936	-0.7774540128939504
ABCD1	0.4504547561099299	4.2412732967552325	3.654549097409207	0.0004033413239958081	0.003826464232626856	-0.9125658965023131
AGTRAP	0.5021385378710397	5.314640491753035	3.6514281056121933	0.0004077145357421439	0.003859030587380243	-1.0571792730022365
RNF166	0.23528538143873412	4.527382465516579	3.6500615928981452	0.00040964343376952654	0.0038749104207211867	-0.9745756438908746
RIT1	0.30979714204538666	5.337015156185636	3.6494145707079175	0.00041055974914323243	0.0038811984128564888	-1.0652964283906439
DIAPH2	0.5457290135375965	2.5448632505910065	3.646129370724208	0.0004152422962719744	0.003913474738475272	-0.5876272998167433
CRISPLD2	0.8468437740582098	3.743225189287655	3.64450320242471	0.00041757882316081647	0.003933092847207007	-0.842799904614238
LOC100302401	0.4742477355690735	-0.08535234834019254	3.644104134780231	0.00041815411535330157	0.003936108414686234	-0.2837424442989658
RRAS	0.6131579175133393	4.542752503612869	3.640175721716833	0.0004238574864533266	0.00398250505542139	-1.0089924388823315
THBD	0.9138765894663861	3.276202180455925	3.638194638546472	0.0004267615413500112	0.004007350614697488	-0.7572552591170245
RAP1A	0.29457957826278935	6.274969745059591	3.636179611085088	0.00042973467728265273	0.00403281423425594	-1.135087872365319
CMTM8	0.7448682315696254	1.0015892964189328	3.6358583944843197	0.00043021043514920914	0.004034824676888754	-0.4162630250470407
AXL	0.4975720689260532	6.199393535441178	3.6327006940760693	0.00043491396893368333	0.004064114302064728	-1.1465770352562918
TKTL1	1.3839387335351803	0.05410270657259436	3.630428309849001	0.0004383288666183419	0.004093545856045871	-0.339444537829765
ARPC5	0.45090285944263897	7.3771636611663425	3.629346117537546	0.0004399640743535386	0.004106331360633027	-1.117311519025309
ACOT9	0.3346388179215385	4.707878294366066	3.6281799502693994	0.000441732633336614	0.004120345264278888	-1.0709823941893841
SLC25A24	0.5134304991938499	3.7697110370271485	3.6239882365021674	0.0004481453359640138	0.004168150348889031	-0.9150791784454988
RELB	0.590594156608677	3.727550772714775	3.6234860683557786	0.0004489194629403464	0.0041697347828077444	-0.9073272752936186
H2AFJ	0.5022247745469239	4.022020146757157	3.6220593432091257	0.0004511257708984391	0.004186266321191899	-0.9751953301771703
APOE	0.6583588435965311	10.495384770587926	3.6219843946524586	0.0004512419556742369	0.004186266321191899	-0.9489098477841198
BTG1	0.42022319974520705	6.866172160960341	3.6174863643413975	0.00045826685929878846	0.004238878228323408	-1.1800248464864653
SLC16A10	1.356591302721137	0.8752943966503959	3.6109161772850196	0.00046871423384985274	0.004322368918012868	-0.4822065655991903
NEAT1	0.829088074755786	7.369191675442152	3.6094202026390945	0.00047112430722339626	0.0043357297277590145	-1.182223002241555
FKBP15	0.24015405219251917	5.933979933872299	3.606247299104426	0.00047627483806230066	0.00437900369584337	-1.2294802318422775
ISLR	1.0961223100276176	4.081471697754646	3.6039949671638705	0.000479963296177619	0.004410288108057359	-1.0455053734675328
KCNE3	0.7684433492042024	3.126796250105152	3.600644645470811	0.00048549986616798566	0.0044400070748308726	-0.8455093750578975
CD44	0.9216467496173273	8.899898380684995	3.6003532192976015	0.00048598430737605247	0.004441804439690603	-1.1183724287694474
DERL3	0.6145380026082212	1.5168578346825403	3.597694851134603	0.0004904245009275274	0.004476508541476054	-0.594121345301617
SOCS1	0.7667392871164418	1.623029853567275	3.5975593802343995	0.0004906517982652325	0.004476508541476054	-0.6069194493835566
SEC22B	0.21207547425863815	5.882296361452812	3.597296254204707	0.0004910935641133236	0.004476547350771329	-1.2572731268167487
PLXND1	0.48600854344172095	6.949991064464652	3.594712281612514	0.0004954518620598104	0.004506976018784643	-1.250101185047571
P4HA3	1.170783941537525	-1.1191673060414309	3.5944129899193076	0.0004959590241753129	0.004508930951665721	-0.36040899665409665
COL3A1	1.819080582381785	6.686674127703751	3.593925673379322	0.0004967858527431319	0.0045136768109192505	-1.2627341423533416
TMEM109	0.3243179396190028	6.0842305078220775	3.5932989407782947	0.0004978511444670196	0.0045136768109192505	-1.2733440386793697
PIM3	0.4492918168043447	4.934484679305582	3.585344550879799	0.0005115607153812373	0.004626236059145211	-1.2365466851793219
RASSF3	0.5777223493642816	1.7329046383332976	3.5819064075639826	0.0005175962406574345	0.004675336534463055	-0.670096072086487
MANBA	0.31694806531187414	4.9621768501681	3.576642585398611	0.0005269672459390018	0.004735032423032569	-1.267469373640509
RNF125	0.7067433930597882	2.104696033923462	3.5755727664169688	0.0005288913135307755	0.0047467918470929646	-0.7417736504138448
FAM96A	0.38853746220691043	5.258929172148348	3.574880863853702	0.0005301392326465639	0.00475522562864604	-1.3004344223483297
PARP14	0.5830774237878797	6.1486489550971815	3.573818796979604	0.0005320601974510775	0.004766913313748678	-1.3363614267080814
C1R	0.9582502145669496	7.694563144246734	3.572907352746694	0.0005337139734829468	0.004776439320626793	-1.2809321974496841
GALM	0.4500244893767209	3.901385589993807	3.572856526261261	0.0005338063387858743	0.004776439320626793	-1.1080299449122206
ANAPC16	0.32307601401823227	5.732447179111063	3.5721089086729845	0.0005351667061329068	0.004780863892425296	-1.3340815469919125
IRX5	1.3509181956870615	0.4727319265561585	3.5701381400999095	0.0005387684403623204	0.004807472237079167	-0.5693192193183725
SERPINE1	1.3352225374481685	6.6037369911783586	3.5677137360760534	0.0005432306519952858	0.004837692581019731	-1.3495632107137467
COL15A1	1.2005660534831355	2.1802823425451017	3.56512984938261	0.0005480248265258038	0.004875967141660958	-0.7864057613607187
GPR1	1.473603107415756	-0.1611719038774376	3.562544001476191	0.0005528626394097672	0.004910515141516343	-0.5335997172165143
A4GALT	0.614332191068601	2.4201836679457833	3.5597880330202805	0.0005580631270400777	0.004942478716403169	-0.8421996173939466
SNHG3	0.6199690394848671	1.0714663981143324	3.5584936172983435	0.0005605215946213087	0.00496140399415809	-0.6687472386170059
C9orf47	0.8573466303205257	0.5348778799270865	3.5564714984652737	0.0005643826630111206	0.004992715438609845	-0.6183862705090117
ASB9	0.7415782862063188	-0.15574506604411859	3.5545847659005188	0.0005680078647818411	0.005021905637738822	-0.5588536676336755
TBC1D2B	0.42693283801143256	5.486146536396026	3.5513245605083212	0.0005743239680231687	0.005074839735774025	-1.3904006990324795
SPATA18	1.5032647332313929	1.601882315104038	3.548716769145328	0.0005794238116209017	0.0051052830186677734	-0.7587460605546026
CTSK	0.9280841289235924	4.284367035046144	3.545199474026729	0.0005863700573885077	0.005156996285847816	-1.2721871706460917
IMPA2	0.64205379962198	2.4947491213243236	3.545068587291448	0.0005866300545542466	0.005156996285847816	-0.9014689188703056
RND3	0.6824323651520663	5.29689355877893	3.544764717837489	0.0005872340892979896	0.005159366474766164	-1.3994567691113122
MGP	1.1782993349658302	5.851859336305206	3.5433321389944283	0.000590089702239849	0.005181504795763454	-1.4293590580212028
BLNK	0.6821293689229453	2.6336401097300364	3.542007315943114	0.0005927421851186146	0.005196733058764503	-0.9356531915589299
IFIT2	0.641805171039902	5.029708621654564	3.541961324308954	0.0005928344687208664	0.005196733058764503	-1.385240126375228
CXCL11	1.3491947008628327	0.742410831212649	3.538837230035332	0.0005991349083064695	0.005238299232179006	-0.6949581952704156
ELF1	0.32419546735276583	5.229597763460082	3.5367645756579007	0.0006033497027539153	0.005267956544475045	-1.4197984022722938
COL7A1	0.9977092377327219	2.499436722317101	3.5355084808478336	0.0006059176063793285	0.0052814106391075024	-0.9324221309958993
SSH2	0.47101950535259096	4.955391011355594	3.532540513603691	0.0006120262280903442	0.005322627196718056	-1.4074031206017592
MLX	0.3277820041965507	5.637709494459605	3.531134387725466	0.00061494054142581	0.0053449592524605054	-1.4614516150052852
INTS8	0.26243479511218215	4.555066076501707	3.5265714757390905	0.0006244880170924086	0.0054034316603392505	-1.3752410706846323
ACSM5	0.8693846879545994	2.278530377454262	3.5264140291272703	0.0006248199430934161	0.0054034316603392505	-0.9239940705557412
SMPD2	0.3908341750171198	2.7251088794910068	3.5249790487365775	0.0006278528239457746	0.005423579713233712	-1.0059902954997986
ITGB1	0.508100408348378	7.794726255315687	3.5218004029657126	0.0006346205358570592	0.005463686175894369	-1.4377198426470095
RENBP	0.49777885386433907	4.16815709059252	3.520790100164253	0.0006367859638666757	0.005479271528463509	-1.3279770757228073
HCG27	0.5561118536137413	-0.3856619355187913	3.5200979472824194	0.0006382735081918744	0.005489009857516298	-0.6459204779588124
LY75	0.8225273454536972	2.7194184218089927	3.514776014857175	0.0006498211615198652	0.005563507702513029	-1.0369984863071862
BLZF1	0.2666860873679946	4.180287081935895	3.5135486219822694	0.0006525122098777772	0.005583448904045672	-1.3531903030970813
NME6	0.3980121160806762	2.751445020966927	3.5123318173665687	0.000655190416225833	0.005603258171581016	-1.0506144046303048
HIST2H2BF	0.5731184752714173	1.4871849441888247	3.5099740047096573	0.0006604095334868498	0.00563851592840903	-0.8665895743834486
FAM114A1	0.5893848777374906	3.761134087155467	3.5080079384981646	0.0006647914552018311	0.005663685389488454	-1.2830818519989036
ANXA2P2	0.9931477592827553	6.568569197026246	3.507992524985705	0.0006648259165389934	0.005663685389488454	-1.540480417922164
HOXA10	2.0443634926558625	1.464203764626843	3.5076044767276016	0.0006656940652121013	0.005667951455900828	-0.8713420493085202
IFNGR2	0.418834352074815	6.552196456511574	3.505502046118361	0.0006704162773504689	0.005705009557067311	-1.548809163937853
CAP1	0.2372604754157539	8.233462525445669	3.5043396801199673	0.0006730405764718456	0.005724184131095719	-1.465846881115894
C15orf51	1.2266424179380393	-1.090891861796088	3.5025087793388634	0.0006771938936580116	0.005749998564312494	-0.6455462147669726
PMAIP1	0.76511849736944	1.801040550084254	3.501452435528439	0.0006796011431842988	0.0057672642668027295	-0.9316264201226394
TBC1D22A	0.3126833974131218	3.9087238787445964	3.4981673453985063	0.0006871390305491418	0.005824824705116571	-1.3463282769897447
DDX60L	0.5702768356437447	4.176867606921475	3.4977155895321306	0.0006881817618926698	0.005827260275784912	-1.4024196028576892
MMP11	0.9699599953002065	2.2396172520959543	3.492998927544836	0.0006991580920585282	0.005897545677571883	-1.0222370000357532
APOL2	0.4443294879401769	6.0152902159713655	3.4906065048639	0.000704788465816752	0.005935303739421861	-1.5993595329020334
HSPB1	0.5794700500441463	8.130727208393129	3.4900430018231847	0.0007061208285106639	0.005940039336021004	-1.5172892281903962
GLDN	0.7916538485753062	4.6312948510947995	3.486279586889262	0.0007150802031949089	0.005982785995060225	-1.5132404719697528
CLN6	0.3304993824052831	4.792760250963985	3.4857332118350066	0.000716389801244338	0.005990494229592221	-1.5362801130692363
ARID5A	0.49716148822918615	5.2811584261350655	3.4843706665723704	0.0007196655172695022	0.006010771896827316	-1.5892726301485531
PCOLCE	1.2159655459494525	4.9001258406326	3.48286222868341	0.0007233084346199252	0.006035263671885454	-1.558087993483639
BST2	0.8553953600141666	6.168817966964955	3.4823053217758786	0.0007246577654491488	0.006043254056945658	-1.626762968993659
HIST2H4A	0.6605797500310815	3.4827426067277814	3.4783234763615107	0.0007343747082455663	0.0061110749723908295	-1.312631010885256
TMEM8A	0.3367895629307096	5.833507204529259	3.477014673285056	0.0007375953073706967	0.006127959290315082	-1.63843787369224
COL18A1	0.7697083690468309	6.477612547632074	3.472916216055025	0.0007477667432916442	0.006202443718012628	-1.6531837996997254
STC1	1.4838295227852571	2.114206655383571	3.469919055208712	0.00075528848603556	0.006252086634401656	-1.0743041453313609
JDP2	0.3638675197263632	4.4079126863116525	3.469381090345261	0.0007566460949854716	0.006259268607740405	-1.532409728115259
ITPRIPL2	0.4562791358452891	5.203795256214801	3.46440970171738	0.000769301102306609	0.006343547518111366	-1.6457609888860398
ACTB	0.3315816737300956	12.56103825354229	3.4611393519783316	0.0007777343858721775	0.006403938561114904	-1.330277930690837
CCL3L1	1.6138227841045683	0.21563509923184335	3.4610869727319002	0.0007778701622717999	0.006403938561114904	-0.8814911391375393
SUMF1	0.43026708796129665	4.855233558065699	3.459410971681767	0.0007822264571633303	0.0064322543066929385	-1.626277102833769
C17orf57	0.7217704561960181	-0.5909339280068082	3.4592154227732075	0.0007827362252864604	0.0064322543066929385	-0.8151552416225725
RNLS	0.6996658804817866	0.9463181298419893	3.4554090360666145	0.0007927214408843646	0.006488120100776646	-0.9749788171657068
MSN	0.4205479611133178	9.132774975320428	3.454179191051268	0.0007959732131471308	0.006505562355949755	-1.5671256543918757
SGK3	0.4388327470881679	4.128520518250306	3.4529446709696843	0.0007992499703424825	0.006524247906054931	-1.533088645341814
RPN1	0.2919922091340732	8.095057268292472	3.4492930918051594	0.000809016743083792	0.006593507824773768	-1.646998355961725
FLJ36031	0.8386525087378445	3.053319014826483	3.448940983074237	0.0008099644322383232	0.006597746177704779	-1.3079987660080548
USP18	0.6285339332894884	3.7437291022059336	3.447862110686172	0.0008128746907031081	0.006602500308680355	-1.4672649118694343
SUSD2	0.7771956972974117	2.9489805324900566	3.4466961604999202	0.0008160309036670898	0.006616557230362204	-1.293440022759384
MYL9	0.7490479761185949	5.475480048965259	3.4463532700215613	0.0008169612961175359	0.006619789325893564	-1.7206144800654979
PTMA	0.33157117001022307	8.86527113153861	3.444238273851449	0.00082272218922152	0.00666178036381154	-1.6144682298614814
ARSA	0.39981115462509287	4.866551578648516	3.4441340404967744	0.0008230070892808398	0.00666178036381154	-1.675210465260439
HIST1H2BJ	0.8383126789152429	0.2693339563306282	3.442095534347579	0.0008285976139185825	0.006696492397871079	-0.9446672661178175
MANF	0.4114410901638932	5.589593021324437	3.4410119480109387	0.0008315838321410515	0.006713592549592958	-1.7427074076107347
ANPEP	1.0162370695546357	2.5499498453147975	3.44008636363029	0.0008341426334527411	0.006727209905336586	-1.2386493326944183
MFSD7	0.7725291337123426	1.6950389805374158	3.439485545493741	0.0008358075729762522	0.006733597512207633	-1.109412300388887
HIST2H2AA3	0.7573182236552771	3.203532504327163	3.437805143948048	0.0008404807832273447	0.006764182328446256	-1.3748799394791513
FAS	0.7597720485695669	3.8805386144380676	3.4371648688694387	0.0008422678517171893	0.006775030456878414	-1.530654832209036
RTP4	0.684259266251753	2.3730596296161117	3.436127081553593	0.0008451720083843181	0.006794848225822439	-1.2202335465541276
SLC25A19	0.42820063718322565	3.8044822181315117	3.4356503078686336	0.0008465093729895732	0.006798514631172898	-1.5186679242102876
C8orf84	1.2000769829236395	1.3936508203325149	3.435387295408494	0.0008472479825604283	0.006800906282488183	-1.0862032964061505
IFITM3	0.6798804596650854	8.124511988996897	3.4331774947617544	0.0008534776821509996	0.006836684153803542	-1.6952472192676993
TMEM176B	0.8248837440158567	6.448789158811663	3.43084854406934	0.0008600898950686963	0.006875371451357434	-1.7849779512233095
PALMD	0.4829220060765471	4.009420488316257	3.4288130008916506	0.0008659085096973241	0.006901932638196717	-1.583872469893751
EVI2A	0.775831924338803	5.083956776850066	3.4284355422747805	0.0008669915382956468	0.006901932638196717	-1.7470832475024913
CXCR1	1.236175298110814	-1.4436842415340043	3.4260464545756593	0.0008738760647647724	0.0069531510712691645	-0.8522695700665368
RGS2	0.8768641585310721	5.417160577599117	3.42198358427288	0.000885702029956765	0.007036308259821261	-1.7929592631213636
CALHM2	0.46982807927030423	4.008211746791157	3.4218301391791126	0.0008861516041504219	0.007036308259821261	-1.6052106931651213
ETV7	0.9372852108587231	0.8288483964888365	3.4215057543977516	0.0008871027156989505	0.007040236984466773	-1.065640925878192
AIDA	0.26104569170334724	5.687201912230881	3.4202910690151334	0.0008906727630926516	0.007061304927540302	-1.810735655859121
TKT	0.3130797064365769	7.643614282222176	3.413702379072193	0.0009102738841812424	0.0072047035350022775	-1.7848027479104722
AZI2	0.21501268629239245	5.585342920363267	3.4128734340211198	0.0009127684839085859	0.007214237791875852	-1.8297513898122615
RPS6	0.4920624381434031	9.341048670127506	3.4105041716155675	0.000919933936594257	0.0072597139507806635	-1.689708385097627
CSK	0.23998176763168555	6.06459503705671	3.4091776918212666	0.0009239687105218475	0.007280382669014843	-1.8537393762580088
LRCH4	0.30501117059290994	5.478103295039436	3.4065085549964023	0.0009321379138038052	0.007337257007227095	-1.8442471173036568
APOBEC3F	0.6073457256620174	2.0834525203144048	3.405083050209399	0.0009365285909953351	0.0073680586955002705	-1.268882627141057
UBQLNL	0.7915249210536889	-1.0285203334886552	3.4046413090753846	0.0009378931306922669	0.007375033241753462	-0.9454043927855116
NTAN1	0.3628277362246899	4.131160355488672	3.403812129242327	0.0009404595152358926	0.007390561953340494	-1.6856800634114624
ENPP1	0.7074917931507143	2.1697265279060205	3.4030483797214672	0.0009428292234054097	0.007402528884833923	-1.288439901637755
MRRF	0.2686725009200628	3.983101635033894	3.3976325676858776	0.0009597946479847326	0.007508981657762908	-1.6745034281709232
F11R	0.5192416236692976	5.002784507797375	3.397318924011253	0.0009607858917536208	0.007512390426263892	-1.8351112246844066
RP2	0.4018800441635122	4.886667474452286	3.397186650277131	0.0009612042196943818	0.007512390426263892	-1.8227923637666272
SPATS2L	0.32226513246411415	7.01269884069894	3.396467527014922	0.0009634815087385695	0.007522567164381907	-1.8716136779714532
DCUN1D3	0.3838802563416843	2.6563893091883717	3.3953628928123707	0.0009669894909251506	0.0075461375144123535	-1.3950636296045849
SMAP2	0.423941363599071	6.546932829389607	3.3945342598232164	0.000969628848280237	0.007559087352838553	-1.8948016853442589
FOSB	1.4725301059266522	3.432252248910043	3.3931399884855433	0.0009740851502912716	0.007586161382480434	-1.5644342614336528
SFT2D2	0.5154956240277286	1.2200071741643725	3.3890472209181417	0.000987277611319242	0.007681149262447435	-1.2075594709734352
GAS6	0.48773245979518176	5.93498259784463	3.38877472478636	0.0009881618950447926	0.007683233854738473	-1.9146448541459016
THOC6	0.3360519374573716	3.823979263330179	3.3886577992461633	0.000988541560905877	0.007683233854738473	-1.667739033144656
GPR55	0.9018625720362492	-0.3293578863683735	3.386005291408917	0.0009971913378582756	0.007734875797122914	-1.0578122785185426
HEMK1	0.29232454704080535	4.255648678750467	3.38542236418097	0.0009991017532956948	0.007744065572842964	-1.7659277158713902
SMTNL1	0.8041360494190171	-0.7285220354178434	3.3853375514452515	0.000999379994524912	0.007744065572842964	-1.0261656353727453
PALLD	0.440679612144538	7.37617549465831	3.384180530602573	0.0010031830529429254	0.007765734139891347	-1.891092761095372
TNF	1.022055459444295	0.23599241285758826	3.3815791452639874	0.0010117833254969042	0.007816229294344784	-1.1241819675976998
SHC1	0.6298445363018095	6.441517480562651	3.3813037012099563	0.0010126979947366033	0.007816229294344784	-1.9379701049966922
NLRC5	0.554495337989807	4.660641626433684	3.3783075185193	0.001022697714817746	0.007877001045154788	-1.8521426252626592
OAZ3	0.5741182208588149	-0.4383630175082349	3.3781658529898917	0.0010231728088209873	0.007877001045154788	-1.0717085168335956
ARAP1	0.33745772530861196	6.670242525781956	3.3760590126375427	0.0010302628706760168	0.007914382775502849	-1.9476971452370684
RIPK2	0.3027525276579661	4.251486942729679	3.375501502004562	0.0010321467390822145	0.007922368104756421	-1.7955348225687402
PLA2G2A	2.3822346260374188	1.4999514758401913	3.374652882853152	0.0010350204911935784	0.007936528895693105	-1.2830361545171165
MVP	0.5388208277768562	6.354106204516919	3.3732417036826625	0.0010398159214383103	0.007964568428759648	-1.9641158731438306
MTCP1	0.5141827667566352	0.11184948616317546	3.3704279984014827	0.0010494396772634078	0.00803112864127969	-1.1453345254973062
NFKBID	0.6650857116914355	0.7727075167685039	3.369499897028984	0.001052632364241243	0.008047577857043558	-1.2166236476862329
SLN	1.6973674058866175	1.2562134162326204	3.36760502761298	0.0010591790730226033	0.0080792311185306	-1.2763399163099525
SLC43A3	0.47333321588134236	5.597742448778128	3.36664790009963	0.0010625004196849444	0.008094941469086086	-1.9723188734491766
IL1B	1.0865331086158427	3.168550661283463	3.3627642153891273	0.001076077797718625	0.008186256540040902	-1.5970892024199355
CBWD3	0.482505341903551	3.5029914096540984	3.3561387479950486	0.0010996168255938271	0.008344755723198016	-1.6937070333928528
KDELR3	1.0152165653023757	2.3718873855329297	3.3541495557036964	0.0011067777715852989	0.008394969252712877	-1.4698820380450837
CCL3L3	1.5297399968543286	-1.882910484786716	3.35361381468311	0.001108713862115395	0.008405522095683692	-1.0383378345185754
EHD4	0.4794021776359072	5.006533809334548	3.3531656501134135	0.0011103359033429693	0.008413684831422068	-1.9706571615608892
SLFN13	0.9162952169780176	1.6237713181722722	3.3520437625514083	0.0011144061123778924	0.008436240187323907	-1.3659903396029307
GCLM	0.44592528426658395	4.104028769425004	3.348809716795886	0.001126217670834405	0.008500629268900784	-1.8484629922923421
LUM	1.3879201133253756	3.8089106650043147	3.3456635345360377	0.0011378208874966618	0.008571435865380126	-1.79544755077462
SPSB1	0.630834295762873	4.890366872162892	3.345087572841359	0.001139957151601018	0.008583337693948515	-1.9825230684248814
SLC39A8	0.5473185297612062	5.062582967694623	3.3422847977952026	0.0011504065279221353	0.008645733453536792	-2.0093936409883186
SERTAD3	0.4030912977500263	4.096411500104398	3.3422636981683627	0.0011504855315083637	0.008645733453536792	-1.8668050701440473
TP53I3	0.490957961312358	4.145893759015837	3.338389174563065	0.0011650794827462662	0.008738379319304518	-1.8883591283575587
TMEM176A	0.8442995656540706	5.4799607214487205	3.3364456738985697	0.0011724651335583453	0.008789500525042833	-2.058695934724075
ATF5	0.49008726241928713	5.285334605958883	3.3346781850746385	0.0011792199837572382	0.008835845512096489	-2.0516232613952265
CPVL	0.843370161642583	5.600165286828336	3.3326621910202276	0.001186969067055039	0.008881666703434397	-2.0758580110058897
LOC100009676	0.3307141689570847	1.7830720147156893	3.3311888725581937	0.0011926623631261244	0.008906289902376498	-1.4490393808047575
CA13	0.4332182118156629	2.510750254070872	3.330470320892367	0.001195448312083136	0.008912360631546294	-1.5652750175113397
TIMP1	0.9522392828908712	8.080830852094174	3.3303359653053897	0.0011959699080926216	0.008912360631546294	-2.013179754368565
CHIC2	0.5898600536959409	3.7782478152337378	3.3294982886384386	0.001199226753397269	0.008920766803960012	-1.837542367038428
TP53INP1	0.38585587193280446	5.211125548293196	3.3228054190739744	0.0012255483114583035	0.009090268917874378	-2.08178566014527
FAM179A	1.266857305216364	0.9237840205864929	3.3151707508291857	0.0012562341529398782	0.009286096705627711	-1.3954676553964163
TPP1	0.4034003672392288	8.333026987495044	3.3136669505301946	0.001262362538863373	0.009309622012229502	-2.047639727207624
PROS1	0.7468596702282033	5.734458873879045	3.3120287077071353	0.0012690706678626532	0.009351642972287416	-2.143124167577266
KLF4	0.6406103946067261	3.15993463270816	3.311848814900646	0.0012698093069729516	0.009351642972287416	-1.74885689119135
C10orf128	0.8329859383204359	-0.9376695241545456	3.311831865183184	0.001269878923187849	0.009351642972287416	-1.2264442021356476
HSPB11	0.30375736613839566	4.05119186499024	3.3113846082624496	0.0012717171974162918	0.009356248412846232	-1.9508950110561951
CD93	0.8433985573620264	5.638274491175396	3.3101521853481195	0.0012767954884036349	0.00938913288612549	-2.145423857119657
MARCH3	0.5466205865445115	3.9563782218669212	3.3089268122143918	0.0012818635485197462	0.009417424203125068	-1.9384592702068435
COL6A2	1.3256023462569004	6.766919682393686	3.3085997743587203	0.0012832193353668822	0.009422386502576131	-2.1492006963311576
SNF8	0.24004532426379743	5.475028430171776	3.3070496822775595	0.0012896637662737792	0.009443252295240562	-2.1472900110573487
KLHDC8B	0.3100135687130967	4.750056818049786	3.305088077608206	0.0012978624723126242	0.00949427322088154	-2.086328703609336
SPOCD1	1.4617936244367495	5.150076562189791	3.30354999868061	0.001304325111058615	0.00953250962264913	-2.13463378869476
RAD9B	0.42430248416260397	0.8032287127552036	3.302409626858836	0.001309136111480141	0.009554092681133214	-1.4197923507637231
CKLF	0.466158980171544	4.541835857266873	3.2982702856290533	0.001326739076910318	0.00966427312491614	-2.077807036443133
RNPEPL1	0.279873296386957	6.086945199689974	3.2961193534454543	0.0013359733490202641	0.009694918545947617	-2.1983339882540562
ALDH16A1	0.3732511646134551	4.455956847673918	3.294826891907283	0.0013415509687628151	0.009729368765151234	-2.0748828057183326
TMEM150A	0.3030845061880445	4.445200510790519	3.2947272449864364	0.0013419818986415495	0.009729368765151234	-2.073468107122225
ARID3A	0.47145723168243836	1.2813165423873216	3.288691070037588	0.001368328618662779	0.009901770135426527	-1.5144665043301648
KRT18	0.965685271682289	0.3999046589200386	3.2884241126048206	0.001369504935031459	0.009902014521309056	-1.4174127812806274
CYP2R1	0.442341549869961	2.874671659953488	3.288392105864196	0.0013696460324393003	0.009902014521309056	-1.7592105743722142
NDUFAF3	0.2753705562721134	5.78187073432275	3.286647959487611	0.0013773554599341145	0.00994377165927165	-2.220879281696866
TBX15	0.9285744752735132	2.7958228308706303	3.2856770555978283	0.0013816645898460898	0.009957120481442571	-1.7518482220571565
C1orf54	0.5517799839993445	4.002760295779057	3.2856497334161547	0.0013817860351807458	0.009957120481442571	-2.018034368390783
CEBPD	0.7434055702534987	5.872442808189109	3.284491956581778	0.0013869414637696365	0.009980285868954268	-2.229739814936508
AMPD3	0.6565313240533643	4.204473019586606	3.2833700719798853	0.001391954226397128	0.010011687554710904	-2.065312886298921
HAS2	0.9895711832586986	3.065130946451613	3.282514701167544	0.001395787541113504	0.01002709155652194	-1.8159431526077885
UBE2L6	0.3896051751652747	6.94843435207233	3.2824571799710647	0.0013960456743200107	0.01002709155652194	-2.22049976695783
MYBPH	1.4165416261107873	0.6351667737687652	3.281979167111283	0.001398192541598319	0.010037838311670017	-1.4614830729220492
CD2AP	0.33650334170935636	4.039369564179766	3.276889695574201	0.0014212427812646737	0.010174911196914797	-2.0518275572568507
HS3ST1	0.7769705888588292	3.765094970609629	3.2744451069026215	0.0014324402079038336	0.010245566772155932	-1.9997367146709424
PLD1	0.6595680421177024	3.1417746022563104	3.2740337595197926	0.001434332470221329	0.010254347243083719	-1.8577541871164884
PSME2	0.41065395530238735	5.7260223480102095	3.272422385277896	0.0014417675745363975	0.010302728179688532	-2.261727962086792
MRPL3	0.24026392952438336	6.150448324702714	3.2680926951032805	0.0014619242177959088	0.01040767814233965	-2.282687880237651
PLP2	0.7886235226598899	5.70834439439581	3.267945771654168	0.00146261281082893	0.01040767814233965	-2.274510804483941
ABI3BP	1.1207348526103371	3.0274102066439212	3.26792835258423	0.001462694469700618	0.01040767814233965	-1.8512781167492394
FAM3B	1.1603864221892644	-1.5188071201862245	3.2666562896563485	0.0014686693057019893	0.010436955342409161	-1.3143948436790058
PLSCR3	0.34818549886605243	4.813136396816349	3.2655650850155697	0.0014738128248956502	0.01046868520372472	-2.2126050870833573
GFPT2	0.7791905719485097	5.495207011150936	3.2633650681506023	0.0014842340849896142	0.010518494930280096	-2.279242993654825
ZNF124	0.5089113996919183	1.6679050235589596	3.2622241639515424	0.0014896655102541265	0.010542458482660855	-1.63848145344633
JAK2	0.3627971270626671	4.080763791168644	3.261782673559031	0.001491772263373422	0.010546143832050112	-2.105298399620927
FLJ35776	0.5134456857475957	2.1209301271332723	3.261685368081443	0.0014922369707911197	0.010546143832050112	-1.7046623468523805
NUDT13	0.5436683278776946	0.45491969730090437	3.2608730369241123	0.0014961217495598558	0.010568757487275392	-1.5038544669692175
CYB561D2	0.3299436039052255	4.343945266743404	3.2593997133976536	0.001503191688454667	0.010594445577651258	-2.162108217996323
SSR3	0.3391508366096021	7.298913538709946	3.2533801575906827	0.00153240288520151	0.010751210419685719	-2.2903705144187327
MCL1	0.33097002389680696	8.349560429483933	3.2516648953703613	0.001540823136256046	0.01080046312864983	-2.23208135483939
SERPINA3	1.0907427785770167	9.747439453347662	3.250436092580113	0.0015468818979901845	0.01083308848034161	-2.14829164907691
RDH10	0.7836585021482527	5.530018502129358	3.2500930241185326	0.001548577407997495	0.010837754017790201	-2.3204728875444003
CCDC152	0.809368504803861	3.077159173943406	3.248569648234939	0.0015561272102351475	0.010883014777655419	-1.9191330868962684
C8orf73	0.5096957803722364	1.3649471894582963	3.2466459652013486	0.0015657100363461545	0.010940115235846228	-1.6476608294147406
SPATA9	0.4468594735968764	-0.8736596922620553	3.245850027341407	0.0015696910953810212	0.010959589172100761	-1.422841826073726
DEPDC7	0.5663185952358633	0.9965360451676285	3.245139353044033	0.0015732536758616576	0.010977909412570624	-1.6096661070669604
OSTC	0.4604090623611299	5.705810737505716	3.244097947124884	0.0015784878408013085	0.011004478268360861	-2.345359473902838
DTX2	0.2994874199091	3.703446883429005	3.2415300277665153	0.001591463910942726	0.011084923348995204	-2.0833944922270744
PQLC3	0.5143367172850968	3.8311902810726495	3.2413186886831933	0.0015925362617532997	0.0110873869342644	-2.112787618127636
THNSL2	1.332251567810805	3.1440915178945605	3.240589590522722	0.001596240942572536	0.011103158368804817	-1.9572214713575562
EIF4A1	0.3235919881730638	8.659143158522665	3.2388344384142287	0.001605192214775455	0.011145322002500324	-2.2505093145201824
UPP1	0.6642752116993309	5.045467010775649	3.2375782582932864	0.0016116274786214654	0.011179940980293152	-2.321655998268037
LPAR2	0.601923746753998	2.637100588609401	3.236300799977909	0.0016181964411674911	0.01121986096313916	-1.8678297872653022
ZNF525	0.4291100789378368	2.399550946890577	3.2361765750849796	0.0016188365636471203	0.01121986096313916	-1.8256380364521263
HSD17B11	0.33276056010256205	5.243565853071982	3.234704345000278	0.0016264408873441318	0.011262446144499672	-2.3478684801245313
NUBP1	0.22515535320424984	4.333272718928702	3.2319888447150253	0.0016405544529955892	0.011329666114957901	-2.241456184210551
TMSL3	0.49349025244928413	11.112014398662405	3.2305614818699744	0.00164801879242814	0.011371034852227794	-2.1187593122909902
C6orf150	0.6642268822996474	0.9510937531668576	3.2246007966941943	0.0016795338127858098	0.011542025685371703	-1.6642147811701111
ZNF469	0.8267927782571451	3.351950604248661	3.221827238732811	0.0016943889145561802	0.01161158326496726	-2.059541649579093
GTPBP2	0.35905886334409587	5.193604856769795	3.2214654201026383	0.001696335818388424	0.01161158326496726	-2.382885192893
FSTL1	0.5494093759237542	8.063416890208725	3.221448087772714	0.0016964291339924946	0.01161158326496726	-2.339530039158781
PLAU	1.0910056095287146	4.687910078983592	3.22078368169498	0.0017000098449655233	0.01162577654615607	-2.329101358923955
HSPC157	0.3849023706464014	3.254724848435425	3.220033705484372	0.0017040601930267975	0.01164315352436556	-2.0424141316169013
SH2D4A	0.7372381199956743	2.481753730495618	3.2194725054347186	0.0017070969162065678	0.011653580187272092	-1.8889387934956945
TSPAN4	0.4410470782855418	4.602474354161879	3.2189867437191757	0.0017097295081526475	0.01165607903304421	-2.32244483622246
C1orf158	1.9277288388200338	-1.2447130453549318	3.21696741673432	0.001720713921374812	0.011725783736294433	-1.4764196694746632
B3GALT4	0.45467283473178366	2.796865082305256	3.216258985830033	0.0017245831024587696	0.01173659819353061	-1.956778789230289
PPP1R15A	0.4648188518019003	5.758372909103983	3.21393968260826	0.0017373071005609576	0.01181797793097639	-2.4361337388564985
TNFAIP2	0.8105173703294977	5.102682496604804	3.2133330511526954	0.0017406495742669972	0.011825073373752194	-2.3987175074246947
CP	1.228818009413276	5.267771541580895	3.2122672064271263	0.001746536792421557	0.011859845789383707	-2.4159124276157007
ZNF552	0.37571753969450716	1.8834762542091679	3.211334974566862	0.0017517012140289613	0.011884453091485846	-1.8164020168589694
SEC13	0.27417565206352457	6.663821055037152	3.2105467397678216	0.0017560790207988067	0.011898457238859898	-2.4447821739794477
PPAPDC1B	0.35511512352029584	4.4381588195412744	3.209008735030284	0.0017646503910267613	0.011946040470715609	-2.3267313719906255
GSTO1	0.5139039636821696	5.778113964029676	3.208551332492632	0.0017672070319501153	0.01195810091619578	-2.452573203196785
HAUS4	0.321199058500774	4.89297630880025	3.2051357387351227	0.001786407878273537	0.012066856718915994	-2.400847316306227
TTC7A	0.34617797874066714	5.550902854923201	3.2038928960619026	0.0017934426788664994	0.012098484324246764	-2.4578760914397293
NFKBIZ	0.7603741709612715	3.4444475292374017	3.201237811347779	0.0018085577219987513	0.012179148203839692	-2.141477507641297
S100A10	0.9673752978017509	7.137993043374284	3.2008933513728732	0.0018105273652383356	0.012181777667203245	-2.4536088892867296
MITF	0.47292080133929026	3.4981356147245237	3.199960166991246	0.0018158734205745597	0.012207100275653292	-2.1578055955096778
JPH2	0.8578443799544191	2.2050100622166244	3.1991326134423828	0.001820626640076457	0.012228396953896202	-1.9010191708225
SIX2	0.9529107261624221	-0.9693696336064377	3.1951176390745593	0.001843852495127817	0.01235749621843265	-1.5600210139553745
ASAH1	0.3098155941438536	7.937735353141275	3.192550629691698	0.0018588465335541184	0.012436376547993469	-2.432190878249222
CLEC1A	0.5231360200372754	1.3370630748321124	3.1893235115597975	0.001877857493485004	0.012536384859146103	-1.810774491665005
NOD1	0.5031041035898163	3.4733781430879356	3.188450315797343	0.0018830325409767122	0.0125654956929882	-2.1855585427253406
BLVRB	0.4609801428010689	5.15744087935789	3.18804853375988	0.0018854181867923197	0.012570540961897973	-2.4778499477790303
MESDC1	0.3895378684218862	3.7588754879280444	3.1877100049494795	0.00188743044160533	0.012578521318828091	-2.25393962832736
CTSO	0.4025901098304754	6.101785321421584	3.1867272188907387	0.0018932835771523662	0.012595764997113717	-2.522662510156981
HNRNPF	0.2577967816117077	6.9358618180576155	3.184956927619808	0.0019038695025391501	0.012655277330966828	-2.5093783017941425
CIB1	0.33350450853943236	5.9384263329080635	3.1845985673660224	0.0019060191112313615	0.012664109753693989	-2.5266614700227397
SLC25A43	0.48974224448222436	3.957325100375648	3.1831465646799373	0.0019147520444418446	0.012711185258885016	-2.3109619229363965
HLA-A	0.5545466111203403	9.65864956904701	3.1781491222657774	0.0019450943552516136	0.0128572903653907	-2.36631189457741
LIF	1.3203586168522907	3.3074186141325272	3.177434629483135	0.0019494688496461247	0.012880687542758206	-2.178766743523566
SIGIRR	0.5203898666241056	2.698621927185411	3.1764863005311827	0.001955289159204871	0.012908087782718335	-2.053640176025307
SLC38A6	0.44783913835753175	3.0499157034071875	3.173121704084797	0.0019760699488811685	0.013011868190925594	-2.133842652427261
IFI6	0.8321282893186916	7.416782491954928	3.1697536660795205	0.0019970777709437198	0.013116609557309368	-2.5297038605466247
ZBTB7B	0.3602672603192856	4.711883657478228	3.1687178286501676	0.002003580392463472	0.013148123477212439	-2.484676861057598
BAIAP2L1	0.8680012393682778	-0.517481741562726	3.1652821995459313	0.0020252894105294785	0.013256752238289688	-1.6830243018992732
CD46	0.2874671469584751	5.960490824744351	3.161553587982854	0.0020490973057865685	0.01338986583383108	-2.5941847037623855
TIGD2	0.26852125007655614	2.2644770575591244	3.1601400533443043	0.002058190875080931	0.013437904706199155	-2.0234105021971516
PLAGL1	0.7003553155782911	2.530733338541823	3.155093164291371	0.0020909658413605153	0.013594361989258334	-2.08426845850257
TAGLN2	0.6152341334335691	8.526056898498972	3.153472476843932	0.0021015932969420154	0.013657700667742802	-2.5087354701926285
ZFAND1	0.3377542246193541	3.7972748259346867	3.1524516677456016	0.0021083128915318464	0.013689836401748033	-2.364880738486865
CDK2AP2	0.30173915096859005	5.609663419430941	3.151473634218383	0.0021147696512997085	0.013720212859651767	-2.6132420837014845
LOC100270710	0.5309426944309092	2.240183940876252	3.1504349638569136	0.002121646855881651	0.013753263736362233	-2.0472252076289825
IGFBP7	0.708848505517599	9.008655826233287	3.1491808330132627	0.002129978377707965	0.013795678594155536	-2.490887848427981
LOC389634	0.6181668395997417	-0.6880835456329122	3.148820262284993	0.002132379369584196	0.013802097556979321	-1.7143444889894006
FOXD2	0.7947453576324719	-0.7913755282455852	3.148763336901063	0.0021327586580139166	0.013802097556979321	-1.7056182489961476
BAX	0.3436772793059255	5.534672831674566	3.1463402490417276	0.0021489617566513115	0.01388947716029176	-2.6247834978672646
FLNC	0.9644424232693014	7.025843881253172	3.1460543534627274	0.0021508810611521618	0.01389606072506514	-2.618530137763795
FBLN5	0.7457194535194995	5.449785292664873	3.1423896356589442	0.0021756250130526137	0.014009802290343418	-2.6317262463150257
FAM114A2	0.25318556262336767	4.574177724222611	3.1420855296652443	0.0021776901652475976	0.014010593773744761	-2.5425037129676076
VAMP5	0.615844193252288	5.598756499697629	3.1404429010719075	0.0021888766287529835	0.014070828595167097	-2.6446870186749045
ARL5A	0.2523161159910252	5.814248983667764	3.1397144566746324	0.002193854484831384	0.014091085342205911	-2.654126259202319
CYR61	0.9631222226145111	6.192090892144573	3.1389622938545307	0.00219900546324315	0.014099563454180428	-2.661835368917668
CREB3L2	0.3756638724432131	5.654253784533796	3.1383690207441233	0.002203076257924381	0.014099563454180428	-2.6528696411948314
FMO4	0.5010610220036105	1.6678887444358532	3.138023021657359	0.0022054535933271786	0.014105515039679445	-1.9978970070462951
AKR1C3	0.8591883733506425	2.994368446435812	3.1379205479635917	0.0022061581404424747	0.014105515039679445	-2.2234901182968585
GNB4	0.434135272743033	6.762440109361686	3.136109101066981	0.0022186471407604873	0.01416775169190927	-2.6580413117105604
GDF15	1.0348749069974272	2.797014251046325	3.1357132780785006	0.0022213848717762183	0.014179365246902564	-2.189853896508102
SYNC	0.8471910984463755	4.370125965659839	3.135515006159843	0.0022227574101813686	0.014180806811486308	-2.529150908049427
MTAP	0.7424661138348543	3.314433903809787	3.1354151399877637	0.0022234490327317463	0.014180806811486308	-2.301647803287513
SDS	0.8450390885332064	2.959629992785163	3.133844561475202	0.00223435240549035	0.014232695669655291	-2.2279125621714506
EXOSC1	0.32090137856554346	3.3016010815024117	3.130167807916288	0.002260072021776696	0.014360951874782072	-2.3137207403540065
TSPAN2	1.1381011216579122	0.6628100532429656	3.128562852249933	0.0022713850278768457	0.014404432157602287	-1.9064389910100292
SGCE	0.7427113283251545	5.71910067113578	3.1269706261746135	0.0022826602776782785	0.014455095337596136	-2.6879823631695317
ANTXR2	0.5251682430363198	4.886479791161654	3.126931039713176	0.00228294126810846	0.014455095337596136	-2.6272878377151345
TFAP2C	1.2871305336201577	-1.2835836025006484	3.1267423933322833	0.0022842807489251477	0.014455243393936496	-1.7272370974333313
SLC40A1	0.6247134086732062	6.039928925951765	3.1265436962697066	0.0022856923839855627	0.014458246043513432	-2.696567396585631
EFCAB4B	0.6155931193699846	-0.48905374145880925	3.1250705927658973	0.0022961832917622613	0.014508845493614456	-1.7986670291390787
GBP4	0.7574230996061773	4.273947069194011	3.123001595894322	0.0023109934843533815	0.014593064536025534	-2.5481499436823114
EDNRA	0.6858278472740884	4.256611512255209	3.1211249412729125	0.0023245035568302554	0.014651284346473458	-2.5503602751907772
HLX	0.5767877304739852	2.489653097195987	3.1210034356246674	0.002325380801976114	0.014651284346473458	-2.1743775693638394
ACTR3	0.29783391398920944	7.4702160211170865	3.1205198692534446	0.0023288750971082843	0.01466525918293331	-2.668922868902871
SESN2	0.3409023222494678	4.8743239859042635	3.1190988837698064	0.0023391715110678826	0.014711972356762726	-2.648360618005344
KIAA1274	0.3908776006099126	6.032606643503375	3.1189699834323026	0.002340107607174989	0.014711972356762726	-2.7182430141783325
TGM5	1.1953656952935034	-0.9590871583553555	3.1182008979902376	0.002345700070509291	0.014732184123411	-1.7769453466144363
APIP	0.2700399275085146	4.083526099034583	3.117974809588089	0.002347346448732885	0.014732184123411	-2.525617370692303
TAPBP	0.3102811890107624	7.259587041409016	3.1178717870585912	0.002348097015780895	0.014732184123411	-2.6882703737811138
AP1G2	0.41763606418526233	3.7944056680574754	3.1170990023906686	0.0023537342218313425	0.014761549420493476	-2.4658700317774347
MRGPRF	0.7655738909342529	2.186042482809992	3.1111334574958867	0.0023976757084921926	0.014996541536113097	-2.150367002243682
LRRK1	0.6705358481331127	3.197400916358015	3.1089999227398386	0.0024135751049240307	0.015081667362805973	-2.3503898588128616
OTOA	0.7677760949153426	-0.6094552314151646	3.108744172616148	0.002415487545720065	0.015087506824036099	-1.8333463442142541
OTUD1	0.49528663971581155	3.68805384129333	3.1057828773738265	0.002437734110847	0.015214143148117929	-2.473947380713499
PSD4	0.5607750479668745	3.8131445304402214	3.1045334708000243	0.0024471771302759723	0.015266902048482692	-2.5059706708874243
SKAP2	0.6609700340431273	5.584365882927224	3.1033419350842912	0.002456214378855942	0.015310899166460392	-2.7506688878449452
HIC1	0.711542709729815	1.8676943310992096	3.101942852334316	0.0024668653084069588	0.015358675535957449	-2.1275180067077413
PGCP	0.4811103706734974	5.213499326424707	3.101766818475565	0.0024682084495132807	0.015360839031500966	-2.731986004828025
GXYLT2	0.7697100095842684	0.7254185929209811	3.101298860009088	0.002471782280662815	0.015370679978261149	-1.9902430370039417
RNF7	0.291839535949558	5.741038049977373	3.100865545385611	0.002475095815768857	0.015385083902369834	-2.76353048827764
C9orf46	0.368861438634732	3.996556201443117	3.0996446371095607	0.002484454221842096	0.015430821149186738	-2.5599022373954528
SERPINF1	0.6922524816753333	5.332298860276095	3.0981620689341947	0.002495862422802451	0.015489205735718511	-2.7513111068692604
HOXD13	1.98463543873146	-0.15579306141066152	3.0973980636536784	0.002501760319802726	0.01551956502368977	-1.9074582642888371
SIL1	0.33396842750522904	5.174193407793978	3.097159687155836	0.002503603161628508	0.015524754653378062	-2.741815431689476
ITGA11	0.7781523889316135	2.290061970668447	3.095184986339856	0.0025189176872644874	0.015600908100809519	-2.212782536163674
CAPS	0.9758150723007821	4.78199450966436	3.092544935308718	0.0025395280300599334	0.015697643404844835	-2.712987971121157
NR5A2	1.1226940441376176	0.37221558964218676	3.092532698115311	0.0025396239265292136	0.015697643404844835	-1.9755451998816662
ATP7A	0.31899110183389956	3.6175837583211075	3.091561007156187	0.002547249291005257	0.015738470989839447	-2.498066905808101
ELK3	0.5016799819410376	4.016840034634846	3.0909436160877983	0.0025521053077571603	0.01576129892686179	-2.5889519407266297
RHOA	0.23565962232208904	9.263980375359969	3.0905157655218036	0.0025554755515836258	0.01577035072393287	-2.643302463107344
GNG10	0.330551173469944	5.285007547719369	3.088622328845499	0.002570440055684451	0.01585635712878837	-2.775074374245353
WNT4	1.0780573049915723	0.048776834989415034	3.0877549999619154	0.0025773219697770165	0.015886106012672718	-1.954802265992047
HIST1H2AC	0.7391603106252616	5.185208836649978	3.084546909500516	0.002602925670796862	0.01600423173273217	-2.77868958412352
TNIP2	0.29094163251550764	4.737803325334994	3.0844443792992116	0.002603747838291272	0.01600423173273217	-2.7303600588902794
C1RL	0.6820038931524062	5.056606055262114	3.0825142005347868	0.002619270530511774	0.016074027742536058	-2.7726051590099354
PRSS23	0.7437790034033043	5.49058212920241	3.081843802865718	0.0026246819815935888	0.016100832450109695	-2.807467761876117
PI4K2A	0.2869815053930278	5.2990453971731695	3.081510319623786	0.0026273777177971704	0.016110963207541632	-2.7963440382511164
MOCOS	1.0118478573433987	-0.7033943114964186	3.081178748588107	0.002630060541282605	0.016114604460249416	-1.9013950141849953
PDGFRL	0.8638838802029993	1.6708168166520565	3.0806003076382553	0.002634746931556209	0.016132078297357855	-2.160557127873444
NR4A2	0.817343709658775	2.5240703081220603	3.0798481962551607	0.0026408519355392256	0.01615506092842949	-2.2971562938237122
SLC31A2	0.5401104676705923	4.80085123445311	3.078772302143184	0.0026496079342375432	0.016202200241544517	-2.7545227339494405
RASL11A	0.5136888380274705	1.9620210187724874	3.078486364606143	0.002651939515405918	0.016206250759390348	-2.2073980802433733
AGXT2L2	0.2910005115654295	4.637543282875681	3.0781760397139926	0.0026544721071415224	0.016206250759390348	-2.7344894137025078
C10orf26	0.23089932759621146	6.013964450646908	3.0776266613109575	0.002658961136590173	0.016227235923778952	-2.836036288745654
ENTPD7	0.4530215414262906	2.31539934109747	3.077459000960835	0.002660332508029292	0.016229185422647653	-2.267049137845162
ANXA4	0.473003282705446	5.134961813419245	3.0768578782265648	0.002665254759650005	0.01625278673196849	-2.7960884968920006
HIST1H2AE	0.7631193031112289	-0.01544796806625749	3.0765697617549255	0.0026676169728433205	0.0162607643844436	-1.9793193040727086
PDLIM7	0.6015871647990645	4.939358431959643	3.0760239914599	0.002672096962267302	0.01628163978430487	-2.7786769974671577
GTF2E2	0.2904871796789239	4.290314984464854	3.0741182183276354	0.0026877953687926104	0.016370827852243346	-2.690476323349091
DAP3	0.21980862856671468	6.2211648553254895	3.0727642190112885	0.0026990005452864198	0.016413385815145724	-2.8512271791376653
REXO2	0.3725817288164208	5.000747658073632	3.0727596897316047	0.002699038100403468	0.016413385815145724	-2.794583344059003
MOSPD1	0.3026803710941177	3.649814815565346	3.0721593740208712	0.002704019984950421	0.016430728762432095	-2.5605286667762694
GPR97	0.8147914998277506	-0.662889942093286	3.0705754713361366	0.0027172053688089073	0.016491841792586275	-1.9342175370763375
PVT1	0.6550059196618716	1.5461009201090365	3.069785910072568	0.0027238003935805997	0.016498936973757948	-2.175003453334683
KRCC1	0.2865012939061957	5.3586122979326305	3.0691695498319675	0.0027289590152475346	0.016523696894520785	-2.835542832157837
SAP30	0.42698304529383524	4.593736083826916	3.0683545232819345	0.002735794273256914	0.016552091783453987	-2.7560547443061045
GBP1	0.7445613377192277	6.028999356906457	3.0679917465093216	0.0027388418164306268	0.01656403431748009	-2.863564516028677
SDC1	0.9356265213295489	3.739967759281673	3.066906852697024	0.002747974355934014	0.016610608453710384	-2.5961723994145203
TAF10	0.3350206908869078	5.461386475187963	3.0665660046708565	0.002750849403631711	0.016610608453710384	-2.8492016805617686
THBS3	0.47216707951668546	4.534218960514513	3.06470819830971	0.002766569022416689	0.016633915384974544	-2.7575311579575494
LEPREL1	0.5958187249708153	3.983186935185415	3.0640445702251786	0.0027722043799163296	0.016661304703291444	-2.658033528496552
C10orf78	0.3591702531293861	2.329711780506895	3.062505759763761	0.0027853125000348905	0.016720545233672487	-2.3114667154109414
HK2	0.515474916288456	5.739180539946378	3.0614828594411327	0.0027940576607830975	0.01675156168902751	-2.8753963618935714
CH25H	0.9364197495898705	3.0186366355175402	3.059844563513764	0.002808117073251729	0.016805131965138744	-2.450202965650875
ANKRD5	1.0251911978789645	0.38629486564487725	3.059113233761057	0.002814414276392413	0.016829761029527966	-2.069949955243609
STOM	0.5262647798972901	7.368130220058729	3.054721712638675	0.0028525038810891254	0.017021376146409365	-2.86200644874019
SNHG12	0.5090715756694917	3.499324502065786	3.0546560006323022	0.00285307743807458	0.017021376146409365	-2.574507460281046
TOMM5	0.3805978946837101	5.5082804607194005	3.052349898244954	0.002873273654244022	0.01713524002229485	-2.891877432494544
TNFRSF18	0.933242079151612	-1.2550090601726023	3.0507072413861214	0.002887740229412322	0.017198930928544895	-1.9387132838861758
TRIM14	0.3946615717776867	5.592334482654101	3.0486099903065873	0.0029063083394151776	0.01727215911421316	-2.90632887125044
SPON2	0.9641438630217554	3.4644548277920584	3.047201703875625	0.0029188386268949908	0.017326603438143868	-2.5871894430264026
MARCO	1.6876406464621128	-0.07180018192758121	3.045292725138102	0.0029359036876657565	0.01742120080511819	-2.059926259488102
CDKN1A	0.6824470478626585	6.945509202777555	3.0443308260179576	0.002944537400939037	0.01745900192993369	-2.912184371779789
PIGC	0.27574731161907806	4.871593606765085	3.043053627177958	0.002956037464225655	0.017493573455340777	-2.864024338213012
NSMCE2	0.36705420760858676	3.6464459056635117	3.042615658652011	0.0029599905503557354	0.017508088267192988	-2.6428855595341814
LGALS3BP	0.4342882351916604	8.583693874658584	3.042530494534543	0.002960759806138612	0.017508088267192988	-2.8214752603096978
PMM2	0.34487535618075515	4.361883673682203	3.041962377447662	0.002965896131786339	0.017531741579003696	-2.7938002973713667
FSTL3	0.538506792793533	4.01654593747821	3.0417897292045564	0.0029674586711156197	0.017534259815385592	-2.727721962451626
C8orf40	0.2611006675013341	4.690185192754233	3.0411456289530987	0.002973294774470908	0.017562018292701827	-2.8463382078469532
IL1A	0.8481955470238366	0.19252710203992077	3.0399866893387437	0.002983822522611874	0.017617456516975123	-2.1018508889479106
SHARPIN	0.22700089126173761	5.431814199710652	3.0397599851519543	0.0029858859210715617	0.01762289517608724	-2.9230988527103667
SHQ1	0.28946058774926486	3.698913879281591	3.039476101785353	0.002988471610337624	0.01762638594997885	-2.6638631563524147
FAP	0.9457076769334476	2.0338301425644096	3.0381628817254587	0.0030004597683594234	0.017681853822096708	-2.330953326511618
TRPM8	1.1393843800256929	1.41985623678709	3.037689973153757	0.0030047877541957307	0.01768709098501783	-2.248895805790162
ABHD15	0.3337702482331846	3.686249678275851	3.036832695316638	0.003012648156710977	0.017726596400357342	-2.668331618770205
LRRC70	0.44638807186199553	-0.111667464239699	3.0359132932992785	0.0030210993160703858	0.01776277448488335	-2.0816427837365534
DPYSL3	0.4415818213199181	9.447941260286386	3.035745444905868	0.0030226445469365352	0.01776508955052833	-2.7864598338222573
FAM105B	0.20891647983694117	4.203020602131682	3.034756299745431	0.0030317655871261637	0.017805131129875317	-2.785082221992033
NID2	0.839557800982115	4.034154910374974	3.0340530402453347	0.0030382659164219987	0.01783651695531149	-2.7531035742417433
HSPA1B	0.7396722404573088	5.9440646026626425	3.0339033159000506	0.0030396515037604587	0.01783786359833258	-2.9582875595782854
TMEM165	0.3954778201803135	6.260558234384792	3.0323648834556187	0.003053922448645003	0.017907987661609694	-2.9650428877326
TSTA3	0.2918006698766238	5.2192830679291164	3.031354698250773	0.0030633268998686135	0.017938136391170593	-2.9317272363170606
EMILIN2	0.797958578011218	4.089532376661961	3.031188432736978	0.003064877335177967	0.017938136391170593	-2.7725565112586974
SLC44A1	0.4889243181314029	7.051934040446736	3.0298040924521117	0.0030778145936239567	0.017993377624263132	-2.9482753778047526
YIPF5	0.21635550771773726	5.5033450119790395	3.0296653546178955	0.00307911393934717	0.01799415524857884	-2.955385481696757
POLE4	0.5325056268275761	4.632218334975106	3.029397693518153	0.003081622146300864	0.018001994120836702	-2.8712113385646836
ATG16L2	0.4406615957233071	3.963232741889215	3.026283585768333	0.0031109431314279364	0.018111558728932154	-2.7597943772328266
WDR38	1.6641737473896279	-0.4552213825403037	3.025852224937596	0.0031150249051028612	0.018127636712640866	-2.0757342784170856
MYB	0.9927057332303504	-0.6823098330679009	3.024784255957386	0.003125151932836736	0.01816685908809539	-2.0577477938931876
HOXB7	1.2674198744868812	1.1808477803037747	3.023997899630119	0.00313262801541515	0.01820345951857813	-2.2582324773968976
TMEM26	0.8042521797663674	0.92804095202428	3.021892736952409	0.0031527237796003297	0.018306444287419604	-2.234148709881498
SLPI	1.4867928713691196	1.993552142525304	3.0217669927044217	0.0031539278910102816	0.01830654608822672	-2.3701813369316165
SFRP2	1.4271349327849137	2.0677366042103995	3.0205484963239995	0.0031656181031961363	0.01835368511691469	-2.385058036724611
SCO2	0.3438743957040442	4.382648816854043	3.0202079176049685	0.0031688927590627536	0.01836576915357632	-2.8582416286108447
BCL10	0.24823952321984022	3.884673463780181	3.0200809221137828	0.003170114618853252	0.018365951310427325	-2.7600303359525435
RELT	0.3057351803217072	4.360432679321138	3.0187394589418752	0.0031830478418226347	0.018433957246110966	-2.858550177199528
BNIP2	0.26677242782150046	4.837824769558105	3.017359498130828	0.0031964031040093003	0.018487704945791553	-2.9319475556188674
PDE3B	0.5919874460103807	2.877030530703916	3.017285377420339	0.00319712190791884	0.018487704945791553	-2.539570221644933
ANXA2P1	0.8715337797171796	0.9751087760940713	3.0156538627727483	0.003212981812118041	0.018537727523319798	-2.256819647537509
FLJ42289	0.7361579051267142	-1.1674763289157626	3.0138868934699174	0.003230240465066602	0.018609465980226864	-2.0456175591050902
ZDHHC13	0.3988825286239086	3.431448555333172	3.0127448561814263	0.0032414407101873585	0.018667020260086063	-2.6755417690608105
UAP1	0.3393913865477991	5.092904149364528	3.01144051654676	0.003254276588473073	0.01872695979371972	-2.976157207780016
TMSB10	0.5172127395471282	9.260677461354895	3.009850037058919	0.0032699918899404892	0.01879636172801858	-2.870485857385688
GABARAP	0.258096060998545	8.482436942238625	3.0070088236076464	0.003298240148094344	0.018937569410048212	-2.9272329443362493
ISY1	0.1852006544964322	4.658164402064088	3.006559124498918	0.0033027318108345394	0.018949254881946924	-2.9385991646804825
CD163L1	0.9555634526107559	-0.18328316165797498	3.0041723641257536	0.003326665863522625	0.019058011849112523	-2.1610207719492225
GCHFR	0.6766205811355728	1.6924568333411403	3.0041464730344396	0.0033269263714218447	0.019058011849112523	-2.3756152796873407
CD22	1.1675112878460177	1.118662992317441	3.0013281729874746	0.0033553961317610067	0.01917622057486875	-2.3130707491876166
PLA1A	0.8757240750554033	-0.5570749019261663	3.0009048575051755	0.0033596917431857813	0.01917622057486875	-2.133919144619737
M6PR	0.2286131552031021	6.975456742964605	2.9999760903645694	0.0033691342477661914	0.01922300413259497	-3.0349170087386677
CALML4	0.2897192451653954	3.607018670342162	2.9987061244673985	0.0033820852906703814	0.019268394336950753	-2.7559912865447194
LOC440957	0.399000603511368	2.7019789271718024	2.994010734529084	0.0034303688529491697	0.019497658703518137	-2.5694462438932417
NFE2	0.7010090589883079	-0.6756731425465318	2.993201795610102	0.003438751306797377	0.0195335254643851	-2.1438258861282895
IL7	0.7032752556317773	0.3353864933819624	2.9928302718359063	0.0034426074744943703	0.019548232652373626	-2.246073469634969
RMRP	1.1360894721278254	0.09628248379957725	2.9925164255011607	0.0034458680991325823	0.019554666705386185	-2.221261373945045
HAS3	0.6675402230255181	1.8461960757361255	2.992477228803684	0.0034462755232010007	0.019554666705386185	-2.4289295937462816
BAK1	0.31187498776743316	3.9829151771724645	2.991407764389258	0.003457409081370481	0.019593956162137504	-2.860946418221137
DBNL	0.27098963764119777	6.913043943741422	2.991324247565091	0.0034582799215387883	0.019593956162137504	-3.0615731902761
ZNF600	0.5081405931943099	1.50327281806396	2.988210151467025	0.003490895875553715	0.019727636823660043	-2.3950975419437652
SLFN12	0.6248125973293408	1.642417313555138	2.987781572531884	0.0034954068210848923	0.019731846482143326	-2.413852027884312
COX17	0.29939065138165555	4.040484778526515	2.9867770080635494	0.003506001310625446	0.019784414125943447	-2.8859155085035972
PLD4	0.6944775362826281	4.5739617354733735	2.984412053176063	0.0035310600689013837	0.019889446784596768	-2.987941205499184
LAMB1	0.881258950017453	6.036536384802085	2.9834085060513593	0.0035417433876439855	0.01992779612858184	-3.100426265851013
ARHGAP24	0.5028753833566459	3.845973463292112	2.9797417182322197	0.0035810324699316813	0.020090243253129445	-2.86324768702967
BMP2K	0.47190315370738745	4.43889945864448	2.977658341968825	0.0036035342755497196	0.02020179026278382	-2.9856418489833825
CSDA	0.52481038895169	6.065440508931448	2.9737786763762806	0.0036457851072586693	0.020405786689246565	-3.127352786956963
LOC150381	0.4625096803782368	1.0815636380594766	2.973775804352604	0.0036458165530775907	0.020405786689246565	-2.383729430280039
FAM50A	0.22692719359408908	6.005859439669681	2.9737211240059804	0.003646415296516654	0.020405786689246565	-3.1267661387344203
LOC282997	0.41381008293430344	1.2721291225945461	2.972271060441164	0.0036623264526129302	0.0204867195471038	-2.4105799105861188
GLB1	0.3307838692361411	5.95735668055856	2.9709288332404626	0.0036771113874518734	0.02055451974116214	-3.133671792696412
S100A6	0.6214113287997165	8.576471239692964	2.9685135569829058	0.0037038549121299904	0.020666572724897466	-3.0277408717139567
KRTCAP2	0.305638438292835	5.972022584648116	2.966439617243611	0.003726961926983405	0.020764625871108337	-3.1462987085900815
FCHO2	0.26055149389139665	4.829446841308144	2.9648623219716246	0.0037446244207222667	0.020818762365010138	-3.0763586612362204
C2orf40	1.0291428660294109	1.9785881020072287	2.963324956766519	0.0037619140078501644	0.020884782048619047	-2.528132116610041
STON1	0.7989552040433239	4.440578592488935	2.962343786375145	0.0037729869279886645	0.02092460876720098	-3.02806389602016
DPH3	0.24999085863653647	5.584610107331936	2.961401193280368	0.0037836527729744273	0.02096021363786336	-3.148683358144793
MBD6	0.5724648767933029	5.788562781360674	2.9600993899533763	0.003798428933384225	0.021025269016880524	-3.15949887784108
CCRL1	0.9875136621434282	-0.4992950010926583	2.9600065535948703	0.003799484704372757	0.021025269016880524	-2.2492819611153196
BTN3A3	0.4038174194051134	4.791793107726639	2.9596350452757445	0.0038037123479603184	0.021041116566630262	-3.0860297476675527
ANKHD1-EIF4EBP3	0.4018073852696089	4.354422093390393	2.959101192638801	0.003809795008311774	0.02105966226737157	-3.0225099152094996
ASPN	0.9674511924731217	1.3497075728427717	2.958626758340203	0.0038152081843454443	0.021074483304003407	-2.4568859218673618
SLC9A9	0.37182036851810896	4.775374140275902	2.953990772356462	0.003868477891533031	0.021333589373592376	-3.0994279727899663
ADAMTS17	0.7921772668953629	0.8725966066911757	2.951453378133212	0.0038979231292444413	0.02146988862477088	-2.419281037314838
STAT2	0.3626778760541729	6.592105859734369	2.9501642782653215	0.00391296147681976	0.021507639834788657	-3.186831297759201
RAI14	0.3686577859385105	4.9727758068960615	2.9480094010221793	0.0039382191756519615	0.02163776547078293	-3.1391204406640556
PTGIR	0.6912934882038171	-0.34892294505708754	2.947188833347406	0.003947876610416385	0.021675388023311027	-2.297976878486751
LOC100130872	0.7297699077893358	-1.1413122678857497	2.9467690732880576	0.0039528252838793776	0.021694837595051954	-2.2272514894574016
AGPAT9	0.7972954792075501	0.017732026064691136	2.9454988801276776	0.003967834782082336	0.02176947191250579	-2.339586365651728
C17orf91	0.5012588388608399	2.8604937073730277	2.94452472593339	0.003979381619341913	0.021817306191615864	-2.7359838646276424
ALG3	0.2919877899464671	4.988368359826146	2.943334137399128	0.003993535913206658	0.021887130397496384	-3.153591002236592
PKP2	1.2396440470479988	-0.48897041012141196	2.941790184048286	0.004011960221337998	0.02196469918197396	-2.29883871423859
MYO1C	0.3507119626029116	5.455765720742568	2.941210377358344	0.004018899363218065	0.021994884489438916	-3.1975912367037136
CLIC6	1.1666438725507977	-0.664593845136142	2.939731961268034	0.004036643129233562	0.02208239341446966	-2.2878483774765694
NSUN3	0.2173510513774235	2.253465776999831	2.939639801085463	0.004037751608907111	0.02208239341446966	-2.6366843310365313
TBC1D8	0.49306255033264534	3.64693246119043	2.939495142192449	0.0040394920951496065	0.022084083644212663	-2.9278974945653413
SLC6A6	0.6362670621239372	4.4100150115851715	2.9387617098711734	0.00404832713496249	0.02211671070757836	-3.087596976231982
DIRC3	0.585954329257308	-0.008826893563984351	2.9373904268305866	0.004064893564749583	0.02219935501485188	-2.358459555318108
EFCAB1	1.47821852034006	-0.30476718275030723	2.9363540385338434	0.004077455522547754	0.022252205094399274	-2.331171045822934
CLEC11A	0.48981537780726114	3.2783858318532664	2.932447770154763	0.004125124854481257	0.022480546186837456	-2.859917180081525
MRC1	1.292853763591862	1.905846024420464	2.9317756684801974	0.004133378237696154	0.02250167941114194	-2.602560971187404
CHMP5	0.29303478285679496	6.407259201708116	2.931305690648723	0.004139158573426794	0.022525198755142358	-3.2428919592507937
C5orf56	0.3948519393868515	2.5122134822688635	2.9299471152912933	0.004155909776821313	0.022584493144346327	-2.70857933388789
PDIA5	0.545691264886794	3.330284962262204	2.9295690033661983	0.004160582972782737	0.02259975646423437	-2.8798734555303485
GDAP2	0.23621392477508296	3.445285744055113	2.927374704747449	0.004187798539220583	0.022717776323169885	-2.9130966080153806
MFI2	0.6655005807714227	2.002810823382342	2.9265723340104417	0.004197791056106396	0.022763979055750255	-2.631277133194919
HESX1	0.5078457395236988	0.22084016965695843	2.925710848185338	0.004208544193662587	0.022806259156946396	-2.414039064422699
TC2N	0.9131705084625046	2.7362067155945846	2.9236414894588583	0.004234477727645826	0.022914599222069378	-2.7678910221596613
STAT5A	0.38404616456211027	4.678637836996234	2.9233910565076098	0.004237626145303732	0.02291556122318471	-3.170103454074826
ARHGEF5	0.8402985171131773	-0.9332510978576837	2.921188256699314	0.004265412434241976	0.023039998954456718	-2.312699709342196
TNFRSF10D	0.5415341101025621	2.406478020108373	2.921093523012067	0.004266611162359531	0.023039998954456718	-2.713336634057791
TPMT	0.23652781870252415	4.983147962494828	2.919225049950005	0.0042903176041732384	0.023116032975995335	-3.2187025396957853
TSPAN14	0.2385504389525135	6.284433609980451	2.919039539202204	0.004292677889306886	0.023116032975995335	-3.277721818205862
SRPR	0.23259779343340092	6.571154951710048	2.917027207839768	0.00431835797293091	0.02322999539971342	-3.277826265092341
CSGALNACT2	0.32307990752078997	4.467412096988342	2.915323933995593	0.004340204372026983	0.02332311844361975	-3.160644299630568
C10orf55	0.79730254941477	-1.1930036914622169	2.9147240901278257	0.004347922207213429	0.02335645675936239	-2.3073900347406986
NRP1	0.6164990621592548	5.969077401244038	2.9145702535330495	0.004349903563443201	0.023358966995058027	-3.28798267297395
RBBP8	0.38870789839162967	5.089534238166402	2.9142324016833725	0.004354257879408125	0.023374213835597964	-3.243060372296135
CHI3L1	1.4107376228251027	10.41058094099462	2.9126438087070374	0.004374785821610822	0.023476241967238874	-3.0629723310961436
TACR1	1.1367094949365044	0.4255841013765586	2.912094979092206	0.004381898501265565	0.023506234380224318	-2.4728939385392943
ITGBL1	0.9009588844026757	2.0021407865469643	2.9112512328549296	0.004392853955728828	0.023533246502501465	-2.6723100475776524
TMEM51	0.3830885399324968	4.271639044873173	2.911237276135029	0.004393035385481217	0.023533246502501465	-3.13810878361224
GSN	0.48442179212370995	8.672184934757937	2.910431710812391	0.004403518976071307	0.02357303635073842	-3.180141846687323
PABPC3	0.5447221018260127	3.32988710984371	2.9087421607150397	0.004425581442330489	0.023649599899544568	-2.9360758615900213
BTN3A2	0.5134687500601691	5.673790099441495	2.9081670495427874	0.004433114501263895	0.023657701836044685	-3.297420376813471
SLC7A8	0.5521519907956867	4.636034362836512	2.8999829866595803	0.004541597828641182	0.02415886776825287	-3.2275053040189627
EIF2S3	0.19724678114639005	6.799392095582618	2.8999002811614476	0.00454270646847949	0.02415886776825287	-3.3162934980753542
PABPC4L	0.6099472083810442	0.3920899143860384	2.8980941971063605	0.004566978510526663	0.024268318006422488	-2.5062240266876605
DRAM1	0.4828656177648911	4.24346656294757	2.8949493187999793	0.004609527181598854	0.024455221924933674	-3.176830083175993
ATG7	0.20746998224140167	5.556217160948443	2.8947048673124067	0.004612849694261087	0.024464436260935044	-3.3290051129149223
LENG9	0.43183763540367215	2.1013979304198602	2.8913583169352313	0.004658556735682108	0.02467291909306679	-2.7411575213742694
PRR5	0.5168927777984633	3.3871326362625185	2.8904130738014144	0.0046715419440754215	0.02471491508362429	-2.998904999694404
SPNS3	0.6911498704298759	-0.23737391238204772	2.8903147974731267	0.004672893913594247	0.02471491508362429	-2.459565209599771
C1GALT1C1	0.27188879874981353	4.421715525862932	2.890153311219634	0.0046751162307577376	0.024718195067899375	-3.22119122496487
FAM151B	0.3950983342188842	0.31184792873964173	2.8877268412106067	0.00470862551261037	0.024869796100155012	-2.5246246455220787
AHR	0.7539441635517852	4.981397133748304	2.8850355965688013	0.0047460491246361	0.0250503064984214	-3.3108547672046225
PPAP2A	0.327513482933246	5.772737601888251	2.8845426384243016	0.004752933563233718	0.025069490261049505	-3.364399702617443
STAT1	0.44171241171010767	7.651881625626167	2.8830665160005755	0.0047736033049611565	0.02515271577491145	-3.3181429448030606
C5orf15	0.2723822226568835	6.150408725024534	2.8819767253486455	0.004788916254746581	0.025216177466972786	-3.3779459285948015
STAT4	1.0080605607401032	-0.2565220684056576	2.8812263678190275	0.0047994859298839555	0.025254593767479423	-2.481461343762796
SGK1	0.5211557021216109	6.942162153912388	2.881030702415274	0.004802245626256765	0.025260499666515304	-3.3613127487518906
MGMT	0.6122513710437953	2.6995170618871183	2.88091177844179	0.004803923660630061	0.02526071378193612	-2.8753922688833606
QPRT	0.5182667611626819	4.4977098729777225	2.8799775661376126	0.004817124259959658	0.025312872303357492	-3.260713872431273
HOXA4	1.7458655816660162	0.8853670078193484	2.8760934610146216	0.004872365090910359	0.025524906153672332	-2.6215821957250243
WDR53	0.24872901633449507	2.7726832912987502	2.875125628987723	0.004886220032508732	0.025571439166059945	-2.9050672523182883
NTRK1	1.033051759527563	-0.6646097404983607	2.872841390471887	0.004919063359168423	0.02572586762889845	-2.463690253476683
PODN	0.7481563454869544	3.4586540564388386	2.871150009019866	0.004943512806512069	0.02582746887194995	-3.067454429835114
NBEAL2	0.3880330281817237	3.935350690715246	2.8707165202530573	0.004949796942066181	0.025848846334475623	-3.1788220719546634
SLC26A2	0.4115441783721847	4.7503894610550015	2.870636658760155	0.004950955465282309	0.025848846334475623	-3.3219564642568624
ABCA7	0.6490960342728584	3.0692401974219443	2.870139182494743	0.004958177784391581	0.02587779663653359	-2.9800155504831585
THEMIS	0.8538625628889823	-1.1462574056707822	2.868600541205531	0.004980576859451466	0.02596834734289193	-2.431562954713608
HOXC6	1.2831879549437972	-0.05373447118826548	2.866048898673731	0.0050179275602674125	0.02612935361562283	-2.541995111295579
LOC100131434	0.6369157359502221	-0.13905851118704962	2.8657507048459356	0.005022309215387821	0.026141763351890456	-2.5338924085136187
IRAK4	0.26583750230227743	4.5728988639595185	2.8654913260738235	0.0050261233756162555	0.026143975535740927	-3.3109452127783743
HIST1H4H	0.7107902135962092	1.3122443451736059	2.8652599746648804	0.005029527634938354	0.026152865639308708	-2.701634900440291
LGALS1	0.5522469069703657	8.086851885652996	2.8636946670762344	0.0050526162202087395	0.02621990011617236	-3.3431735965668135
P2RY13	0.5878193676566723	3.5347635958725783	2.8630152390746986	0.005062668125770313	0.026248239787951443	-3.107276567367197
SCN9A	1.2629022897535322	1.0418855773757756	2.862980583573228	0.005063181333221642	0.026248239787951443	-2.674887074437513
BDKRB2	1.0223175366330581	2.0434872538514592	2.8600490947507593	0.005106766320148593	0.026425761253745836	-2.814947634067639
ICAM3	0.35236528030421654	3.279958350557827	2.856799476382536	0.005155482980025571	0.02661940810436229	-3.063254900394148
LRRC8C	0.2780393973053261	4.391061618022638	2.855564060251981	0.005174115205563477	0.026688816245882083	-3.3086037852799097
LOXL4	0.7619538051521229	1.2218387629252703	2.8535370699591693	0.005204819485782004	0.02679727252434061	-2.721466797876351
GSTK1	0.33362447012856844	6.626687856915777	2.8533052469571563	0.0052083416950925296	0.02679727252434061	-3.44743762897537
C10orf46	0.21304297948365747	5.2260695703140865	2.851683726011316	0.005233039452871596	0.026902809956315558	-3.4232126850463502
NAA38	0.23707238848470613	4.123536363372053	2.850614770451768	0.005249379600448323	0.026950891339672788	-3.271925404456963
ZNF702P	0.5660640991928568	0.37971732966283733	2.850290747983936	0.005254341860908334	0.026958425749948046	-2.6303186017807882
BANK1	0.9439926815266667	0.4337891972132823	2.8485942084103946	0.005280393844749491	0.027048404238057343	-2.640869984090583
HAS2AS	0.6069973913842346	0.06070045135120462	2.845489455963654	0.005328376932271702	0.02720258084417201	-2.6076656579219497
NR2F2	0.5917683585767328	4.753131430865329	2.8443010983380925	0.005346848116097336	0.027251791455285664	-3.3924876210951305
FBXO32	0.6392692019659822	5.038764632873767	2.8438833309887595	0.005353355584301182	0.02726694287045184	-3.4267814457644175
EPB41	0.46626554642540796	4.464540751771204	2.84159857260607	0.005389073242357946	0.027404350419670025	-3.3577846230795996
PSMA4	0.2771043420871999	6.324355296422226	2.8415895731300926	0.0053892143617629545	0.027404350419670025	-3.4853492477600794
TNFSF12	0.3145599108011865	5.4058920593941515	2.8405713937124824	0.005405202144325204	0.02747659264667191	-3.465649341230282
XRCC4	0.26486898894410826	2.6458838829324094	2.8403697043979443	0.005408374284324526	0.027483662206376415	-2.9724771717875154
OGN	1.2594138365201768	0.8809560881533782	2.840171850916185	0.005411487751175654	0.027490429050094828	-2.7152090162516798
LYPD3	0.5688810042446815	-0.8643322240041063	2.83936882413922	0.005424141216699561	0.027544306101291594	-2.5318963025136987
RBP1	0.6609379998758538	6.647762768003435	2.8386802735956524	0.005435012422809383	0.027544306101291594	-3.4856060515617844
DDIT3	0.6490691665362434	5.316256591325364	2.8386269919352203	0.005435854493348537	0.027544306101291594	-3.464799347622976
ETS2	0.4024024849133685	5.750027452237462	2.838606707520242	0.005436175102368972	0.027544306101291594	-3.48634488920375
UGDH	0.39445362036603626	4.651813777089267	2.8368928848038792	0.00546332585120525	0.027645477872642734	-3.398375909184089
TNFSF9	0.8352938269131603	-0.2169903709295178	2.8367363018211504	0.0054658126518342025	0.027645477872642734	-2.6012124605069107
PDK3	0.4976386033378124	2.73040802788484	2.836631707736893	0.0054674743587413465	0.027645477872642734	-2.9986221416649754
CD36	1.0961637448699502	1.7218834963678766	2.836580511955721	0.005468287884826137	0.027645477872642734	-2.8289629122306064
LOC550643	0.31739221659113337	4.621594691097656	2.8365427735703954	0.005468887637237855	0.027645477872642734	-3.3950069725666463
SPATA17	0.9064410345725427	0.8132563276977288	2.8359471672248326	0.00547836121289711	0.027666172436195288	-2.7181140633625325
IKBKB	0.20173729625876824	5.959670076753905	2.8357044099724362	0.005482226760806927	0.027670448825061412	-3.4992344916778264
SUSD3	0.5369063283316984	2.3391133786696687	2.8355483316594277	0.0054847133942221606	0.027670448825061412	-2.9288361913353307
CLEC5A	1.1030137913816556	2.9948161991097377	2.835331126519799	0.005488175616067405	0.027670448825061412	-3.0560254818510724
SRP19	0.16203568456429984	4.914954346242859	2.8345632735336808	0.005500431137490025	0.02772317921894678	-3.438110900238073
WARS	0.44907326124768954	7.13307072778541	2.833022612605814	0.005525096857334044	0.02782046306555252	-3.480597924602103
CCIN	0.5696390180815848	-1.004234852938467	2.8330197661459042	0.005525142522222771	0.02782046306555252	-2.5356421659478157
OSR1	1.1913348229638345	0.20775546629423355	2.832517690939604	0.005533202568209021	0.02784287319710658	-2.657302080273785
TXNDC11	0.17958514629157474	5.100231988482662	2.832389528217863	0.005535261747253289	0.02784415332136412	-3.4632709648877866
STRA6	0.9329228754512904	1.5650811417893722	2.831491213571843	0.005549714587387318	0.027897484546915673	-2.8214733947133332
PSME1	0.3553788776518827	6.48978090915148	2.831339847011274	0.005552153297088412	0.027897484546915673	-3.509650507787899
H2AFY	0.2047483902088878	7.5074447739292625	2.8312813113147115	0.0055530966452928465	0.027897484546915673	-3.4647162418605832
VRK2	0.5310691386749022	2.5565742138122527	2.830623535876298	0.005563707297758808	0.027923512098185718	-2.9812129770737825
MRPL53	0.2779009470135865	4.7472384399414596	2.829414565962116	0.005583257737658227	0.027994312764573006	-3.4311424938302277
LTB4R2	0.4104846672773842	0.7096095586499143	2.829280675458343	0.005585426764093166	0.02799608970644229	-2.7231271201025713
SLC35D2	0.29754707217036724	4.595836727763658	2.8288980281239886	0.005591629903349137	0.028018079294858878	-3.4115012784620347
RAP2C	0.21434400752404947	5.2404982240263545	2.8255882519753435	0.005645548734880824	0.028242974323016458	-3.4935477432632376
LTA4H	0.2041478899147009	5.860278387742677	2.8246862163975366	0.00566032586206528	0.028291212260087028	-3.5262787388001513
SDC2	0.5222344710610454	6.4213043416983755	2.8245449388507087	0.005662643470258539	0.028291212260087028	-3.5290709528509168
CDH26	0.6393042990312195	-0.64504827007595	2.8243062908683028	0.00566656037794898	0.028301616546130417	-2.590979477782544
LRRFIP2	0.21956957546984945	5.469484648586923	2.823295488868461	0.00568317807704931	0.028375427628710925	-3.5150811408380562
ANKRD53	0.7232324053366875	1.0375606348618631	2.822934095392715	0.005689130237294693	0.02839595642218781	-2.778952971956479
LOC100128788	0.4439974383162897	-0.9684557346882513	2.821543300492763	0.005712089906635921	0.028469913883930456	-2.5682222519838382
DCN	0.7969010123627074	6.718475417860488	2.8205294888836794	0.005728879594596913	0.028538958471243513	-3.531134477543986
ALDH3A1	1.0581298646481203	0.19560877567289073	2.820264311971223	0.005733278618552227	0.028539230461656875	-2.6876308290218485
NFATC2	0.8982141547432195	0.8593636033350741	2.8194475864890256	0.005746846708775207	0.028591535318601705	-2.7664746625452525
CTGF	0.710233737870265	6.6877563603371	2.818604527626083	0.005760883067190396	0.028652128936367965	-3.537308818532042
PI4K2B	0.29457983793635645	3.973837638608563	2.817778323523656	0.005774669218096686	0.028702189657472833	-3.3274198699802535
DUSP2	0.7856844116193035	1.3383710883472948	2.8168877877134784	0.005789562597027223	0.028744591383492987	-2.8312863477712207
RPL30	0.28919690978028534	8.580830492349634	2.816822687687272	0.005790652710649222	0.028744591383492987	-3.4357763155600347
MMP9	1.8549607018114975	2.7792544838560005	2.8138320710447107	0.005840934042018681	0.02894375509671711	-3.0680054759878654
SLC15A4	0.26070308598244196	5.005175220806622	2.812520631629068	0.0058631089617565925	0.029029539493575323	-3.5061703366240287
GUSB	0.3959907582169029	5.999246736323405	2.811371565562586	0.005882601569283614	0.029107369150387297	-3.5641172224307054
ABCA1	0.49442130343936697	6.7973155956128	2.8099549724893125	0.00590671400214319	0.029171548769771457	-3.556021070823432
COMMD8	0.3006312987454831	3.7973399464382847	2.807498568916323	0.005948739744635238	0.029368690169674385	-3.3152424779796092
CRTAP	0.2499348832033288	7.796936788952287	2.805786417199532	0.005978193777955447	0.02946301919782901	-3.514535112260633
LY6E	0.5693749550243643	6.259262782005711	2.8042160140469647	0.006005326438135503	0.029581793195260067	-3.5844247374703024
SPG21	0.2093545316930605	6.409080435717816	2.803739607752521	0.006013579772759792	0.029612993531483583	-3.584052810826385
TRAM1	0.30572745857136674	7.412913628313294	2.8033254997138504	0.006020762261804475	0.029638902417077038	-3.543824926228044
RARS	0.22977025424985253	5.3447444762019884	2.802159099499206	0.0060410350217677804	0.02972921477379053	-3.5629526190074143
MTFR1	0.2935802216444463	3.9442371816601725	2.8020255330251955	0.006043360465558934	0.029731175147526538	-3.3623325534485087
GLT25D1	0.4042475837317596	6.55541144146147	2.801913776397894	0.006045306819937827	0.02973126988141562	-3.585422164046025
PLVAP	0.7753029438226466	4.555555297061116	2.8016081502680623	0.006050632532410482	0.029747979193763197	-3.4773075606673727
HOXD4	1.15549648088229	-0.5723353891796343	2.800298440007196	0.006073503571676504	0.02984140544707806	-2.6593506683708825
RUNX1	0.7203204414240032	4.989564052562338	2.79941526926919	0.0060889706478961855	0.029898357465226722	-3.538897236272619
RBMS1	0.40517941846128647	5.141526417919894	2.797463806618045	0.0061232745232239994	0.030028569403782537	-3.5590223845542366
CLP1	0.23885720636933883	3.516562512684433	2.797274278841152	0.006126615533340026	0.030032762181196982	-3.276134957243988
PXDN	0.7571433870289628	5.850712012647548	2.7961205654960866	0.006146989223550086	0.03011614790121649	-3.601135612950218
SERF2	0.3521802119851891	8.385236230094174	2.795535670363827	0.006157341642416852	0.03015729106641498	-3.504166751870133
FAM46A	0.5077715605739179	4.819551841388247	2.795270951695529	0.006162032293322796	0.030170686836364362	-3.5301059209419097
COPZ2	0.6379745540524246	3.6545300262090494	2.7933540634224028	0.006196095863096237	0.030318226126181017	-3.3191103459911573
RPS27L	0.41522893723236276	5.556685090391728	2.7927291865244768	0.006207237186854959	0.030360342684948614	-3.5998085702140434
BTN3A1	0.3420182474232627	5.0953952848993795	2.7926506412029077	0.0062086389143772925	0.030360342684948614	-3.567310250791399
MBNL3	0.6506568112380371	0.06359534478696315	2.792352295387671	0.006213965857650781	0.03036332633699247	-2.7448567387093585
RASSF1	0.21837567686442316	4.86832438812436	2.7922858241636166	0.006215153264987181	0.03036332633699247	-3.5438476101775347
ST20	0.45765701582626783	1.9831864714977299	2.792159966752727	0.00621740208379836	0.03036469748301396	-2.982817322868615
MCM5	0.3944280583948929	5.680493187265373	2.7919245224571085	0.0062216109950401595	0.030375637478316325	-3.606925342552994
PLEKHA5	0.658948866804967	4.14294394115253	2.7912327112298825	0.006233993190883479	0.030425187483554633	-3.432149801862734
CORO7	0.3138528009847912	5.796710285649722	2.7903804749539476	0.006249277642307306	0.030472141423994036	-3.61468802168147
CDV3	0.2384562199419813	7.061912437891474	2.7902216861978957	0.006252129221556395	0.030474773683208133	-3.5965223634254717
DISP1	0.25739034423452845	3.97903774176794	2.790130458758923	0.006253768050365371	0.030474773683208133	-3.4009149194201567
OST4	0.35706792875793614	6.730044420209609	2.78965290004382	0.006262353417395502	0.030497344862240466	-3.611748639854453
SRD5A3	0.3238085700405464	4.014797577539723	2.7883547998694893	0.00628574457032287	0.030591945498719634	-3.4131937781279684
CD164	0.3223576225085685	7.597926502722824	2.787896961792293	0.006294013605374514	0.03062252977096121	-3.573353147287211
LOC100272216	0.7579120385718255	-0.6132526740593853	2.7874048671919733	0.006302912421149704	0.030640508347599738	-2.6881931196514826
ANGPTL2	0.47961655937070446	6.44311557685191	2.7869648906223783	0.006310878481743672	0.030657290119834014	-3.6273032950116852
RNF19A	0.4306125706168604	7.007930245921704	2.7865494834690803	0.0063184081312250735	0.03067574372016714	-3.6085713504497354
DEPDC6	0.5532560913112787	3.112999565675393	2.7863150529894405	0.006322661025463015	0.030684496477144822	-3.210006343023909
FLJ35024	0.6781854455806033	-0.8223401810166766	2.78568660695328	0.006334074803399182	0.030710906997750653	-2.6727828962795885
PDZK1IP1	0.9805631270487897	-0.4241451325357412	2.7844601207311297	0.006356404316684603	0.03079014310763267	-2.7142055588605087
RPL37	0.28599643324420665	7.936375120992652	2.783939859527907	0.006365897920710417	0.03082645107367242	-3.563033893103219
EIF2AK2	0.3451526174788939	3.9638975561792207	2.782028240033906	0.006400891941519705	0.03096674847092067	-3.41874058144625
RNFT1	0.3208314542268611	3.9133959406436163	2.781021779149568	0.006419386630931304	0.03103675867815987	-3.4103482960356355
C9orf72	0.4964546589058827	4.40652965335529	2.776034966257418	0.006511745541079467	0.03139977087959791	-3.520363625419304
IVNS1ABP	0.2181966714139767	7.076858705426348	2.7758311936026336	0.006515545191001535	0.03140325873376185	-3.6333323496069334
ANXA1	0.7845703129775607	8.070565447757055	2.7727348472487185	0.006573530663357325	0.03160374916618162	-3.5837290058193365
VAT1	0.313380044106359	7.69183299114346	2.7715590975690967	0.00659567201902543	0.03169044780738845	-3.610253391431356
CNTLN	0.3898970168456031	3.3090272054850143	2.76987704025144	0.006627466271428957	0.03181348775221094	-3.297706372702812
DNAJB1	0.38993652026381387	7.7805459215884305	2.7688766660703115	0.006646441563345515	0.0318748213985995	-3.6118310537214287
C3orf54	0.36751653001524254	2.262029217191225	2.7683561299206865	0.006656334777746422	0.031912347094801674	-3.0899125402073633
IFRD2	0.2919005105767827	4.970980214279584	2.7629488718822937	0.006759901221012791	0.03235859635053842	-3.6318459892236477
HRASLS	0.789663273554001	2.27414507522952	2.761704400914205	0.006783943839773534	0.03246028014272388	-3.1090815683622988
PIR	0.569350529456389	3.5904606223529094	2.761522969341275	0.006787455518565416	0.03246028014272388	-3.3865227031303946
STAG3	0.5493072881757495	1.3739120332508565	2.758403187289335	0.00684809988056506	0.03271987765789958	-2.98611054430598
IRX1	2.0225363647672694	0.5199679698764443	2.757578734996137	0.006864208399340197	0.032776541994744834	-2.884810930734312
NAAA	0.3416944821999275	3.701145657234867	2.757459998323012	0.006866531172049152	0.032777488527962355	-3.4230934714436976
MBOAT1	0.5664482913298576	1.8242640927603677	2.7529151321037184	0.006955979791975042	0.033141530205757164	-3.0596484738941623
PGM2	0.28624890710298967	5.000978022090229	2.752821637295005	0.006957830978509687	0.033141530205757164	-3.66126305194897
PLEKHG4	0.7606289108748591	1.1366723641368108	2.7518370893562163	0.0069773521799542815	0.03320375984957886	-2.9736653485553632
ACTA2	0.7038612573226635	5.812265256125564	2.7509702624965846	0.006994580542814842	0.03326522460374457	-3.717471560655047
MAPKAPK3	0.30468061148481773	5.696949907521541	2.750853134775937	0.006996911449743493	0.03326605542269418	-3.714180777120862
TSPAN32	0.5117856900281026	-0.2920180274252713	2.7501452057503895	0.007011014699726195	0.03331257615872366	-2.814309306954174
CPPED1	0.41096556192568734	4.204458074760262	2.7499153539188343	0.0070155993366210236	0.03332409684894986	-3.551410631106713
NR4A3	0.6954554005579139	2.7736441612688227	2.7489300700454584	0.007035282817167235	0.033386755860737034	-3.2347799217473567
LOC645166	0.6347465850125349	1.78934034655438	2.7487490725265746	0.007038904153718334	0.0333936695213919	-3.0652210903327384
GPRC5A	1.0315041840296177	1.4436111011932469	2.7476529571611468	0.007060871150638477	0.03346701078711227	-3.0221181359095826
MET	1.1283225065042526	3.145345854374117	2.7471336699681665	0.007071299845447691	0.03348869344178058	-3.3183504323736344
COMTD1	0.40903655303961317	1.233078178681086	2.746780194384924	0.007078406615062798	0.03349618266874271	-2.9983445488622036
WISP1	1.0907966192997858	2.1365819920098263	2.746266748978202	0.007088741228607737	0.03350646436120103	-3.1252659107690617
FAM116A	0.16808437986412983	4.737392258995492	2.745442617552005	0.007105358050384417	0.03357110984107993	-3.648879602925426
CDH3	0.8768711831026235	1.6987465000778315	2.743712314220692	0.007140361323972657	0.03368853043004592	-3.0653192580232584
LOXL2	0.8355496896521677	5.006847832743344	2.7430279525286303	0.007154248933425292	0.03372311412920422	-3.6871240098375098
KCNJ5	0.6751447463118792	1.8673330668047496	2.7428089881466087	0.007158697522095337	0.033733776839000265	-3.0917457995291806
FHAD1	0.8590441768372175	0.5971807800836453	2.7396188496814973	0.007223796202381826	0.03397827067388622	-2.93931032159473
H3F3A	0.42600942545968934	7.453753613257967	2.7377822224878927	0.007261518792893165	0.034114102294992614	-3.7116061317145634
PODNL1	0.9462174961340134	1.4123721760476229	2.7372116735103065	0.007273273777034732	0.03414852946807421	-3.0447269244869473
C11orf24	0.2353501829001292	5.058680371607311	2.736292575795722	0.007292246312421462	0.034206377655225995	-3.709754526361902
MUC1	0.5699766234001182	3.2717915911792814	2.7353335124276246	0.00731209185054548	0.03424740530364774	-3.3777128180950524
NOP10	0.37453147888659455	5.686610792973148	2.7334392834777375	0.007351432882100104	0.03442121593476188	-3.758634092765462
INMT	0.9689327895367297	1.2708325994357643	2.7332077241961157	0.0073562552989409925	0.03443334549516433	-3.037372193187172
ADAMTSL1	1.059513733348365	2.0369411285323875	2.731709670970961	0.007387523124003881	0.03456921648684619	-3.1461065302829305
GNL2	0.212776214448132	5.421305009119366	2.730405309659128	0.007414846574948928	0.0346655311994885	-3.753936269486291
GJA5	0.6236112230228263	1.0371229479604547	2.7292420022222545	0.007439292787911224	0.03475875503691531	-3.0186408880677487
BIRC3	0.8374807497426553	2.4504796067219194	2.725839014326742	0.00751122605693517	0.03502060912855721	-3.232000674578679
PMFBP1	0.5233791134390582	-0.3754845903429661	2.7249850310523307	0.007529376798033878	0.03507343757248389	-2.868784135800462
CHCHD7	0.31078373256024605	4.645137517927353	2.7247009389201615	0.0075354237883085515	0.03509101062662974	-3.6894314919051894
TDO2	1.1560176451676842	0.5026404663251406	2.7240817100836345	0.007548619575697173	0.03512700127796074	-2.9672783439306967
C1orf91	0.2680684946881269	3.3216587718119372	2.7233132788576104	0.007565024087796949	0.03518637070441101	-3.4201474790335267
BIN3	0.2186030682524125	4.282760703538596	2.722507372202668	0.007582263448406661	0.03522407723035772	-3.636484280572883
OSR2	1.0822684523000645	-0.04389372472550305	2.7211891578830647	0.007610538729900793	0.0353235233227766	-2.913001997009375
HOXB13	1.540953497150594	-1.2552323825965084	2.7208228666502805	0.007618412563726788	0.035349434295692296	-2.7961337607338552
ENOSF1	0.5485466231797371	2.9684728377322145	2.7204121612663026	0.007627249935974798	0.03537979916182176	-3.34762443558624
HBEGF	0.48469453044636257	4.577937524215746	2.720188764976037	0.007632060788550876	0.03539147395424193	-3.6912331306309154
XYLB	0.4529215786309696	1.120327474735052	2.720060278209795	0.007634829008267091	0.03539367245779588	-3.051995773869126
ALG12	0.2467195294405764	4.19622281696823	2.719329931152924	0.007650581526640111	0.03544539693483593	-3.6282068708093007
FOS	0.726667389182527	7.836559022330099	2.718423445492492	0.007670174189188142	0.03551484015329972	-3.738232322699611
CLTA	0.27885616252360457	6.896325603882103	2.7143916288285985	0.007757871096876499	0.03587782832212549	-3.7995299345254794
DNASE2	0.2838969919787928	6.250376187482606	2.7138973803684263	0.0077686840700185	0.03589555490633286	-3.818157440615886
DDX26B	0.35098124791307495	2.733404412923267	2.713082186591027	0.0077865484864232575	0.03596684522350058	-3.3180845765669686
TPBG	0.9135030887347348	2.150977733443417	2.712540558109577	0.00779843853836792	0.035989922156727576	-3.21321034791719
APOL4	1.0401847315037345	4.454598894182674	2.711450172073307	0.007822425195463072	0.03606825341171676	-3.694363974839632
RHOQ	0.22619443584761445	6.789239654989907	2.7108395762350046	0.00783588653799767	0.03611952719098537	-3.812871688680268
FHL3	0.3223782448820751	5.104852231034323	2.7090144505092333	0.007876249276331107	0.03628389783076629	-3.783971856347691
COQ2	0.29095237876547	3.5364475398678645	2.7086194873313083	0.007885008726969853	0.0362943869911246	-3.5089795474257737
RARRES2	0.8897426455484698	5.05514216701617	2.7085935761480506	0.00788558369161587	0.0362943869911246	-3.7802159459784117
TPT1	0.3757449576629259	10.537970619736322	2.7053417896398595	0.007958043319718664	0.036616967592191935	-3.597898074520987
HIST1H2BC	0.6821789614252727	0.32277459926315094	2.7030656938635844	0.008009120839196651	0.036775213186644624	-2.998963695865148
BMP1	0.4021435015464796	5.687782849181511	2.7020841669959994	0.008031238867739359	0.03686579983679942	-3.8387475834783364
CCNG1	0.2857923805588305	5.898406674484703	2.7018731509326264	0.008036001206895144	0.036876688465192826	-3.8453412090107175
INHBA	0.9969781950658748	-0.5537682385279318	2.6996740757962434	0.008085784106019398	0.03708307883105448	-2.913693186354462
C7orf31	0.503561538046366	2.7293368496202697	2.698262528943743	0.008117886238275404	0.037175051612975046	-3.3547072076568027
HIST1H4J	0.804638777498194	0.6550165010139676	2.6962436074286273	0.0081640027216134	0.03734638152500406	-3.0548925376840095
CAV1	0.8175117794336515	6.1028478676237485	2.6958655829129032	0.008172663996581307	0.03735936596718708	-3.8636663626086447
NECAP2	0.3006624723227427	6.608073760018408	2.6925174996393824	0.008249739926404025	0.03761140295052048	-3.865832010239727
DNAJA1	0.24339214588395297	7.254845999070347	2.691060037956705	0.00828349764366459	0.037731857586789874	-3.8419204456138907
COL8A1	1.0713949502027087	2.895572074763112	2.690549110649018	0.008295361380125047	0.03775245881196733	-3.4077446725851916
RFTN1	0.5194468863677946	5.709281645739024	2.6903533512751743	0.008299910998389946	0.037762025031896226	-3.8692441552115144
COL21A1	1.1547590241882066	0.9351126618912692	2.688047532136458	0.008353670903837863	0.03792832098422912	-3.1092810458818803
LYVE1	1.1962429897271831	1.8309720654063302	2.6860497974180904	0.008400503070914627	0.03810902091480992	-3.2294287447908654
SMOC2	0.6914385603482849	3.0997885470461144	2.6860337500325264	0.008400880226294306	0.03810902091480992	-3.4632113161807796
ZNF330	0.17755848635879445	4.710063942537428	2.6831577179441957	0.008468723071607322	0.03837150053858944	-3.8039788837631794
ELL2	0.42098774603695954	5.90862433271318	2.6830540486912846	0.008471177782890565	0.03837150053858944	-3.8932302009329622
GALNT13	1.1552821791120897	3.8211415586361737	2.682691743888088	0.008479761612740151	0.0383991083537878	-3.6412691432613418
C16orf93	0.3702454581877337	2.498874713229215	2.6820568999110703	0.008494821543124855	0.038433462395111515	-3.3512907219607238
ITGA5	0.5722348307781475	5.928023153557245	2.6789018491550594	0.008570026900601635	0.03870561329697951	-3.9041099658284018
RPS2	0.2900357586186697	8.158985641226787	2.6766267360466096	0.008624631698712778	0.038918051432506796	-3.823892964290347
SPTLC3	0.6237502107093102	2.134630852335266	2.6752778352716704	0.00865715530793471	0.03898397260057947	-3.3039465308500993
IFI44L	0.8732151392204379	5.880055867030019	2.674899822777901	0.008666289563818225	0.03900095366345293	-3.9131704455416347
RAB32	0.5144016700405585	4.301461683766646	2.6747828668772224	0.008669117443597826	0.03900095366345293	-3.7608506188409065
C8orf41	0.24297323228974754	3.7911480930368318	2.674712843852538	0.008670810932437358	0.03900095366345293	-3.6544944996346334
ADAT3	0.5192677760374557	1.0322059916005955	2.674415651287051	0.008678001795986134	0.03902192122077356	-3.1550758508363463
OXER1	0.6545538195350182	-0.16185182101708034	2.6720676228370324	0.008735004972047551	0.03920967608633972	-3.021996374334612
IER2	0.4499057073377326	6.248415890228311	2.671028101774805	0.00876034967261749	0.039300574221908295	-3.9267617996907123
AK2	0.29894953093470455	6.579087365053108	2.670362020686537	0.008776624497328871	0.03936214033278774	-3.9226446320761204
E2F4	0.1668958314590423	5.673032905178438	2.667797449439101	0.008839542609499124	0.03956381299081882	-3.924857322658429
TBC1D8B	0.6215043173264533	0.950026398578323	2.666926172663674	0.008861010976683688	0.03962344505647305	-3.163467013040964
BTG2	0.44981199212889234	7.204636691770724	2.665546250866186	0.008895109090293476	0.03972033083792988	-3.908879565484342
CDK4	0.8783293894106672	7.627599748335402	2.664973137027102	0.008909305739255219	0.03972623379919928	-3.886230911227888
SRPX2	1.073818719734481	3.919773413496377	2.6639374048107536	0.008935014020636626	0.03981784988745866	-3.7104828438060466
PDK4	0.8274255390197478	5.019776566504442	2.6634835023703616	0.008946301658688928	0.0398270326244592	-3.8905827824811654
BMPER	0.7944485974538447	3.0829409314891274	2.6622779089214377	0.008976345077644169	0.03992984998182884	-3.518931974711881
RPS17	0.3376823158333675	8.074610481038798	2.662201049155078	0.008978263520026201	0.03992984998182884	-3.865524865407786
HINT2	0.31940598809247334	4.587394237323761	2.6612589483016484	0.009001808826458953	0.03999997309176519	-3.8416784908038317
ANGPTL6	0.6267703268089834	0.09759966574433133	2.660475627410817	0.009021428413825808	0.040075611162828845	-3.0787212391937353
OMA1	0.24926949543265664	3.2941034899429757	2.654709021172597	0.00916705877377732	0.040607540139559244	-3.586389198384505
HOXD10	1.615663145708133	0.6993329266150092	2.6546920014492765	0.00916749172323599	0.040607540139559244	-3.1629764325435494
C3orf64	0.2810680872233364	3.7515330315006623	2.6545353074899487	0.009171478589968949	0.04061353951952955	-3.6958801163017543
ITPRIP	0.41355884729745185	4.712692065175612	2.6521194687131575	0.009233145321403024	0.0408631572055668	-3.882265765478549
ARHGAP22	0.49363360743570306	3.402579635005861	2.6511849471309827	0.009257100425729596	0.040957426259867	-3.621102122997806
BACH1	0.26415039961651665	5.224811528509857	2.6510439970771613	0.009260718353608482	0.040961686570949445	-3.9408178496219364
NIT2	0.25689384910366364	4.614454097242811	2.6489679535864354	0.009314155002835497	0.041113642707222904	-3.876351130602216
RASSF7	0.4177750695240685	2.2637659116760753	2.6488812824626433	0.00931639194350864	0.041113642707222904	-3.391469292040489
PVRL2	0.358549653978506	6.0418121999633	2.6462137938695047	0.00938547673683964	0.04135936449470493	-3.9879632363822277
LTF	1.9920017417920546	5.7391849597853435	2.645326602911559	0.009408556442123331	0.041426959865578254	-3.9833691780422176
ACSL4	0.3397919453825615	5.482772349782721	2.645060197604033	0.009415496823108905	0.041426959865578254	-3.9732971096854848
C19orf76	0.49378489840452383	0.1601358491999246	2.6437987530122933	0.009448422860657802	0.04152464555136728	-3.126505614027899
NIPAL2	0.6889727933455146	1.2096130042464035	2.643742321013609	0.009449898271379991	0.04152464555136728	-3.252716915843133
C6orf97	0.9248344179157171	1.215430125098874	2.6436163150083787	0.00945319344198448	0.041527297386940935	-3.2537490102554756
TCEB1	0.25035873041912726	5.228845897935905	2.643352439556592	0.009460097390615535	0.04153397340421641	-3.960340206925998
TLN1	0.28569419878079394	8.264687110808703	2.6411150563829864	0.009518819072446097	0.04173311204231062	-3.9060042189113116
TPCN2	0.27729395210793806	3.7820245377759285	2.6408844978192523	0.00952488894127458	0.04174715528010915	-3.7368937074791244
TBC1D23	0.2003511282783883	5.4291482611289705	2.637639367654311	0.009610695013312003	0.04204092005228933	-3.98871648751338
BTG3	0.3634187372051709	5.4364916962792185	2.6376283267696876	0.009610988140032698	0.04204092005228933	-3.989180443233942
CPXM2	1.3025801914942063	0.9092487101560214	2.6373640894368093	0.0096180058438224	0.042047773918529895	-3.2311020435547104
IFIT3	0.5664722895273142	5.842239998233076	2.637210409150056	0.009622089467185267	0.04205370999992473	-4.006584271313342
ARL13B	0.28343637344294415	4.051299192796182	2.63649982513176	0.009640991638786617	0.0421005431653552	-3.807228212039658
CIDEB	0.23310253244245693	3.602285659679671	2.6357130263617696	0.00966196035487162	0.04216823885571694	-3.707538378939483
DERL2	0.24287176872500638	4.628250208319346	2.6350718471867864	0.00967907869397228	0.042231002853677695	-3.9129361637952536
PUS10	0.22585770279381867	2.5281150449576053	2.6348382068070713	0.009685323288033648	0.04224630129708316	-3.4740579218926175
C9orf95	0.38243275858977954	3.563695936833826	2.634718867451994	0.009688514320890415	0.04224827556322706	-3.700766985698658
SLC36A1	0.3894045716876331	4.08809018853682	2.6342587415428222	0.00970082659551766	0.042290012069976395	-3.8204668050170683
TMBIM4	0.27763231301534574	5.88914946412534	2.6315747086112617	0.009772929595499918	0.042532230690937305	-4.021728300521167
C9orf30	0.2861508179306025	4.122441197409869	2.631157416902442	0.009784182993931231	0.0425691977525017	-3.8351815970949925
TNIP1	0.23231286570454834	6.564862802041689	2.630687485461916	0.00979686998548138	0.04261170112291514	-4.022198515207007
STEAP3	0.6160725447762045	6.230260046172446	2.6305261274209415	0.009801229683219366	0.04261170112291514	-4.028022839915309
ANXA11	0.36767618088663934	5.780323176902426	2.6304888189401145	0.00980223796248547	0.04261170112291514	-4.021557847555604
PRICKLE3	0.3200503743914862	2.020912983847364	2.6295867276516574	0.009826645959183682	0.04268649584889906	-3.3984180602443903
ZNF586	0.29237242697951116	2.4497868942362993	2.628770579511441	0.009848775894188366	0.042745088710545665	-3.4744086769822804
RAB43	0.2876784950158289	2.9132431881640857	2.628770294841628	0.009848783620888618	0.042745088710545665	-3.5652591411876484
WDR45	0.19431492541204065	5.692148125937508	2.6287422207022675	0.00984954565504212	0.042745088710545665	-4.02304852234513
CLDN11	0.9297557728366836	5.725006122520693	2.6272818154274944	0.009889259914989	0.042877316630368936	-4.02778677769043
CAST	0.27601606422623703	6.850070610815968	2.62668503757647	0.009905530294727828	0.042927674546927225	-4.021991329993715
ADAMTSL4	0.6362419223710929	3.1383319505277423	2.6259108647763765	0.009926673159389101	0.04299514696885319	-3.621570315224323
AUP1	0.22300351852870026	7.033450204530339	2.6250262084553504	0.009950883270365198	0.04306373831562252	-4.01825410605908
MGC16121	0.5736488155031185	-0.04180871970491061	2.6236539233704606	0.009988543733732983	0.04320248184021095	-3.1529752911132567
DOCK5	0.8479140131435292	2.242428140959023	2.6229709790257414	0.010007334139476881	0.04325932547785327	-3.451565581020239
ZNF267	0.24944016943195946	3.79823603021964	2.622870623192292	0.010010098000773671	0.04325932547785327	-3.7852134437198988
INO80C	0.22617271128849126	3.4240583118567525	2.6219420896349295	0.010035703108878575	0.043345696406432994	-3.69870217481801
FAM82A1	0.35104223017711145	1.9774109178371273	2.6207413096785253	0.010068903363233003	0.043439218650176165	-3.413179936393278
RFX5	0.17635188759006581	5.699457834721273	2.617694478946066	0.01015359055415547	0.04373508398027664	-4.050658565566398
C21orf7	0.7107765445144705	3.5180369082204663	2.617214014539747	0.01016700370216424	0.04375356572300974	-3.7330075985149116
MIIP	0.2512263356951019	4.9379221727141065	2.6168071272277067	0.010178375304995609	0.04379028840085673	-3.9978722426794353
SLC35A2	0.1823780569051454	4.870242274231191	2.6133675080230563	0.010274964920126669	0.04411497402106612	-3.9985207242814886
GPC6	0.6406060490868404	3.828016464017321	2.6128547412858936	0.010289434830504764	0.04415727414882545	-3.8166988430403648
IL17RA	0.37964402194926894	3.556571889988443	2.6120359127265758	0.010312579730982194	0.04421073689480785	-3.7550229096904664
MSC	0.8740894175531453	0.8365131141297472	2.610820497538196	0.010347021150031827	0.044293518951912046	-3.286758338841275
ZBTB8OS	0.22562247964654736	2.910440777364038	2.6104583764660414	0.010357302689506848	0.04432523325761766	-3.6096646441943867
LPAR4	0.8725477621856663	0.05615063596514812	2.6099764389572058	0.01037100042484619	0.044359244401033275	-3.196831244878339
NFKB1	0.28195942370532556	5.178905985565357	2.6094355166564833	0.010386394111325187	0.04440717627198382	-4.040167733228582
GABPB2	0.29823867363701084	1.5385156703252352	2.609380414092832	0.010387963389006327	0.04440717627198382	-3.378059067816537
TUBA1C	0.6616266743051318	6.97083955642115	2.609008361062511	0.010398564768034803	0.04444018206128558	-4.060621829875603
FAM176B	0.5384023574023535	3.242010827459547	2.6078073752665625	0.010432852642161898	0.044569491921970156	-3.6900051782606473
SAA2	1.5667546585869379	-0.6290475736975646	2.6070889218889945	0.010453413064140068	0.04462238326010465	-3.1314175535728914
TNFRSF1A	0.40141442925514603	7.169950638835295	2.6067413730026456	0.01046337219979671	0.044642949750681324	-4.056863664611349
KIAA1539	0.24594819968180204	5.327640279928977	2.60591085961277	0.010487205535951564	0.04470643150108129	-4.060606172191923
NCRNA00173	0.7045760004016355	-0.4716150119507411	2.604818977762606	0.010518613919865095	0.04480430026385386	-3.152761003502214
C9orf89	0.29036539537685435	3.9175362510164407	2.604159570645477	0.01053762308654418	0.04486049916644691	-3.8581794866981878
HERC5	0.5225791306199286	4.296954849940227	2.602766779108514	0.01057787591240566	0.04499359408478146	-3.939010831671066
HOXB4	1.3768136605811612	0.11563595251269662	2.602674346257139	0.01058055219986953	0.04499359408478146	-3.2210818195314013
GPX3	0.7431258029669134	6.047823665822669	2.6012025066890474	0.010623250009283092	0.045125413310357805	-4.099507977094055
INTS10	0.20683200750469855	5.944508992173233	2.5991533442311416	0.010682954675554255	0.04535405193573226	-4.102939825250827
BGN	0.4966336364201993	7.952117536353031	2.598908465471458	0.01069010970067851	0.04537194290565834	-4.030275583761796
RAB8A	0.21234376085030604	6.058360789605118	2.597061273768049	0.010744221541570474	0.045564004932201564	-4.109796951915597
LCTL	0.6774218349418504	1.566986520085696	2.5960604746203044	0.010773642109536505	0.04567621612144248	-3.41408924708288
IL6R	0.5012872387475813	3.052553777058347	2.595864068916394	0.010779424382087637	0.04568817565023298	-3.676003587811007
IGFBP6	0.881280939124379	2.7545306919167243	2.5951954563848143	0.01079912961904684	0.04574656006662676	-3.615028757861936
TNFRSF12A	0.6726719870259705	5.631127744318001	2.594432868168006	0.010821644132735233	0.04581677433585049	-4.105395771219468
SEMA3C	0.8562954611117952	3.1152939108066002	2.593871701427445	0.010838238934751809	0.04587444452273002	-3.6948932008726527
GMPPA	0.21325240514803578	4.846270729139228	2.5936705349122264	0.010844193407344372	0.04588705866388069	-4.044051231330692
GALNT3	0.7095634375787427	1.7310516389744421	2.593441144266462	0.010850986905012476	0.04590321523732725	-3.4427584251095134
DNAJB4	0.2746277632902965	4.500327690189037	2.5926199518123543	0.010875338317911525	0.04596841632020247	-3.9983903847116893
HLA-H	0.46720088724947306	5.901738636425143	2.591405879337044	0.010911430343718852	0.046070483673479594	-4.121075478287706
MFSD11	0.14358053098218182	4.509150445953888	2.5912432716835077	0.010916272544365259	0.046078318143493086	-4.003147514885491
GDI2	0.2088132438382857	7.297274377760991	2.5884748113056055	0.010999010683695779	0.04638948519083064	-4.094966067790095
C9orf117	0.8676716174407577	-0.6438735993476044	2.5879855133015073	0.011013692460236077	0.04643871201872703	-3.175535550776589
NUDT18	0.34970872126031116	2.4676268970964035	2.5859352931199924	0.01107540316828897	0.04666065540151891	-3.5822933395652847
BCAS4	0.34192735194186064	5.219422427744625	2.5856824067827158	0.011083036478110452	0.04666111312600382	-4.101908669193922
NHLRC4	0.5250773013441163	-0.6233118458465118	2.5856815272665754	0.01108306303435112	0.04666111312600382	-3.183070926199034
UHRF2	0.23625106988297606	4.8996487057598825	2.585631119678716	0.011084585144335236	0.04666111312600382	-4.07009217333787
KDM4C	0.2481239757972764	4.055391401322684	2.5835710936526817	0.011146951146848463	0.04689805352974586	-3.9382997466539655
TMEM50A	0.18127495999988152	6.878460761546133	2.5829663177463376	0.011165320288183357	0.046941322486485255	-4.12840865068641
EDEM1	0.2687966006869633	4.856410346704784	2.582592412879896	0.01117669071197378	0.04695914605237785	-4.072372099354284
BATF3	0.6318873834984382	2.4707700096899976	2.582178131687967	0.01118930115738875	0.04698653735878977	-3.5919792772253696
HTATIP2	0.5512106261610472	3.8836379300417208	2.581502556506627	0.011209892711600288	0.04704739519982841	-3.906022278968419
TXN	0.2892387669800014	6.093176615036291	2.581082553953142	0.011222711603574475	0.04707558309405845	-4.149250595292747
CXCL1	1.0003544803631885	0.3328843074553052	2.5800063784101392	0.011255617820769758	0.047175134946709	-3.3003650779989497
SMAD6	0.35712269167210997	1.6247015789439683	2.579785847499509	0.011262371712406776	0.04717780906299531	-3.461044141272397
TRIM58	0.6764428530049137	-0.33513394316113504	2.578328259267221	0.011307103086391814	0.04735233073204476	-3.2301521311813954
TSPAN31	0.745597521212293	6.614960011386656	2.5756318575604484	0.011390273875019528	0.047601245591368524	-4.1560717033540975
STK3	0.25009913624983593	3.7730772051651504	2.575562699226234	0.011392414297195346	0.047601245591368524	-3.8953065218142804
HELQ	0.16698405573124564	3.4386012247988575	2.5755128480609946	0.011393957394977188	0.047601245591368524	-3.8157626466115167
RPL23	0.3335335142732774	8.291069964791246	2.575401833497561	0.011397394426660315	0.047601245591368524	-4.066065214215266
FAM72B	0.39319678387435486	2.2700758379487587	2.57052448425583	0.011549322533063535	0.048118538493141835	-3.5838447746344473
RPLP1	0.2756700978157376	9.07669953149676	2.569739757039798	0.011573936083633803	0.04819505692261871	-4.029595584074944
C21orf88	0.7398208917170307	1.1360656935635294	2.569439595258653	0.011583363355681239	0.048204107764839466	-3.4236813560524375
RSU1	0.2587550298336643	5.938925101712338	2.568032939823365	0.011627634748538508	0.04831434120669326	-4.178867376969217
HSPA1A	0.637634631030636	8.111946854713894	2.5678328280704665	0.011633945182700292	0.04832754611704365	-4.095996887526633
G0S2	0.7628503985070094	2.380701050011239	2.5670391985304186	0.011659002291096983	0.04839254434948729	-3.6119852799529
C17orf62	0.21168947432899277	6.327180867538479	2.5651627338103906	0.011718440788240185	0.04857677224041034	-4.187932512332072
OMD	1.0570229626964147	-0.5089235413237607	2.56514100812739	0.011719130559943433	0.04857677224041034	-3.243352102499389
AG2	0.5910524266419284	4.624652959409085	2.5626486262130412	0.011798504417450272	0.048853281307681906	-4.090120406937827
MAF	0.31574556261310516	5.755904771043541	2.561944483328609	0.011821016404678331	0.048932637935238964	-4.188997358788171
EEF1D	0.20811655840332222	7.776301174562736	2.5616718619025356	0.011829742690196675	0.04894322076276597	-4.132025024882807
MED30	0.26865149104902475	3.2337523197568565	2.5609439008071866	0.011853072252011758	0.049005824244273286	-3.8020286894455855
LBR	0.2939524807480236	5.540660264535507	2.558939171503605	0.011917533481545724	0.049203301880825424	-4.187968580916904
FAM129A	0.6491884123246239	5.1492916646457925	2.558917439014746	0.011918234004554537	0.049203301880825424	-4.16094288525824
GLIPR2	0.3822503044053933	6.373968324343044	2.558497170031564	0.011931788199511567	0.049203301880825424	-4.203521884193595
IFIH1	0.4613087754910472	4.401019743719993	2.5584266147516592	0.01193406505302364	0.049203301880825424	-4.065412608237336
CYP27B1	0.9411196351361455	0.4780156437701498	2.5574460058131185	0.011965750259263977	0.049320757413819034	-3.3712494276729634
SLC39A4	0.5925590823480624	1.967660388346583	2.554738913700867	0.01205361420005835	0.0496034035418779	-3.5713191100996746
HRCT1	0.5570392186227705	0.9266466900630032	2.554246941889308	0.012069644242718145	0.04962965655028133	-3.433738636791037
CPA4	0.9905769028600939	-0.44067766691574706	2.5529681015120236	0.012111402715223518	0.04977483246949079	-3.2791094279876316
SLC29A1	0.47421227977155755	5.466538990361555	2.552511877006807	0.012126331391319013	0.04982103077660591	-4.199649265725762
DONSON	0.2826397725492069	4.048222439489587	2.5522625270177466	0.012134497663606745	0.04982992546024085	-4.01272073662162
[truncated: 13,429 more rows]
