# Supplementary material for: Predicting Treatment Outcomes in Glioblastoma: A Risk Score Model for TMZ Resistance and Immune Checkpoint Inhibition
Source: Biology (Basel). 2025 May 20;14(5):572. doi: 10.3390/biology14050572 (PMC12109283; doi:10.3390/biology14050572)
Supplement: Supplementary file 1 [file biology-14-00572-s001.zip › Table_S4_DEG_results_CD274_high vs. CD274_low.csv]

	logFC	AveExpr	t	P.Value	adj.P.Val	B
CD274	3.836675875976278	0.5302821292328518	21.7575341049575	7.765758277052456e-41	1.1956938019177667e-36	69.55809599348488
ARSJ	2.3724279971117848	3.4178760514048983	10.725777018282379	1.3307105002378397e-18	8.24027070929213e-15	31.304146206391042
IRAK2	1.4555690668254062	3.2762524090175305	10.689529300382816	1.6055603122605955e-18	8.24027070929213e-15	31.049782313321625
IQGAP1	1.1951912809075278	7.189860728506848	9.334570330273834	1.8051579332492667e-15	6.94850417455974e-12	24.735736105986327
HIVEP3	1.0239501291705992	3.7458747579448706	9.104151553808698	5.9385613898038834e-15	1.828720594376208e-11	23.436015945216138
OSMR	1.8779163618272117	5.0069717798429325	9.044271217025434	8.088776305791687e-15	1.9293937243085528e-11	23.269044718443954
ADAM9	1.2488776358338898	7.389287067135438	9.02855832624134	8.771680243008295e-15	1.9293937243085528e-11	23.19539181843648
HFE	1.5916755953570372	2.327956293592844	8.353735510297636	2.7999088938094486e-13	5.38877465474801e-10	19.352638525505608
MYOF	1.418716652724516	5.312575863632732	8.323751235042113	3.262472949430016e-13	5.581366222485995e-10	19.677438766011967
SWAP70	0.7537227784344811	5.805622180895741	8.255922166195669	4.608919817728217e-13	6.778216040318512e-10	19.339518176492078
PIK3CG	1.7368283779470821	1.6406253610750654	8.246019298870296	4.847157831195956e-13	6.778216040318512e-10	18.59148868804975
CAMK2D	0.8743397656920111	7.14226933961992	8.229105094189997	5.282755892954612e-13	6.778216040318512e-10	19.208127235988776
ELK3	1.3073269019549936	3.9219290828496804	8.172043936122073	7.060448829932097e-13	7.551564857016479e-10	18.885920540033748
CFLAR	0.7790547690328422	4.595393181504789	8.164550976818775	7.334346613582997e-13	7.551564857016479e-10	18.887090307305108
HRH1	1.4323221604225278	5.272444593043205	8.163947697264412	7.356853468548885e-13	7.551564857016479e-10	18.886724569128575
WWTR1	1.7392285001750292	5.008408528059419	8.056526677170382	1.268572087072775e-12	1.2207627765412198e-09	18.358426358299475
SLC35D1	0.8374881882708554	4.821927668344676	8.000604571244333	1.6835965144443432e-12	1.5248432666411502e-09	18.084052792994846
CSF1	1.2187584062748034	5.538585414764022	7.983689723599062	1.833927907763426e-12	1.5687215553240819e-09	17.996450312940972
SPATS2L	0.7586231052561496	6.9547614247057545	7.931863234209607	2.382773999794337e-12	1.9309248039386003e-09	17.741480376573712
CASP1	1.5179936834854661	4.006797165335441	7.908229056512133	2.6845907148096813e-12	2.0584334325169994e-09	17.610315999898244
RPS6KA3	0.6650041305263903	5.562929592968686	7.891022637696444	2.9279558432204253e-12	2.0584334325169994e-09	17.541057998080213
FNDC3B	0.9917446247394928	5.42306378813752	7.889106326905055	2.956382133692345e-12	2.0584334325169994e-09	17.532920729965333
ARHGAP29	1.240816866138613	4.884117306847958	7.881310371615062	3.0748827010385784e-12	2.0584334325169994e-09	17.49967015516367
CLIC4	0.9432203536304851	8.892706669981557	7.811679850697235	4.3661510532469114e-12	2.6890251106737077e-09	17.16017496075159
LIMS1	1.3620686437001455	3.8181879319217473	7.802275108330159	4.577631938292643e-12	2.710838421303532e-09	17.082721499535392
DTX3L	1.0748287340327272	5.773994748441676	7.739656149880944	6.269927723278352e-12	3.5754843390858066e-09	16.798487500729756
SOAT1	0.7724320718204387	5.194638621981717	7.709508960137528	7.293586072237216e-12	4.010690884079872e-09	16.657856327893505
NRP2	1.4266856967118349	6.2400970539436	7.595763633591708	1.28872603179879e-11	6.842246452277921e-09	16.095537222361507
PDCD1LG2	1.8875656048534821	2.1777913205125	7.579917172547327	1.3948465382896666e-11	6.9326352119607615e-09	15.693288899790808
RBM47	1.4464252020334807	3.5135370777141595	7.579779952174904	1.395802374298783e-11	6.9326352119607615e-09	15.983614222942924
SH3GLB1	0.4996619931943176	7.469675936161757	7.528453818802749	1.8030262675927284e-11	8.675373575664138e-09	15.77823344220636
NEK6	1.0486383326871316	6.625822838270861	7.496789368149851	2.1110045091752553e-11	9.84943528114285e-09	15.616947401874487
AIM1	2.026922870160801	2.4159774521161066	7.485141750978285	2.2369794267953372e-11	9.906895118929637e-09	15.319960088497941
ZBTB38	0.7630728818339243	5.940688601184256	7.483796108547605	2.2520057749076914e-11	9.906895118929637e-09	15.553364762725383
MOBKL1B	0.8523459954301895	4.420321925860134	7.452573976184007	2.6302082436972533e-11	1.094522062924503e-08	15.423894238506847
NFKBIZ	1.6142927486566347	3.2627400344239676	7.434076528053465	2.8833426403910043e-11	1.1513405417800272e-08	15.258163694125876
CHI3L1	3.1757765423810262	10.108329175565503	7.431787659239103	2.916300651388002e-11	1.1513405417800272e-08	15.322412438516537
PARP9	1.0782444651114167	6.173432407027136	7.36020149783586	4.159037267174166e-11	1.600917420067016e-08	14.955778517154895
MR1	1.1176486778732349	3.025668718147267	7.322762005647452	5.0054973699452164e-11	1.879747390366988e-08	14.69750442913389
TGFBR2	1.0408922967736167	5.889920705719523	7.3169565247575905	5.151242618406895e-11	1.8884210141812132e-08	14.749092804307399
PCYT1A	0.7004444113556594	4.006612488318467	7.250090909409048	7.16581392535856e-11	2.5109967727299408e-08	14.454274813598047
NFKB1	0.6536667630305297	5.123132842771572	7.249811969996429	7.175674352154147e-11	2.5109967727299408e-08	14.439727346595173
SERPINB8	1.0326743086943568	4.07130559407979	7.219477025751258	8.332334543071412e-11	2.729637339567458e-08	14.310645129717983
PLS3	1.1581852383541813	7.087741424946243	7.211738427427741	8.655870964253343e-11	2.7765509424293485e-08	14.250109838859084
PTPN12	0.58815959049348	6.721757545745215	7.192876046323132	9.497585415549048e-11	2.924686452864174e-08	14.155731037840274
CASP7	0.9211289817691664	3.818756007156246	7.180592681090601	1.0088836126127367e-10	3.045839408509472e-08	14.11981557265214
SLC33A1	0.6082197307790516	4.467642447089295	7.172236842841144	1.0511744881295322e-10	3.11248722956354e-08	14.08571068463819
RIPK1	0.5467918442585846	5.396510355735675	7.163001030883799	1.0999657678735898e-10	3.1383179115532394e-08	14.018906040441895
LHFPL2	0.8737502562765318	6.167222471644425	7.16287191190597	1.1006635527951869e-10	3.1383179115532394e-08	14.009585026752674
MCL1	0.638240310965581	8.283190556016423	7.157735201701568	1.1287821600106637e-10	3.1599743486698526e-08	14.008703450651895
SPPL2A	0.7649784236363386	4.645734564253239	7.128985146322937	1.2998183861072646e-10	3.508638739268854e-08	13.876756343418242
ATP13A3	0.8068364308224183	6.0524079148628225	7.1270618854228	1.3121358178479476e-10	3.508638739268854e-08	13.839153522661757
ITGAV	0.885515410281279	8.197421990464637	7.125581924816169	1.3216928419665748e-10	3.508638739268854e-08	13.854877012267771
MCFD2	0.6360871452505616	7.137292505660894	7.1085155487980325	1.4370119966806576e-10	3.710756333239805e-08	13.75855711460413
TLR1	1.2188722581430467	3.0241663114297674	7.107238597851105	1.446030915076887e-10	3.710756333239805e-08	13.697484898135155
IRF1	1.2927657914492805	4.859477724125314	7.091622918231805	1.5609648454513976e-10	3.9400288074451094e-08	13.693632847062606
PPP1R3B	1.0903119424136007	4.459234432169187	7.038208291843662	2.0268975563652628e-10	4.953673281802532e-08	13.452068862495862
HS2ST1	0.5968853267868903	6.719034509565936	7.027986179837184	2.1306355812147363e-10	5.125843131869265e-08	13.370802333464
DOCK8	1.1824430440133384	4.48287748924807	7.014234070690963	2.27853723993926e-10	5.303102642695059e-08	13.338568181805913
LYN	0.9653321637611318	5.241636356352195	7.0138863221313015	2.2824061308231987e-10	5.303102642695059e-08	13.31427012661567
PCSK5	1.2685350030196876	2.818390444346024	7.011632125535114	2.307643547837689e-10	5.303102642695059e-08	13.225613366720681
MFSD1	0.6410020531046738	6.119875114850483	6.937718373738624	3.3073631806668533e-10	7.488745719518756e-08	12.940721450086802
ZNF267	0.6203018971335661	3.7099748078014128	6.926170770040681	3.498264645628088e-10	7.806200108512417e-08	12.925972798483237
DIRAS3	1.5660647369103091	4.59937637193977	6.899310343398922	3.985540890498383e-10	8.766481870143373e-08	12.795329269198174
PTX3	2.2079046685746917	3.8750563169467314	6.885749922692924	4.2564799043140397e-10	9.177277704954589e-08	12.742658077057074
CHRNA9	2.775295695091098	0.7059847759441756	6.884059328881662	4.2915112993227927e-10	9.177277704954589e-08	12.175889903417094
PTPRC	1.361781180930214	4.57388966008946	6.87955192324943	4.3863115622372944e-10	9.25151220873529e-08	12.70364069598952
ITGA3	1.7387878419650367	6.19854271975692	6.8742531061889975	4.500409981639645e-10	9.363893579365624e-08	12.641439636655475
STAT3	0.5723358024584693	7.844653158544766	6.85978837307862	4.827045744903126e-10	9.909603111236457e-08	12.595080641126046
FEM1C	0.7212627714676589	6.152694180849435	6.8552028071966244	4.93541190444421e-10	9.998754880622041e-08	12.551926241119524
SRPX2	2.375859269859768	3.9899901467715524	6.841837272911423	5.26519084229027e-10	1.0528330311525103e-07	12.539589755652987
PTGS1	1.3413010681944604	5.233761206058644	6.831578695376294	5.533015782810868e-10	1.0922031283069093e-07	12.45595955352384
TTC39B	1.253724360173408	0.8392323260415336	6.82487446123233	5.71528410308005e-10	1.1139016371534625e-07	11.958410219976969
CAST	0.7079079720060655	6.691807801352712	6.800524630240642	6.428665952659232e-10	1.1925562611216168e-07	12.298377999266032
BACH1	0.6447628725396175	5.157972722125643	6.79191800956054	6.701331971276564e-10	1.2283381947826816e-07	12.272746946306395
RASSF5	1.006616030013674	3.7855719462479933	6.785392813489658	6.915652470598611e-10	1.2527094245859628e-07	12.276682295049628
TLR6	1.2060287536517362	0.3934697544466811	6.781952893901303	7.031351935497459e-10	1.2588572761727252e-07	11.64252144256109
SH2B3	0.8898303020707417	5.473841400394524	6.765344448841213	7.617467885163099e-10	1.348116701469612e-07	12.13949260029532
BICD1	0.931752134557434	4.029345181646416	6.748379784853401	8.266026400054263e-10	1.4462728236549488e-07	12.106629222015329
LCP2	1.0099400614528586	4.467698379759629	6.72197450820308	9.385703010722532e-10	1.623726620854998e-07	11.973331459736706
PROS1	1.4740990637896143	5.665664954059957	6.718135893070255	9.560498543148015e-10	1.6355888452094444e-07	11.915188247073976
MRC2	1.243368014272506	7.521390242065359	6.694863924158189	1.0691261679285163e-09	1.7861390746693376e-07	11.818903709296393
GBP1	1.5566122820890103	5.915728137634968	6.694624069475918	1.0703578755591577e-09	1.7861390746693376e-07	11.802132092285973
NFATC2	1.8992836969239515	0.48250654727639086	6.6913918752467065	1.0870933896001678e-09	1.7861390746693376e-07	11.283769362421632
RASSF8	0.8899229193060751	5.289607428087847	6.690748922496394	1.0904531598293027e-09	1.7861390746693376e-07	11.79680375423165
CYBB	1.304408371927634	6.013224214470994	6.681778301158333	1.138414247529586e-09	1.8450699125487406e-07	11.741433433897054
C6orf141	2.512418679634956	0.4403878837930858	6.679456660220755	1.1511627992306962e-09	1.8462972520578156e-07	11.220682421605183
PAM	0.852632278401062	7.753727041757696	6.666829765045033	1.2230105174597227e-09	1.8636601408803323e-07	11.693293296771824
TNFRSF12A	1.62783088914445	5.715681792506858	6.665709280849908	1.2295962597881142e-09	1.8636601408803323e-07	11.670286947976813
TNFSF13B	1.465413255139416	2.3944091588912313	6.665468836628015	1.2310140531475268e-09	1.8636601408803323e-07	11.592565174138912
LMAN1	0.7076771756225435	6.5742670066930256	6.664320882361661	1.2378053381733065e-09	1.8636601408803323e-07	11.66142990873312
NRP1	1.21362205870403	6.025080385308662	6.6633878921046525	1.243352168693578e-09	1.8636601408803323e-07	11.65580334667902
ATP10D	0.7655765065575073	4.692643522387941	6.6628239460766885	1.2467168572492968e-09	1.8636601408803323e-07	11.690357728543567
SCYL2	0.7093551501872843	5.265330140040583	6.659640644950724	1.2658789583477083e-09	1.87410945400766e-07	11.653054084156102
MSN	0.7406764498133178	9.034963754415628	6.654563200477621	1.2970471553726685e-09	1.8924909637873025e-07	11.659116969474283
PARP14	1.0625447392829948	6.032846274557778	6.652422660763076	1.3104131737073223e-09	1.8924909637873025e-07	11.604789458593526
IL15RA	1.211050055473526	1.2407845586606836	6.649723737689502	1.3274600512374402e-09	1.8924909637873025e-07	11.300372898283475
PDPN	1.416996840156017	7.601907057212207	6.643708487273503	1.3662460557524056e-09	1.929916561506403e-07	11.58303247237314
TRIM21	0.8687218802451784	4.172114739613855	6.6250996807286135	1.4934663560208703e-09	2.0716127462750755e-07	11.535847352720786
ITPRIPL2	0.75934628526052	5.205767149293923	6.612228102090689	1.5882437157263398e-09	2.1784410838695652e-07	11.435365129747062
TMEM71	1.7019039517967605	1.9212650144739547	6.610844609499069	1.5987779598445208e-09	2.1784410838695652e-07	11.266448143671767
ERAP1	0.8710405662227814	5.761106421071331	6.608718729587635	1.6150996176534864e-09	2.1813762116676077e-07	11.40512375664498
TLR3	1.1038524380126677	2.730754589166425	6.602847137445553	1.661039641262671e-09	2.2239154223062042e-07	11.36348507254533
MAN2A1	1.2025314577065331	3.8944937936119515	6.5929715005808065	1.7412372257235787e-09	2.311192203833271e-07	11.393737566108173
DRAM1	0.9953476647623867	4.185382137042629	6.571850777180416	1.925815611296716e-09	2.512862963316571e-07	11.291153437296007
FCGBP	1.9150042990133835	7.895288690094645	6.56466429314016	1.9929258945309184e-09	2.5785781511002145e-07	11.223764088211077
ADPRH	0.7475352584805033	3.6479484358819305	6.5621131509397745	2.0173008876212487e-09	2.588365147225364e-07	11.251926330579938
VIM	1.0488204446396683	11.447461481040284	6.558143357319534	2.0558173372973203e-09	2.6159850861460197e-07	11.235210088416716
C1R	1.576985665375613	7.5166478235575696	6.546885640827176	2.1690392618185564e-09	2.672430306423996e-07	11.133822080915774
SLC30A1	0.7532631924786015	3.5612815565435523	6.546033428620953	2.1778567642745334e-09	2.672430306423996e-07	11.176941923954782
TMED7-TICAM2	2.9912595531900843	-0.013295903496837878	6.545989694477832	2.178310218002239e-09	2.672430306423996e-07	10.522532840001514
ICAM1	1.6262619759558303	5.050140631425186	6.542517511986145	2.2146104420268133e-09	2.6849099981013266e-07	11.11958046260747
CD84	1.4684905760166678	2.4389227522860075	6.5372736529198985	2.2705682808051203e-09	2.7100728542291814e-07	11.030816009242
IL6R	1.2240245033338586	2.7480483145107293	6.528833344442801	2.3635823782024514e-09	2.799390605937165e-07	11.035541825137592
PI4K2B	0.6560603122677637	3.8964522210080803	6.525636527582893	2.399786149043644e-09	2.813048186359271e-07	11.086669580256707
PTP4A2	0.525549306368859	6.735239909767685	6.51650240311913	2.506275004007206e-09	2.879784793783504e-07	10.979421721732255
FBXO39	1.6399174235496465	-0.7826984040394777	6.513186093566418	2.5460814034774876e-09	2.9038529903216945e-07	10.133498477822563
SLC4A7	0.9851450927708623	4.723002895856297	6.506420694607834	2.6292340474198017e-09	2.9734727092675563e-07	10.968530190203841
EMP1	1.4933580615488173	7.722867291439654	6.50510230898939	2.645747620768041e-09	2.9734727092675563e-07	10.94600468691571
SAMHD1	0.9036550709519284	5.390446521670897	6.487339876266403	2.878475759796535e-09	3.209681865680234e-07	10.853514302083763
KIAA1199	1.777415541712188	3.803400919843595	6.485942838545987	2.8976149855787006e-09	3.209681865680234e-07	10.907203517001086
CASP8	0.9480503358106622	3.4114970042846116	6.468342355793734	3.149775312626627e-09	3.4252771439459745e-07	10.820914317160547
RAB43	0.6743772576632456	2.8338854000425893	6.452982370151925	3.387457861099767e-09	3.6473208872274904e-07	10.70814491990935
GALNT5	2.803008077637119	-0.47563529114547687	6.4400219596672645	3.601716694078889e-09	3.834532871685582e-07	9.939730037364022
SPTY2D1	0.528175569049135	4.40331771931751	6.439469555048027	3.6111402636514216e-09	3.834532871685582e-07	10.677942119243388
PJA2	0.5680725249717744	8.179851392137989	6.437541790082398	3.644217408769855e-09	3.8431517426595517e-07	10.646551951064653
GIMAP6	0.8706157574020468	4.36860420120324	6.422774413082844	3.907717661554072e-09	4.0380623379159767e-07	10.603589147277734
HLA-E	0.903054579071334	8.314206677488194	6.419380877769858	3.9708780831405334e-09	4.075973989740986e-07	10.566564559631189
FAM129A	1.3450530051499339	4.972186617229205	6.41647812608405	4.025702771722438e-09	4.104883812994065e-07	10.545189462390928
DPYD	1.505626535111876	4.931296176825266	6.407513924083167	4.19977001139583e-09	4.237967286889811e-07	10.506200957101916
LIF	2.307150614061147	3.309177810819304	6.406934753477406	4.211268395753336e-09	4.237967286889811e-07	10.540848591348905
PTAFR	1.5285189959628886	2.397783607467617	6.394709478550113	4.461358794284617e-09	4.438919457995615e-07	10.397358869549286
GALNT2	0.6828938701601093	7.469958848986556	6.394364994810338	4.468614119564333e-09	4.438919457995615e-07	10.43339556556152
MAN1A1	1.381771998903337	3.367506255432409	6.361580018507195	5.215136893475977e-09	5.061453061926915e-07	10.340899405639245
IL1RAP	1.4705703694328083	5.970090323489731	6.361105278117612	5.226804162150934e-09	5.061453061926915e-07	10.264248705902105
C1S	1.5775187051594894	7.117547769502918	6.329560429707289	6.062586875491685e-09	5.762077168021326e-07	10.130635482635224
TMEM154	1.1702313921906802	2.1758650499894108	6.326644138524374	6.146206470351002e-09	5.805714173251188e-07	10.06881615627098
ATL3	0.8846924044321747	3.546856863057654	6.322300999072997	6.272851231219712e-09	5.889212829700605e-07	10.170125360218329
SECTM1	1.6931834860076522	2.852058136977473	6.3003979070975396	6.9518206067821166e-09	6.487101932280258e-07	10.035833082174506
FCGR2C	1.7479859105031919	1.2140570407014593	6.295999994435204	7.09664156333047e-09	6.582348804252967e-07	9.779232632074875
TMEM106A	1.0343237324646954	2.217245059257426	6.294401397103214	7.150016412206559e-09	6.592143874176311e-07	9.93497720586156
GBP5	1.8388381871809023	1.7821689053405723	6.283713645803238	7.517176141942587e-09	6.889402443898215e-07	9.822732335560932
APOBEC3C	1.218084264699514	3.3006759501076135	6.273434597902372	7.887809603462368e-09	7.186307956479887e-07	9.946425769414049
SMURF2	0.5424805439979465	4.367340742553729	6.270734519779266	7.988118323796843e-09	7.194267235243662e-07	9.915985647865796
PLAU	1.8144397886902817	4.8028175965771585	6.26836303970271	8.07725621635531e-09	7.230553137396669e-07	9.881348897290497
TPP1	0.7538040322143029	8.241022930337449	6.26368961399248	8.25579848220755e-09	7.347660649164719e-07	9.858490920654184
TRIM38	1.0106793796075082	3.1592988352282245	6.260834455865602	8.366784898243502e-09	7.403642935531909e-07	9.884002109953101
IRF2	0.512277698038071	5.219165808214688	6.257757887046965	8.488024745297894e-09	7.422054791666459e-07	9.813358182053658
CAP1	0.41779950729582627	8.172368526426197	6.257043156600965	8.516437454568005e-09	7.422054791666459e-07	9.826860660806254
DCBLD2	1.1659266879843777	5.441605412338558	6.256647517352141	8.532205612294365e-09	7.422054791666459e-07	9.800351544972973
NLN	0.6598843137950761	4.392671007556577	6.252729491592961	8.689920135129874e-09	7.516780916887341e-07	9.833672086958655
ABCC3	2.411821650688823	4.828516195826786	6.247324713759392	8.912207765351054e-09	7.600758946634069e-07	9.785063002511539
HEXB	0.7410734936130803	6.3301887140515065	6.246775667335155	8.935100145098179e-09	7.600758946634069e-07	9.74392146929983
CIITA	1.3070684246876545	3.4199335070083707	6.23332413536231	9.51442317223988e-09	7.98005483659117e-07	9.772418617416315
LPP	1.0095787777979206	2.30193983019614	6.231770305031276	9.583682921234125e-09	7.98005483659117e-07	9.675384170681095
NAMPT	1.5485725771463699	7.679659812373979	6.2313606722007835	9.6020243347202e-09	7.98005483659117e-07	9.698911400224036
CXorf38	0.6588062725128476	2.8798284432495276	6.230379413948947	9.646101243888024e-09	7.98005483659117e-07	9.731021931776272
RNF19B	0.571490776959755	4.979982216828923	6.222852785878964	9.990885033816973e-09	8.182428556685103e-07	9.66684091076615
GBP2	1.3992988587453112	5.4783705778931635	6.220861146733465	1.0084133302602233e-08	8.215100553447968e-07	9.637606483506154
EPHA2	1.1822482495188016	3.8483117164366285	6.2122159536665285	1.0498941997406147e-08	8.463466488694368e-07	9.676451437141777
EDEM1	0.6066452460917438	4.808052271540476	6.209525005998262	1.0631456307485921e-08	8.525652748247954e-07	9.61603734819076
C1RL	1.2873637235763447	4.872866629587799	6.205919659628581	1.0811586388571026e-08	8.625181120457413e-07	9.596265326976791
CCDC109B	1.126649232019723	4.530126542813118	6.200099324739458	1.1108748142968758e-08	8.81656676068505e-07	9.58973024306186
TNFAIP3	1.1447488513391542	4.0327381601933485	6.1976904211941894	1.1234078433630682e-08	8.870313109877519e-07	9.60510614309803
PIK3AP1	1.1633769735109118	4.262898004760404	6.193994588769173	1.1429078566625796e-08	8.978240953588642e-07	9.577370503551204
PTPN22	1.6181763547142152	-0.025967497341970146	6.189192607302778	1.1687430632187567e-08	9.13458728141076e-07	9.050338563362288
ITK	1.9892699994751393	0.21456263922138177	6.185923878091179	1.1866574970930703e-08	9.193655865901774e-07	9.099121214681594
RFFL	0.5980614719856803	5.688834470196148	6.185636954788862	1.188242850759533e-08	9.193655865901774e-07	9.473559934147953
DPY19L1	0.7363821756105962	7.238282229938182	6.174027012840093	1.2541727342429751e-08	9.655248794569544e-07	9.430180923131182
ITGB1	0.8480657784921863	7.7598571318560365	6.163753423226824	1.3155109772373716e-08	9.977794343115177e-07	9.396860331746023
SLC35F5	0.645385195190797	4.972277607007511	6.154591953863799	1.3726961239805415e-08	1.0360491284768821e-06	9.360596965437104
SERPINE1	2.1097827870840344	6.62432774304683	6.151564172615773	1.3921283559682195e-08	1.0455902583825696e-06	9.31756293189003
ZNF217	0.9320313008307703	4.7372664438194825	6.150269861632456	1.400517660118798e-08	1.0459970226248827e-06	9.354392849030074
FUT11	0.7901021856025054	2.6802450478676043	6.149388788798893	1.4062569570913213e-08	1.0459970226248827e-06	9.360985775351551
REL	1.1631029628974103	0.1679737507360691	6.137039888244682	1.4891777730400605e-08	1.097075127822862e-06	8.887659964526335
ADAM10	0.8226224642776678	5.700538069382663	6.134612652113976	1.506033661539158e-08	1.101297816771345e-06	9.244072537868695
GDF15	1.8243810410266295	3.0289422530452264	6.134157539357745	1.5092150375966342e-08	1.101297816771345e-06	9.32089834756519
LOC100129034	0.8363550676735247	7.2298264096701645	6.127926899078015	1.553440478731844e-08	1.1229259648372866e-06	9.22315762151299
METTL7B	1.9140535062332091	6.340770332723516	6.125053642183326	1.574262683520911e-08	1.1294977483510507e-06	9.195833978757525
SP100	1.0286036040146325	5.272297850322113	6.124650864486106	1.577203454539689e-08	1.1294977483510507e-06	9.212466639366525
PYGL	0.8976547945834294	6.000412335323137	6.123098649681765	1.588587212200909e-08	1.1323832086230275e-06	9.187860709857173
POSTN	3.81221676176484	5.170889945287194	6.116131329901917	1.64068951112902e-08	1.1641334747858764e-06	9.17871536012566
ERI1	0.6821565868269008	4.772761036009393	6.097022931416614	1.79237635804733e-08	1.2601469764773852e-06	9.114559881404448
HIPK3	1.196174756686001	4.399769364672522	6.085377768250061	1.891504565287948e-08	1.3178052394451825e-06	9.085681507170644
PSMD12	0.39033541993353804	4.9490175877080045	6.083891104073758	1.9045419525540494e-08	1.320911371327689e-06	9.04591308148125
ITGAM	1.206524163495978	4.15658509127413	6.07281392133081	2.0045094782789874e-08	1.3717081083138474e-06	9.044283693587088
KLF3	0.47748658739593	6.24730576104115	6.070444028474106	2.0265584500423526e-08	1.3786177030904356e-06	8.951262502267934
TNFSF8	1.4852627054256597	0.8871135327138125	6.069808234590529	2.0325142469411502e-08	1.3786177030904356e-06	8.76980067872667
SPRED3	1.9861012435140475	-0.6942939373881215	6.067232893286845	2.0568155052437986e-08	1.3889819444841563e-06	8.375874768247886
TNFSF10	1.2763508287974412	3.5157104670754036	6.0660701712141165	2.067880608251802e-08	1.390356232543799e-06	9.036576796517204
ANO6	0.7618885198347947	6.615303872113376	6.06218311469964	2.105299081367932e-08	1.4093604328618283e-06	8.917410684967793
APLP2	0.5758142535549755	9.40085735406146	6.059076569157586	2.135682531700158e-08	1.4235109930990188e-06	8.968874645644718
UEVLD	0.7690169854090025	3.6172917553224218	6.052300462596478	2.2034614360559517e-08	1.462357574610064e-06	8.975130137685133
SAMD9	1.2436417822053487	4.608351102328181	6.045561639323987	2.2729661209594015e-08	1.4955100134928943e-06	8.895991782738566
GPR84	1.6322290359872504	1.0562826426848417	6.045517947775807	2.2734237259434293e-08	1.4955100134928943e-06	8.700142411845846
FOSL1	1.7631318488359304	2.474132087721815	6.033221769565012	2.4058783692657666e-08	1.563008829180802e-06	8.841107993851324
STK17A	0.8567467440949761	6.297105294872926	6.031572780800786	2.4242092008850957e-08	1.5683003809255387e-06	8.778121133158338
CYSLTR1	1.150798709926838	-0.22897421439393978	6.0270421387630755	2.4752842534722198e-08	1.5840775891102933e-06	8.342865247893599
SPARC	0.8435762277082421	11.731651359255892	6.023719914394845	2.5134080578467947e-08	1.5991299118457478e-06	8.847890883165828
TNFRSF1A	0.8687185346992141	7.0891388647894145	6.01378435086193	2.6309038665237283e-08	1.6669969890068248e-06	8.710916519787839
SLC30A6	0.6973276244820985	3.2901972672671875	6.012702840564824	2.6440152360348375e-08	1.6684386307060817e-06	8.802227432377247
ELF1	0.5830916436880536	5.081345475102928	6.010209500166851	2.6744879858788673e-08	1.680779245656201e-06	8.71139997748843
CA12	1.7659223499637848	5.560281548034042	6.006516726895535	2.7202557342929603e-08	1.6949611693475731e-06	8.675977219862114
TMEM43	0.4923689353579963	6.7335092657006514	6.005732053700998	2.730079690837164e-08	1.6949611693475731e-06	8.668050852057679
NCK1	0.5306044892984092	4.6925583090436325	6.004001856181608	2.7518649445369193e-08	1.7016250823708815e-06	8.70662990250744
TRAM2	0.9149376982128992	4.787523662322462	5.997773802740632	2.8317088837967567e-08	1.7439928673527465e-06	8.67308832376652
ITGA5	1.1870707189574725	5.983644919263401	5.994313372918489	2.8770522903026116e-08	1.7648595264457894e-06	8.613736056462903
PLEKHO2	0.6702475623185471	5.947141311036831	5.992306694650634	2.9036730482632025e-08	1.7741211874646242e-06	8.605268444531445
LAMC1	1.0270636412875165	7.249473792462895	5.9644851958224425	3.298704665134762e-08	1.976270650936962e-06	8.496261777024786
SLC12A7	0.7140201926719127	5.282535099160453	5.958154794247873	3.395720064069098e-08	2.0128337526235256e-06	8.471582654288648
TRIM56	1.201848485777718	3.2752583964299546	5.94970683428185	3.529570828147068e-08	2.0610070144625898e-06	8.529051222808533
LEPROT	0.9782107259061918	4.668542958699673	5.949489327298285	3.533084687453968e-08	2.0610070144625898e-06	8.467722532888374
P2RY6	1.3612592545653937	1.458113542239066	5.947924494014561	3.5584664283806664e-08	2.0610070144625898e-06	8.357023687619051
SGMS2	1.3161939383840568	1.9786177258148752	5.947792545035034	3.5606148330652005e-08	2.0610070144625898e-06	8.423808424805959
CTTNBP2NL	0.5070317709858241	5.454964415352108	5.944223235124629	3.619217078448688e-08	2.0638920502546092e-06	8.40347933379099
RAB39	1.2091697820967753	1.096604932641799	5.941081576267896	3.671582162231086e-08	2.0860276956410343e-06	8.275082194081078
COPB2	0.4431929348085424	7.078552904388322	5.939830035213303	3.692649721167333e-08	2.090284108706376e-06	8.383282982008069
CCR1	1.1833948139087203	3.9080150913307965	5.936168682533435	3.7549673207667836e-08	2.1177740599943653e-06	8.45717443242963
TNC	1.277592210895092	9.013208472975595	5.927751936091513	3.902171438459346e-08	2.1927640013853485e-06	8.38117379903596
A2M	0.933146959317078	9.757045318489885	5.926261289369227	3.928827080480542e-08	2.1997145657512328e-06	8.39137272006278
CNIH3	1.4194710847113163	4.388359361607289	5.925227971887913	3.947409784669727e-08	2.2021111758898475e-06	8.379968502801422
REST	1.2088624721444559	2.8436513482962766	5.920605370467028	4.031604147482068e-08	2.240960615840484e-06	8.38825772913443
ADAM17	0.6449848069045272	5.465139563891634	5.916976758912879	4.098929115024051e-08	2.2701874670512703e-06	8.282979509732408
SLFN5	1.0892964209537181	2.908558072188581	5.908980376817206	4.2512196336669167e-08	2.3377153106989114e-06	8.341995822154502
LRP10	0.7217466945147946	7.1803748129674965	5.902541545239317	4.3778780057261334e-08	2.39535764037689e-06	8.221377018517995
CRIM1	0.9588708962441137	5.787476520515777	5.902076967353991	4.3871588919028576e-08	2.39535764037689e-06	8.209024159488163
EGR2	1.3277502007027273	4.03633576811857	5.899371838404933	4.441584800864588e-08	2.416504635297246e-06	8.289694515883529
GLB1	0.5754212521735651	5.93097664685227	5.880310422700554	4.8443649517849975e-08	2.6171469179871438e-06	8.11096611650191
ADAM12	1.5144981171374359	4.586873010800836	5.878838524950867	4.8769196140584726e-08	2.625522073344696e-06	8.163296679262158
KLF6	0.7254195252891407	6.472732068023738	5.874082595146917	4.983585610927861e-08	2.6735981760089297e-06	8.082967776154437
LOC400759	1.9172719864233732	0.20044774052101585	5.866509714004537	5.1581805009011794e-08	2.7481143658261404e-06	7.801828875611639
PTPN14	1.3211354512159157	1.4577495684367123	5.860619800005945	5.298117412214553e-08	2.812934958478189e-06	7.995353896320918
CCR5	1.4118562571963305	2.189769260450698	5.848855810148004	5.588874317723642e-08	2.9430367162430042e-06	8.032065609451863
MYO1G	1.6930029396937747	1.7765557395280156	5.836854594766877	5.901642131302712e-08	3.0802570812090804e-06	7.936287523136796
CCDC47	0.38481746630414904	7.354886666472506	5.834768126509853	5.957746117849527e-08	3.0990343573151745e-06	7.9286054929905525
EAF1	0.5318288859429936	5.639596093307146	5.832758479503817	6.012279739052484e-08	3.1168710822286566e-06	7.908067173234142
SIPA1L1	0.864981518084317	6.325315216571418	5.829232533778518	6.109147068887368e-08	3.1459042615270505e-06	7.88518153069778
TAP2	0.6956269971854026	6.079108484628879	5.825693336078172	6.207920078924657e-08	3.186111515173431e-06	7.869937288967272
LAP3	0.6720153210877093	7.282147099479498	5.823824777441821	6.260699507114514e-08	3.1942910203353582e-06	7.8788419864863215
ZNF295	0.5429015991780295	4.750147056005392	5.823660889627594	6.265349666436827e-08	3.1942910203353582e-06	7.91119788065489
LNPEP	1.069837405202585	2.0542477106841655	5.81726332383897	6.449550243289647e-08	3.266569904471404e-06	7.886101912307671
SP140L	1.092349646156578	3.247463958460831	5.815344817339059	6.505818058724143e-08	3.276010980800001e-06	7.951520182610784
EMR2	1.195231260895361	2.985662530873767	5.800753225477468	6.949849117030557e-08	3.451833124352241e-06	7.884162347463697
KIRREL	1.6731373383705748	2.7210505174603052	5.797737478628111	7.04526512833304e-08	3.4879725781653956e-06	7.859561101789056
UGCG	1.1190477450650196	3.291499942400803	5.7961079437178755	7.097356670898651e-08	3.491309925297972e-06	7.869537111949914
KIAA0247	0.6693145049526565	6.165894563783792	5.794538497442423	7.147884909649051e-08	3.4938407604402042e-06	7.7334046123965585
CSF2RB	1.1681037582089566	2.0869614300048345	5.791104265310391	7.259685452402465e-08	3.5261002180012855e-06	7.780574513321918
NAGA	0.5961135305467256	5.586020852194328	5.789942264553254	7.297901574659246e-08	3.529363051216793e-06	7.722531373708042
ARHGAP18	0.8882815541959301	4.562966904566413	5.789167285721171	7.323498998766736e-08	3.529363051216793e-06	7.774421983293031
CYFIP1	0.47870332107142666	7.623212981760807	5.788814811014042	7.335170334411727e-08	3.529363051216793e-06	7.735642391269215
HSPA5	0.5895879579907177	9.208739607109145	5.782876375319037	7.534575972500927e-08	3.614014524878404e-06	7.75411484047931
SEC24A	0.5548272006653994	5.071299677844394	5.7777348326747004	7.711515865764886e-08	3.657172815539459e-06	7.691216860140333
GCLM	0.7690310387511246	4.018043446640495	5.777503751963802	7.719563324351004e-08	3.657172815539459e-06	7.762681629748834
TMOD3	0.6193873444012228	5.217854117807491	5.774043383665558	7.841062788475368e-08	3.692013570463463e-06	7.667493967654514
REEP3	0.6887505107038487	4.059108591741016	5.771808768147157	7.920519829850087e-08	3.709776275813144e-06	7.735413907974516
CASP4	1.1279047782266294	4.091830667916184	5.771628183908487	7.92697535066912e-08	3.709776275813144e-06	7.732409169288918
PTGER4	1.3083540611170446	2.071741338186611	5.763714448599008	8.215006978271448e-08	3.8213432762672355e-06	7.665252566808776
GPRIN3	1.1587652636330819	1.5443719178774487	5.759575695479093	8.36971030826292e-08	3.88157920531097e-06	7.59024412314365
DUSP3	0.4644828243565815	6.323341686516077	5.7554849468480604	8.525429102870666e-08	3.941922879786776e-06	7.563485341267498
APOL6	1.0888779490940603	5.417778995407816	5.753784863773376	8.590978179747717e-08	3.960338054897473e-06	7.570800355512725
SQRDL	0.9932260104818638	4.3156821465163215	5.752523293535806	8.639939372223903e-08	3.971019298929296e-06	7.633948724860828
BHLHE40	0.9213688939116045	6.474801501014052	5.75090556086771	8.70312419436482e-08	3.988154857756998e-06	7.544788102927875
ARSI	1.9912218777131496	2.1516502600002574	5.749678418646113	8.75135585460411e-08	3.9907991841091186e-06	7.6147361067050285
CD2AP	0.6184484861972352	3.940136294442398	5.749440599607568	8.760733417086978e-08	3.9907991841091186e-06	7.646912932988066
CPD	0.7785519070819671	6.442719326209203	5.746165860929673	8.890868916288378e-08	4.038133000120712e-06	7.523864655225882
CHSY1	0.7282015175801577	5.709086296595179	5.743352620190686	9.004178932042034e-08	4.071150959613728e-06	7.516689400841855
RASSF3	1.1327076508132903	1.4467127038480123	5.743050097404958	9.016447861455354e-08	4.071150959613728e-06	7.511084023244628
POFUT1	0.5773944390321137	6.831182775023215	5.741433815778873	9.082275390849473e-08	4.083197210421366e-06	7.509407996597595
PTPN9	0.5825717883183907	6.123404019627886	5.7410942312533475	9.096165767191846e-08	4.083197210421366e-06	7.50095065342555
CD4	0.9460066113173351	6.07714027587114	5.73938920514754	9.166224059441996e-08	4.099066062791274e-06	7.493824332020457
ITGB5	0.9519481663216807	6.363940424966963	5.738940185190296	9.184761912469893e-08	4.099066062791274e-06	7.49183301141137
GPR82	1.5596373902559233	0.5962191718466289	5.735931279232417	9.309938170182435e-08	4.142922485731183e-06	7.356528060759956
SERPINA1	1.480856915211124	5.5150650826700325	5.71711318770995	1.0131669976167691e-07	4.469837324442806e-06	7.408340884855587
TNFRSF10C	1.16575195075132	1.0350860686290753	5.715564947220573	1.020236270822971e-07	4.477392352560448e-06	7.345308702628162
PLSCR1	1.021893448535427	5.658280928661252	5.715464756673835	1.0206954054352908e-07	4.477392352560448e-06	7.397016055107535
PTPN7	1.2305685850720538	2.2802560314241984	5.71263707776839	1.0337375251939085e-07	4.521720646423468e-06	7.472362877303073
PODXL	0.8813805549913578	7.214653118694769	5.711082497729041	1.0409772573793347e-07	4.5404891874984745e-06	7.386917357435001
EEA1	0.55818242534815	5.400038669754236	5.708282569457025	1.0541423533743254e-07	4.584923676526692e-06	7.374277487588329
SPOCD1	2.3112468926314365	5.129299880926122	5.705611292256364	1.0668547902790662e-07	4.614146967956961e-06	7.375463490436539
ARID5B	0.7382657985918488	5.66171574816273	5.698710249293171	1.1003969327841299e-07	4.735351970274682e-06	7.324433440310974
IFNAR1	0.364492764810012	6.691007079199507	5.697339590287564	1.1071810802746546e-07	4.735351970274682e-06	7.315709230176308
TNFRSF11A	1.3216296293120062	0.7512581465666313	5.682488184708184	1.1833720212789078e-07	5.033253870616393e-06	7.16882432760441
BIRC3	1.562449580818045	2.167624444671361	5.672957009248652	1.234954891430068e-07	5.223791336084823e-06	7.298683134940148
FYCO1	0.6694537936005229	4.665785410229099	5.669831564743554	1.252345331894796e-07	5.2828386507353905e-06	7.251693892081489
B2M	0.9303580404843625	10.977909671560461	5.668299664293137	1.2609565688363522e-07	5.295452674227152e-06	7.301367651642851
CXorf21	1.0518130635433134	0.9644706868861024	5.664018254121023	1.2853327887124658e-07	5.377790474947238e-06	7.127449950891255
CD93	1.3291496521946602	5.68037701506195	5.651158920811226	1.3613603947338255e-07	5.649829109896687e-06	7.118815076805741
CLEC5A	1.833819348646586	3.1173832000269206	5.648330881148276	1.3786630392015618e-07	5.690958395331487e-06	7.243418448331358
CALU	0.8802574698147261	7.983366748357124	5.647246151703518	1.3853567609191804e-07	5.6999429797912825e-06	7.134453719201426
GPR65	1.3203328791430984	2.641392599474851	5.629216247615223	1.5014000346965685e-07	6.118156086746894e-06	7.150076065481108
ETF1	0.3472832547832718	6.870645535461121	5.62912336943226	1.50202182294624e-07	6.118156086746894e-06	7.025275220042062
TFEC	1.102325708384435	2.7107218410892227	5.628252350293279	1.50786530630719e-07	6.125752538578313e-06	7.14923535699849
MAPK14	0.39066390421125075	5.708132977153344	5.625916702024175	1.52364494432622e-07	6.141246389474034e-06	7.009595108206367
MKL2	0.6220460165248447	5.8927120563637185	5.622255857949721	1.5487039801986898e-07	6.225951744939746e-06	6.990222722012349
HPS3	0.5078657507469719	5.161865598593414	5.6178824644501395	1.5791707052617924e-07	6.33189878878016e-06	6.99621586703771
ITGA2	1.1219012618294055	4.303686870897055	5.6170199134700916	1.5852485778927426e-07	6.339759052938846e-06	7.0537585769934665
C1orf84	0.6787808961450554	-1.0657790368000668	5.613656126045822	1.6091710640125398e-07	6.418758257150537e-06	6.523155051837989
STEAP3	1.0974192671845078	6.299067788524092	5.609916843436192	1.6361795471417995e-07	6.509626999313253e-06	6.9346677061233075
SLC30A5	0.43690605140924443	5.433002831740788	5.607900510739274	1.65092727122864e-07	6.534662922117702e-06	6.940833646553859
MSR1	1.3920118692658408	5.450087661439813	5.607895988073735	1.6509604966576515e-07	6.534662922117702e-06	6.940169075943844
NEDD9	0.8900879528583658	5.7613176172698175	5.60285041685898	1.6884387198278264e-07	6.659441041371494e-06	6.909435476513957
RRM2B	0.5904504511990352	5.821964721987651	5.602491594536032	1.691135576525462e-07	6.659441041371494e-06	6.9066756476867734
TAP1	1.0465678678433736	6.897697615230852	5.6004209063984804	1.7067812755130444e-07	6.6868476587975425e-06	6.90275382942032
EYA3	0.7667716178607513	2.156706606946375	5.5979701512110625	1.725482124996793e-07	6.742956415882138e-06	6.98953723821568
KYNU	1.4279100083999974	1.2485676377857082	5.585157045145771	1.8265731575192226e-07	7.1132588961498724e-06	6.848162478676186
LGALS3	1.4270319225015093	6.864044014108378	5.584798965462877	1.82948010838173e-07	7.1132588961498724e-06	6.835132311394606
LILRB1	1.1021145981687699	3.212934603961589	5.581992447684196	1.8524214972155992e-07	7.184315816783017e-06	6.965460788276199
P2RY1	1.3240581892215655	3.2667550617651044	5.576186246850725	1.9007820603493156e-07	7.3165853457996026e-06	6.9405470201394825
LCTL	1.455598049234927	1.3653219683051372	5.574889963192551	1.9117467831501622e-07	7.340440204529438e-06	6.820164696024889
DOCK2	1.0246946776602908	4.246026581974871	5.568434980640906	1.9672764765399187e-07	7.51616771942559e-06	6.851870855361684
TES	0.9989172105814319	2.819153279484038	5.556116635848507	2.077667731441786e-07	7.898728410125722e-06	6.853908035675447
BTN3A2	0.9899561890838795	5.849425745016826	5.552970631410459	2.1068201727825005e-07	7.970499542648496e-06	6.69442798877809
FZD7	1.1372452651732718	5.424171055231064	5.552104621963866	2.1149151588869263e-07	7.970499542648496e-06	6.702725930121219
TRAF6	0.5769438448328401	3.2806387981442797	5.5520459118179595	2.1154650513153978e-07	7.970499542648496e-06	6.839471820143685
ETV7	1.6500837517234217	0.7682846556608811	5.551855131010648	2.1172529148166753e-07	7.970499542648496e-06	6.651670916611222
C3orf64	0.5836696322527342	3.7184136372037537	5.551024546223031	2.1250538420550576e-07	7.980354635639444e-06	6.817234044184644
IL7	1.232502263348929	0.37238866073266724	5.542414245583233	2.2076002497177468e-07	8.236667225341372e-06	6.551714717916015
SERPINB1	0.977900820638669	4.441619357165383	5.542291152981987	2.2088028192363643e-07	8.236667225341372e-06	6.725161848737177
MREG	1.1800734191730986	4.520926823701643	5.542234676753935	2.2093547860401295e-07	8.236667225341372e-06	6.718486177203471
RUNX1	1.3472395277953142	5.098181706990778	5.541243545950493	2.2190635672550844e-07	8.252879648557133e-06	6.672602138393717
FCGR3A	1.3837768102249095	6.9766724058017715	5.540446631705155	2.2269001771741345e-07	8.262067958542204e-06	6.64843378334354
SLC39A14	0.9433670172613002	6.465742876376804	5.537542119662987	2.2556924493240123e-07	8.34877323130813e-06	6.626549563243659
LRRFIP1	0.4416118425638853	5.886972638667091	5.5279896351481295	2.352981848346423e-07	8.68797638345081e-06	6.587342801476467
IL1B	1.5592701638328745	2.810437835746014	5.520404862175604	2.4331479204522096e-07	8.919576710907422e-06	6.706198045676221
SMAD1	0.5681383549014356	6.183012570634943	5.519478084484102	2.443124945925413e-07	8.919576710907422e-06	6.5482589379665495
PDIA3P	0.5773243135931221	6.532419103717337	5.519334715322821	2.4446719308975336e-07	8.919576710907422e-06	6.549886892890573
FAM86D	0.6687823839266245	3.8191331484770235	5.518229403646403	2.456630748448466e-07	8.942019771598352e-06	6.672941801369092
TLR7	1.1784606603178611	3.434549652742918	5.514884388792658	2.493172039175219e-07	9.016753549419284e-06	6.6800861958099995
TGOLN2	0.5048867886266706	7.765846589171079	5.5144678467959825	2.497759501719076e-07	9.016753549419284e-06	6.560921079036734
TANK	0.4886648540886318	5.386528834251761	5.514211485096951	2.5005869751263455e-07	9.016753549419284e-06	6.5430751148852515
FLNA	0.9209927316661677	9.251014636712586	5.513533235687639	2.5080826764064174e-07	9.022651628184487e-06	6.602585981064841
PDIA6	0.5964758122262568	8.170516282293045	5.506634123286887	2.5855900545798886e-07	9.267522748970372e-06	6.5408522265790445
ITGB3	1.637264544831394	2.407981533965032	5.503071628380195	2.6265261500215607e-07	9.37289166615678e-06	6.618623777505892
MOSPD2	0.5702526867002478	4.090546825637728	5.497183365830348	2.6955831525246586e-07	9.585194872845766e-06	6.5638012557770775
ATF6	0.4685897571421904	5.676031191959439	5.494120600565402	2.7322028412007346e-07	9.645800542634266e-06	6.447963186736134
FCGR2A	1.1834018716518404	5.81032520457782	5.4936654849029365	2.7376858070605795e-07	9.645800542634266e-06	6.4429440658500265
WARS	0.8648282987017302	7.082603977816329	5.489419838846898	2.789356769672857e-07	9.78308113500068e-06	6.434364516514719
RAB27A	1.0228198043098007	2.981611393923619	5.4870496735723435	2.8186166466800545e-07	9.863236479302908e-06	6.571450114758872
CYTH4	1.0263507155208509	4.4010065179234115	5.4862136324509025	2.829009181719342e-07	9.866663397867639e-06	6.4916567803067
AKAP2	1.39125222160912	3.868556753605897	5.4813059230309715	2.8907761631392155e-07	1.0047241666784312e-05	6.514660580369916
DNAJB14	0.6144306146878318	3.5069021562854124	5.475994437625755	2.959113161822097e-07	1.013510963827803e-05	6.515003265183663
SEC24B	0.37404461241489795	5.554261398956359	5.475878570271101	2.9606213916990845e-07	1.013510963827803e-05	6.374283735539596
TIMP1	1.3861859803945764	8.179114474466582	5.475762343945275	2.962135050480687e-07	1.013510963827803e-05	6.410626838574338
GAPT	1.344526487603938	1.6944419719270334	5.473726625365028	2.988770173350557e-07	1.0203568594030715e-05	6.446371624525995
ITPRIP	0.7739886404825498	4.666630827334698	5.469992981651944	3.0382315825602963e-07	1.0326633924212115e-05	6.401386023973683
SIGLEC9	1.1879959861709672	2.451246806544613	5.467045170769623	3.0778480394393873e-07	1.043586709389136e-05	6.474051638216644
LAMA2	1.1923015598262783	5.242839588374196	5.46659627124695	3.0839251332860747e-07	1.043586709389136e-05	6.3481854114113
ANXA1	1.4265928190728205	7.820676856465933	5.464792201588445	3.1084668961474423e-07	1.0495847543855738e-05	6.35254471896042
COL8A2	1.232479945611134	3.9436776000952025	5.463989747837469	3.1194444668557185e-07	1.0509865745334245e-05	6.436473900719796
TRIM25	0.4936867907600684	5.872067133934573	5.4624946575973485	3.1399986355988413e-07	1.0556017247230428e-05	6.309802365522559
CARD6	0.8965194593191854	2.8915794298388975	5.457311462472067	3.2122878939738643e-07	1.0752086239894694e-05	6.448229897077618
ARHGAP30	0.9560564232001716	4.220063501193863	5.449228947734639	3.328276514860543e-07	1.1116154772084117e-05	6.351679702920444
DNAJC13	0.40062400593983316	5.4945044462484995	5.44489337739321	3.392173650447368e-07	1.1305042791328599e-05	6.24547975354686
FGL2	1.090992229886555	4.559994071447776	5.44388277168872	3.4072395414608173e-07	1.1330727261311492e-05	6.300309270339846
TNFRSF10A	1.3061301051629541	-0.8926099905052973	5.442774574079269	3.423835606278762e-07	1.1361378627128038e-05	5.922052498631647
MYD88	0.5966331519975077	5.584983882570696	5.4416351255465925	3.440982176713108e-07	1.1393720983839079e-05	6.228646818165174
NCKAP1L	1.0335961190356429	4.793634976459548	5.43950456187515	3.473268981577491e-07	1.1475949036340907e-05	6.263081276169126
EMB	1.2374625948161926	3.0006896740627793	5.436507376388208	3.519191165177636e-07	1.1602780807331919e-05	6.363622618821253
PLK3	0.7483559573562868	4.199473209881215	5.431619775700626	3.595355615013365e-07	1.174713554115707e-05	6.279771504499214
BNIP2	0.44125074421792654	4.800701206931079	5.431222676377754	3.6016140799788087e-07	1.174713554115707e-05	6.227743581248719
TLR2	1.0460850967248017	4.414996416908586	5.430806429798618	3.608185760251012e-07	1.174713554115707e-05	6.257758864270633
ARL13B	0.5879102695828351	3.9395382712157105	5.430770613328442	3.6087517769482977e-07	1.174713554115707e-05	6.298126835317149
JAG1	0.9701832665556767	6.741779754752631	5.4302594207556005	3.616839759535109e-07	1.1748624847586934e-05	6.176452282036071
ANXA2P2	1.3311810873712364	6.465129551569075	5.419490643774272	3.791403936714089e-07	1.2212603852214817e-05	6.126629626065437
PLOD2	0.9618377307549242	6.281389680560043	5.418445589547183	3.808776986813884e-07	1.2212985405059897e-05	6.120857969427638
FKBP15	0.34553028286195087	5.891516895424627	5.417614757196186	3.8226443626304993e-07	1.2212985405059897e-05	6.120167618917257
GBE1	0.7663325474034588	5.260325026385499	5.417184847545311	3.829839345624219e-07	1.2212985405059897e-05	6.139093737838676
DLC1	0.9565487997802506	5.748600306173458	5.417104669966083	3.831182665872527e-07	1.2212985405059897e-05	6.120870468542398
C9orf167	0.8617587831532689	3.0351704339179646	5.414834058628056	3.869417206118316e-07	1.2309383620372668e-05	6.274697063389011
BATF2	1.298747896963489	2.9287254548522506	5.413639816109785	3.8896764896007057e-07	1.2348319362965375e-05	6.269690411443743
YIPF6	0.6513273211269817	3.490616059501088	5.412589124633719	3.907586359582073e-07	1.237965168281588e-05	6.252956542424418
CASZ1	1.0005513987815164	2.221419296741108	5.407596224474732	3.9938031209222785e-07	1.2594327358295583e-05	6.220716441596197
BIN2	0.8481486334384871	3.4788147522327857	5.395732512691672	4.206198704398094e-07	1.3048781999681694e-05	6.18397896706976
MNDA	1.098715141776978	3.426368190667744	5.395639638222844	4.2079042656584523e-07	1.3048781999681694e-05	6.186146698727694
DNMBP	0.7109149768754834	4.396022914449608	5.392529026135902	4.2654205012595097e-07	1.3187686638131059e-05	6.099399046232692
FILIP1L	0.9783427776988614	4.516974822862348	5.391674957537073	4.281346626389064e-07	1.321039960050349e-05	6.085363972345721
EIF2AK2	0.7405225439168506	3.868609841369019	5.391065835725532	4.2927406661888283e-07	1.3219065607461878e-05	6.13873225155824
RREB1	0.7636787481457574	3.84964764589104	5.384291461495863	4.421476675585868e-07	1.3577676986791274e-05	6.11214718944313
CD164	0.614288906158035	7.5471025860113	5.384013829707795	4.4268324007074233e-07	1.3577676986791274e-05	6.004082141806698
ACSS3	1.3417323806297214	4.569448953420134	5.383394333636266	4.438805833071815e-07	1.3587334674315454e-05	6.046296608832426
ARF6	0.416861756866151	6.162963293362147	5.373874336804872	4.626838939855474e-07	1.4126175197583088e-05	5.93366752044783
KIAA0090	0.4453556830280876	6.120635755749223	5.3731337889068875	4.641788114185662e-07	1.4126175197583088e-05	5.9307546739413235
CLEC7A	1.1114894364169978	3.1584685901718634	5.3723561705848395	4.6575364647471886e-07	1.414439624215236e-05	6.099364968906621
PLB1	0.9690756584553601	2.5935211736356525	5.370749093982507	4.6902488152523107e-07	1.4215700985913352e-05	6.089038096915889
SIRPB2	1.3471246509558483	2.1715218358785404	5.369578234018134	4.7142232902274606e-07	1.4260293909554462e-05	6.065002033891556
C3AR1	1.0306244089185768	5.051732078178981	5.368562971367875	4.7351087561090383e-07	1.4295386179962914e-05	5.947444253395202
GALNT4	0.871649647943054	3.5190628958396992	5.358117720945817	4.955307043454881e-07	1.490173096642086e-05	6.0269223372257
SSR3	0.5750480743630026	7.222022254310627	5.353178822650794	5.062881690954202e-07	1.5107207247213536e-05	5.865095591157523
NFE2L2	0.39479085234208355	7.145945156233717	5.350361480756748	5.125265935439062e-07	1.5263775552795985e-05	5.8511585533589505
RBMS1	0.7603117163851723	5.206926709275714	5.346543562674999	5.21100674372696e-07	1.539997520790096e-05	5.846171848804751
RAPH1	0.5255479776895484	5.100611245513132	5.345637427204635	5.231561298816409e-07	1.5431101401892002e-05	5.848652009905942
LAIR1	1.06061121876232	5.018988369454717	5.344537051723752	5.256628556768708e-07	1.5475393860146808e-05	5.849343650864931
COL8A1	2.103589541806749	2.5101654899035246	5.3420807315421115	5.313009550119008e-07	1.561152825251572e-05	5.970657394228548
IL6ST	1.540853883890044	5.092005855509158	5.339942421766202	5.362572201654883e-07	1.5698328481908172e-05	5.82545268027074
GALNT10	0.8286629788182287	6.133595330367577	5.3337595696858235	5.508438039240718e-07	1.6093628176506516e-05	5.766067924414376
IFI16	1.0538849472699567	6.639483901279972	5.329885954868051	5.601793314983022e-07	1.6335380998256363e-05	5.753798635672798
ARL11	1.0367567553974608	1.5231521773201215	5.3197695111069425	5.852958077983257e-07	1.6907691468425553e-05	5.820375395008672
EMR1	1.7872029882892928	0.39839747002051423	5.318583968547262	5.883103037869599e-07	1.696294709252401e-05	5.68888463387122
KCTD12	0.7224712200105454	7.535346164302929	5.310149399394063	6.101994445881938e-07	1.750272062354368e-05	5.695598868687952
HLA-DQA1	1.5547624853071396	5.032422267354604	5.309782667387745	6.111690195846051e-07	1.750272062354368e-05	5.703877059352677
IL17RA	0.7981240155363669	3.4101834049382487	5.309628213111388	6.11577820060174e-07	1.750272062354368e-05	5.834192746824416
ERO1L	0.895646192580732	4.327793697168714	5.303081269996402	6.291538170294235e-07	1.7838224961686907e-05	5.734201486705001
CLIC1	0.9733243556195266	7.504695980219058	5.302557198403857	6.305818957276472e-07	1.7838224961686907e-05	5.663064231655014
TRAM1	0.5867887518364574	7.346253617055522	5.3023423403727845	6.311682923779293e-07	1.7838224961686907e-05	5.657113355191866
B3GNT5	0.7847816301938408	4.814705351732685	5.302253529367326	6.314108335467535e-07	1.7838224961686907e-05	5.688547024961933
CLDN1	1.0824999665674109	1.5193455974774868	5.3008353522083995	6.352962118619027e-07	1.7892753036494707e-05	5.745660752637247
SHC1	0.9736529571128472	6.482419412587744	5.290045965481427	6.65630843389786e-07	1.864583556699952e-05	5.585626963497089
IKZF1	0.9184632970646835	3.4855490589687697	5.289081637085476	6.684099816073129e-07	1.8677873841756436e-05	5.746205437211223
CAPN2	0.5096109942865183	7.749226726618554	5.287042707026637	6.743234429644182e-07	1.8808981977034687e-05	5.606889607348094
CANX	0.38110642922162086	10.005675512589514	5.282358261245286	6.881039507986697e-07	1.9083772373211253e-05	5.660062215703599
RCAN3	1.0690955606141366	0.48241184781225654	5.282012214421435	6.891327816786034e-07	1.9083772373211253e-05	5.5607093443074165
MMP14	0.9987366568336533	7.522524896344064	5.281440259561179	6.908365552763757e-07	1.9096607615063476e-05	5.576078835141394
STARD4	0.7527871933682428	2.680590174256245	5.278464401876658	6.997678527442174e-07	1.9274285561185533e-05	5.719348552534898
IL2RB	1.3447434202225588	0.8234139676500755	5.276530964514534	7.056309416956758e-07	1.9376847171433545e-05	5.583129577626451
ITGB2	1.0252258784713444	6.833172679714653	5.27640703213428	7.06008395348069e-07	1.9376847171433545e-05	5.535459776680009
SSH1	0.4579080206306374	5.627024591941698	5.2743722871301255	7.122337812426511e-07	1.951292443023683e-05	5.528122596742403
LOC100132707	0.8023813949733061	2.620734040354376	5.272718482850332	7.173331460367663e-07	1.9582940513347677e-05	5.695219656618316
LRRK1	1.043713557880781	2.9786524633106235	5.271471308626793	7.212022776600739e-07	1.96537194143932e-05	5.692258705639449
STX11	0.8574773836705065	1.6376536856457289	5.269240075907038	7.281752020621037e-07	1.9773745301852222e-05	5.630760443149492
UBD	1.618286678698227	1.77725780145607	5.265634510083222	7.395825618694427e-07	2.004815617095741e-05	5.626626332253782
CTSB	0.8712074052569712	10.040802154956221	5.260083401610929	7.574873597666635e-07	2.0389917619453354e-05	5.569537510146045
DAPP1	1.1472799393964914	0.7864396357231309	5.258690108918083	7.620474123897734e-07	2.047686563449449e-05	5.510061959699012
SFT2D2	0.7573627380729276	1.2146327330048081	5.256087375939019	7.706377385458287e-07	2.063566827893935e-05	5.544998916487403
KIAA1033	0.4273289584322315	5.82894245814461	5.255310749590283	7.732192687456445e-07	2.063698179199822e-05	5.4441403138529605
ATP2C1	0.33761457120472294	6.949382556359323	5.25516531997391	7.737036194598039e-07	2.063698179199822e-05	5.450352475541892
FAS	1.0219319627775776	3.7103401299185306	5.254864101139267	7.747077661736033e-07	2.063698179199822e-05	5.591041456764131
FYB	1.0675622799896507	4.532282646863185	5.252650704152221	7.821255189903873e-07	2.0798595191528485e-05	5.5077790488111145
ZNFX1	0.5894800790200794	6.436733020077924	5.247294661471554	8.003634427277999e-07	2.1210320013218475e-05	5.407999829945837
BMP2K	0.6998577578408045	4.222483806164616	5.245913704933849	8.051327080531862e-07	2.1300048635558264e-05	5.508745735640151
PTPLB	1.2246812778435832	2.6676885369630976	5.243193435059946	8.146087500084984e-07	2.1432309559074528e-05	5.577927453964073
TOR1AIP2	0.5190445800151671	4.144611643228322	5.243190074039384	8.146205252090974e-07	2.1432309559074528e-05	5.504941599791298
PIK3CD	0.6622157915971769	3.96682440409488	5.242665841407354	8.164591897555099e-07	2.1432309559074528e-05	5.519365140405204
LOC100233209	1.336174734789575	0.8739916052245418	5.2369924191365484	8.366189477182922e-07	2.1832918539014483e-05	5.436637246585224
PTRF	0.9850362495405394	7.407456314157311	5.2362999176886165	8.391127056478847e-07	2.1860944718884062e-05	5.385789797146579
WDR44	0.44012440396513686	4.380978341597164	5.2283982620871905	8.680862850445115e-07	2.2539501738331104e-05	5.422064144437961
SUCLG2	0.4727060493898989	5.308830736435146	5.226767776172034	8.741853619655868e-07	2.2659649862262864e-05	5.344263970089688
EDEM3	0.5159316877097515	5.598460885925497	5.225605522928924	8.785584685776437e-07	2.269658513538587e-05	5.327495600196617
PLA2G5	1.8737078637404938	4.010621842416875	5.222375790353934	8.908231574756638e-07	2.289817054366076e-05	5.432475874363973
ATP8B4	1.003754391416952	2.537726904490393	5.220772531532698	8.969733587740896e-07	2.297953212153853e-05	5.486152101457695
CTSS	1.0295372207438556	5.824187307903185	5.217881609821122	9.081680613255976e-07	2.322067393654693e-05	5.289755684288677
SSFA2	0.5857421972735226	7.711030441790725	5.217565025787614	9.094022461348184e-07	2.322067393654693e-05	5.318840720991155
CMTM6	0.47755180033087363	6.245688871104434	5.216425453046509	9.138583770420596e-07	2.3295823561782437e-05	5.279440683290048
ADAP2	0.7830259187006012	4.286070440780051	5.212028891010373	9.312511410906251e-07	2.3583016150283477e-05	5.363987527050318
GPR132	1.0023527944203585	1.4922895778409335	5.211396845890559	9.337779286474949e-07	2.3608175315903906e-05	5.394201517613636
CDH2	0.6466097192418516	7.487237098681598	5.208028149735751	9.473586135883082e-07	2.3912263235113415e-05	5.272045131195711
LILRA1	1.1712609014053124	0.12362546789147948	5.203920554972907	9.641792043909728e-07	2.4257299362757858e-05	5.213333590119323
CASS4	1.0442829447994202	0.8650701151914738	5.202235224454531	9.711646680480645e-07	2.439318498195114e-05	5.302263487523296
LATS2	0.6444432171784658	3.9325741099293476	5.201839357518354	9.72812633730046e-07	2.439478195690801e-05	5.356066844981962
RAG1	0.8220616723385774	-0.22881009513503353	5.200658038619726	9.777466242556306e-07	2.4478641908396658e-05	5.14619915541126
CNN3	0.6312912345473602	9.52129840348353	5.19580867190534	9.982580923042573e-07	2.4790612656788143e-05	5.290508949185626
NMI	0.8377833334810671	3.8572900469447706	5.19418970009303	1.005198955476553e-06	2.492278311992349e-05	5.331827249084707
HEXA	0.5531998925941819	6.549852080582426	5.1916770938610375	1.0160643955875467e-06	2.5111305776663657e-05	5.180335883086089
B4GALT1	0.9452489385196214	4.92201745680036	5.1885760051045136	1.0296327944036394e-06	2.5376338605597942e-05	5.211909717426577
CLCF1	1.6064624139037889	2.295548347815506	5.188473445575436	1.0300845377994877e-06	2.5376338605597942e-05	5.35103219708778
FOSL2	1.0750934454836996	5.046668732692189	5.18517136036128	1.0447330454379082e-06	2.5696093770938455e-05	5.189012147350578
SYK	0.9240693888586753	4.702091606416161	5.183083917513679	1.0540979106599774e-06	2.5843862309604574e-05	5.207406867196163
HS3ST3B1	1.9616023716629294	-0.48576468958422864	5.181677818436601	1.060452201305915e-06	2.5862098795957164e-05	5.032593706386261
LCP1	0.9505977966427039	5.657962315139287	5.181433421095686	1.0615604623657159e-06	2.5862098795957164e-05	5.1440776216459945
CRK	0.442442293901971	5.77271869363683	5.177834751969388	1.0780106929835727e-06	2.6221375418432966e-05	5.126317293228176
ALOX5AP	1.3419201683681772	5.5570158134905965	5.1770500706570575	1.0816305258249225e-06	2.6226559379726505e-05	5.129346018260867
COPB1	0.41390657485967	6.925932188203878	5.176674103372677	1.0833691105486159e-06	2.622741225647333e-05	5.126660072479252
NCEH1	0.7402160718075059	4.444099605714131	5.1750625175416065	1.0908525142965379e-06	2.6361172515636512e-05	5.198162251361094
ZDHHC5	0.34161651188487685	5.872849000217723	5.174748073198086	1.0923185078246474e-06	2.6361172515636512e-05	5.111562854575345
IL15	1.3827136988959712	0.13591682684023912	5.174046283284543	1.0955973102485035e-06	2.6398922982623175e-05	5.102976572917412
WDR1	0.41666184938537043	8.252156260741664	5.173274785541665	1.0992128747537466e-06	2.644465723841162e-05	5.156498903905483
ABCA1	0.9189952958133558	6.751174833820174	5.172648947711315	1.102154366686434e-06	2.6474057385134206e-05	5.106040763737141
PQLC3	0.8682011371067517	3.771582856076441	5.165152189458599	1.1379924325888912e-06	2.720678781052863e-05	5.221778953596827
TMEM184C	0.4191174547396903	5.114480562632596	5.164795196005979	1.139727098642006e-06	2.720678781052863e-05	5.101146669146224
RNASE2	1.6059463917342374	1.8234638115086745	5.162788230449743	1.1495272705789426e-06	2.7328885555966424e-05	5.227246764203974
CD86	1.0114106435698438	3.9923079470419967	5.16265784792457	1.1501667753631384e-06	2.7328885555966424e-05	5.191401762119345
TRIM44	0.6942848784309419	5.309174349043686	5.1620919468186655	1.1529464523661164e-06	2.733727184222156e-05	5.078831878172203
PARP4	0.5320055217310333	5.856927794999947	5.161341622807407	1.1566421141774728e-06	2.733727184222156e-05	5.056959183595998
MYBPH	2.0638339514004773	0.4879355082172944	5.16114313230425	1.1576216952087068e-06	2.733727184222156e-05	5.101834860324774
VCL	0.7329780581781815	6.219303502232024	5.160309542694586	1.1617444331853318e-06	2.7392617209425043e-05	5.0490043962151026
C21orf62	1.4157691151863228	5.336132453339436	5.154217866783418	1.1923103673911253e-06	2.80274850789636e-05	5.045281787100006
C17orf87	1.1080484685256609	0.635533819392431	5.1534859395756	1.1960353110249112e-06	2.803614822117512e-05	5.090706031067555
IDE	0.6771784958578144	3.261157857057001	5.153429959816594	1.1963206716446097e-06	2.803614822117512e-05	5.210089365655492
FAM114A1	0.8773296878176096	3.669222497192438	5.152873088033361	1.1991629827533704e-06	2.8060049309200067e-05	5.180869396634481
HEG1	0.7336484142682833	6.2730792556898685	5.14959137409965	1.216047373081668e-06	2.8368911217179457e-05	5.0052512706174275
GIMAP4	0.7643959120872417	4.744143164186922	5.148407246216023	1.2221964617804838e-06	2.846922681094419e-05	5.062292766383624
LOC283314	1.187687330036805	-0.2901382873967046	5.146704157451035	1.2310936952639518e-06	2.863315653471158e-05	4.9362041133756245
CDSN	1.5690301581648747	-0.7868724840056535	5.145991767138116	1.2348340612780367e-06	2.863364464081014e-05	4.848403634581173
MEX3C	0.48105518081313114	6.0421003977765215	5.138271221586673	1.276088184398788e-06	2.9529821353187813e-05	4.959843059365856
B4GALT5	0.6538996592882258	7.218418636433475	5.133878901958156	1.3001550025127498e-06	2.9967794271989233e-05	4.959949108295103
ACOT9	0.4711629802086579	4.6893164823756575	5.131839858549801	1.3114774475555425e-06	3.018358484306829e-05	4.999711114826237
ITGA4	1.4149771637500317	3.2371180753138784	5.1302861013789265	1.3201696921271499e-06	3.0328121133684604e-05	5.118733604267862
APCDD1L	2.62046031440254	-0.9245863432665054	5.128593495655621	1.3297026511145173e-06	3.0466416248824735e-05	4.759958558457187
GK3P	0.8677061768823611	-0.18097951111946223	5.127124637664895	1.3380298230313136e-06	3.05285285288601e-05	4.881031600231823
ZCCHC6	0.5110908084296533	4.329667785545201	5.123680044702198	1.3577577160611402e-06	3.0925141352357065e-05	5.000414136640922
ZNF436	0.6902637947824957	5.886031171956428	5.1211910411671795	1.372189006766662e-06	3.1207672285356414e-05	4.892464534138462
LOC729020	0.5960803851555271	0.6322029747442455	5.117908765302415	1.3914485895475942e-06	3.1552480019535065e-05	4.955784448076885
RASA2	1.0412814525474623	1.4399004958366253	5.10528706239342	1.4679958284688766e-06	3.31418354412541e-05	4.980674645525733
ACPP	1.5050296787314155	-0.4059417643385032	5.104558755832227	1.472535946608212e-06	3.3195660278077076e-05	4.762485923767841
ALOX5	1.0441195507195635	4.184652140074804	5.1023348502240164	1.4864842247040085e-06	3.346110761369535e-05	4.928584853626418
MBD2	0.3976533655029302	5.259347306362079	5.097026349515702	1.5203017871177472e-06	3.4072906282753936e-05	4.816462391644082
SLC35A3	0.47432514912250534	2.9549500747342488	5.0964396614034735	1.5240849696716827e-06	3.41080469157484e-05	4.993704516178244
IL4R	0.7745001626297343	4.523012514017498	5.092239656664725	1.55143748298501e-06	3.46195404717684e-05	4.8546208786580785
HLA-DRB1	1.2893078645487916	7.177176977732506	5.089362214877089	1.5704524406256866e-06	3.499313491796483e-05	4.777691048962186
ATXN7	0.4815086818666021	4.1979534006343915	5.088698788797235	1.574868673955362e-06	3.5040827995506804e-05	4.872301845286275
PLCG2	0.7672458597176437	3.4027777394929566	5.083947829880659	1.6068501088594954e-06	3.5598087951236904e-05	4.924768387998594
RDH10	1.1671501706934677	5.507608615428504	5.082480752893514	1.616853150698226e-06	3.572867848788119e-05	4.745751415929756
CLDN23	1.3378073580925776	0.3804973448805062	5.082402883647843	1.6173857833378702e-06	3.572867848788119e-05	4.792688182381376
IL12RB1	1.0252788819690193	0.9325610160791168	5.080142636318093	1.6329208274189329e-06	3.602017475611649e-05	4.844144332437303
RELB	0.7683837544675529	3.6836704815187833	5.07510950552946	1.6680387058028537e-06	3.66897027903522e-05	4.867659606749111
OSBPL10	0.919765456060917	3.5718703219799783	5.072796492860042	1.6844232341893279e-06	3.6891983693901966e-05	4.867869270082068
CD163	2.0768547245866866	5.731381484849089	5.071709416299905	1.692177765512857e-06	3.700917763579753e-05	4.694882167281124
CXCL16	0.7093900589749111	6.43181584416634	5.0633582555076355	1.7529213091606155e-06	3.821574376740163e-05	4.655627050232317
EHD4	0.7560952677369137	5.0203416558349225	5.063105582828084	1.7547918973535722e-06	3.821574376740163e-05	4.6944457540430635
MYH9	0.6694090731256139	8.390748364903395	5.062020352959889	1.762848222846274e-06	3.8282897161021266e-05	4.7099173329775015
C6orf72	0.49457121643137203	4.8148644883155045	5.056322192903136	1.8057442166317979e-06	3.9104140229929384e-05	4.6832020539634875
C3orf66	1.81380776327665	-1.2486743256954214	5.052406162131412	1.8358121979084248e-06	3.969943877976969e-05	4.425930218818363
BTN3A3	0.7085979511760936	4.828373567826922	5.050814967249242	1.8481685706234474e-06	3.9910591138694556e-05	4.659878900890459
C12orf49	0.5604060760698912	5.168020117372095	5.05016191763304	1.85326322709679e-06	3.9954047977631935e-05	4.632279540881507
BCAT1	1.1322111252942166	6.617912574557951	5.048423227031547	1.8668941350245818e-06	4.01460460851585e-05	4.597994745374557
ELMOD2	0.5212075371148086	2.677686023105729	5.047309493292111	1.8756768087205324e-06	4.027865526341707e-05	4.8036525852679945
CD53	0.948334179690395	5.861379540029874	5.0456038639633	1.8892051337908257e-06	4.0512662179634186e-05	4.586375311956294
CANT1	0.482733734843678	6.060444440134053	5.041136544445917	1.9250901560928965e-06	4.122477487254844e-05	4.565369217738757
MTDH	0.37640850903413536	6.956161420245849	5.039098438011323	1.9416816036058766e-06	4.152232173711067e-05	4.5681099079555505
LYSMD3	0.4296316700937526	4.244716591714112	5.038453436782446	1.9469612720734677e-06	4.1577479481435755e-05	4.665775554286061
TRIM34	0.855381670040019	2.8582022143929096	5.036961847730418	1.9592243242553296e-06	4.1781408477228955e-05	4.761464019642304
ZNF800	0.4601061289940871	4.10715342418146	5.0353047431502205	1.9729363962713285e-06	4.199725103349934e-05	4.66736970165225
TNFRSF1B	0.8808081678627326	5.38442724695918	5.034392321742062	1.9805262883454734e-06	4.206091484366242e-05	4.556757734049553
C5orf62	1.1268570530217614	5.786997246532682	5.0337429514073335	1.985945332303659e-06	4.211790672380088e-05	4.540126782175461
TIRAP	0.3681834096270138	2.5381732153742336	5.030294032046651	2.01496978796059e-06	4.261605745223791e-05	4.736893179556564
CFB	1.5718477648113445	3.6525549377484743	5.028248780338509	2.032376384079461e-06	4.289853778260664e-05	4.683784617938328
NOD2	1.1232439200835045	1.1843041793758153	5.026365657435087	2.048532603682491e-06	4.3092658170153856e-05	4.661819513504097
DUSP18	0.5838233022896828	2.7290682789197436	5.026346283240823	2.048699472660429e-06	4.3092658170153856e-05	4.7215237668285415
MAP2K3	0.5411774447976097	4.920756181183238	5.025480595456434	2.0561691268579427e-06	4.315426412821715e-05	4.550411872107556
STAT1	0.7921950764871868	7.666088370798567	5.021684050913024	2.089242375915827e-06	4.3699517810469114e-05	4.52086087187685
PLEK	0.9951953758521865	4.310386911309308	5.021611500174748	2.0898794134576937e-06	4.3699517810469114e-05	4.591662176672154
ELF4	0.8972533207667697	3.191561363125245	5.021103247867533	2.094347471476105e-06	4.3699517810469114e-05	4.688257127661033
AVL9	0.7275846982878162	3.590194247620445	5.0206600477493675	2.0982512470617336e-06	4.3699517810469114e-05	4.659121294898311
PGM2	0.4570608440096695	5.012176917793389	5.02064635807264	2.0983719406303322e-06	4.3699517810469114e-05	4.524049024095374
CALD1	0.7350396522557192	8.011787640763238	5.018897823377026	2.1138434253047276e-06	4.386367549786643e-05	4.522393439431022
LAMB2	0.671961316839206	7.84322666499332	5.013349817351082	2.1636727116353856e-06	4.4656928607305675e-05	4.493855617564618
LY75	1.1304612752182344	2.5496275139690145	5.0126022038448985	2.1704742378514166e-06	4.473733847416099e-05	4.668196310514675
F13A1	2.534775566822542	4.2151734495305035	5.010947933634886	2.1855983042294215e-06	4.4928781161842996e-05	4.558888590530582
MBNL1	0.42488645569432926	6.3951936775254525	5.00665198742409	2.2253546499526466e-06	4.5563544608139494e-05	4.426560982102098
SH3RF1	0.5149757060625832	4.850606030466687	5.003335945985147	2.256523322022219e-06	4.6140358020154195e-05	4.467311749254555
ENTPD7	0.7715283908576531	2.305900434051685	4.998326031328192	2.3044211125877014e-06	4.6870768653253416e-05	4.609714845806121
DNAJC10	0.3947035854588785	6.504281076487125	4.994500633624172	2.341659328207786e-06	4.744296731107271e-05	4.379050301030092
TMBIM1	0.8087311201118057	7.264505889633351	4.994486556438288	2.3417974382292173e-06	4.744296731107271e-05	4.397846704152083
ANXA2P1	1.2795035837034345	0.8644689869061989	4.993762002871385	2.3489166883655977e-06	4.7457222682447057e-05	4.512805551960059
CLIP1	0.5035106852779805	6.23720516335902	4.993623661765911	2.350278381134529e-06	4.7457222682447057e-05	4.3734084476347945
CHM	0.4641680182253012	4.607868893326891	4.993222121539143	2.354235099639709e-06	4.7457222682447057e-05	4.448731696344649
IL1A	1.3253606086944911	-0.12209617089314165	4.992374996915951	2.362603827031003e-06	4.755164852914556e-05	4.394715074019655
RALB	0.3994064882035975	5.766812595850751	4.9916816576150245	2.369474860007025e-06	4.7627682009827895e-05	4.3714720185232805
SEPN1	0.6574734403442006	8.31461046767416	4.984629640858478	2.4404752745339214e-06	4.873670272632787e-05	4.396496107150083
LTBP2	1.191559120599619	4.136504433792953	4.983246529079277	2.4546415205085993e-06	4.895610814931464e-05	4.4568295323941065
HLA-DRA	1.2262787860004085	9.108480433598755	4.977152681482708	2.51801566445328e-06	5.002566088462858e-05	4.395025333143847
ZYX	0.7625069155292064	8.428568505715116	4.9759534874590825	2.530673129577207e-06	5.014771451235554e-05	4.366102221754019
ETV6	0.45613288816534414	5.1408582728879795	4.975092990004216	2.539793803653806e-06	5.026375989056253e-05	4.332593831398146
HLA-DQB1	1.5109196871746153	5.365582390706408	4.9740825664710995	2.5505444386282422e-06	5.0315260334302816e-05	4.315603840281493
MGAT4A	0.48367433249289693	5.423652315871405	4.9739273640595245	2.552199670136423e-06	5.0315260334302816e-05	4.312207284305538
ARNTL2	0.8387053902125483	2.1951941371946675	4.972602602900337	2.5663708465259342e-06	5.046540475601509e-05	4.508167977202651
LILRB2	1.419962549431667	1.5712682105899163	4.972143558929786	2.5712991560079208e-06	5.0497822838079026e-05	4.480862306281511
EHD2	0.8929210100346499	6.471936252858594	4.971586578729775	2.5772912821789533e-06	5.055102404039407e-05	4.286795277716918
ADAT1	0.5961354410196025	3.453667146038588	4.970151033599395	2.592797948131684e-06	5.073744863883763e-05	4.471005540972594
RCSD1	0.6300123373180035	4.437967605773408	4.970096711741363	2.59338650898001e-06	5.073744863883763e-05	4.373280347549736
SDCBP	0.3610390712315654	8.012197837125559	4.968326319728711	2.612639509514945e-06	5.104925193908834e-05	4.320003487609139
FURIN	0.6114597343657664	6.166834479905674	4.965995956482841	2.6381943859281764e-06	5.128823101027289e-05	4.262808792292097
LEPREL1	0.9554143340409036	3.907992236554935	4.965234628641283	2.646595743679725e-06	5.138667675338805e-05	4.409452191096509
SERPING1	1.1537954304228535	7.559702692224103	4.9646897980618805	2.652624003131101e-06	5.143885614132186e-05	4.288744973783188
GNG12	0.6038663544563416	7.117180864182786	4.960753772479712	2.696572773171059e-06	5.202898620114636e-05	4.258287358084088
ASXL2	0.9164886880976639	3.714500464275663	4.959824650898873	2.7070500621572565e-06	5.2100562258794095e-05	4.407407728031323
PION	0.764985945833307	4.404215543816561	4.9592644250462525	2.7133866131050124e-06	5.215611351957738e-05	4.3336523638888576
HLA-DPA1	1.117780036102527	7.841460573745387	4.9589709973994704	2.716711245223164e-06	5.215611351957738e-05	4.276261743183779
CTSZ	0.9209121684637163	6.846816256543588	4.95336954427514	2.7809430276545204e-06	5.319028546185919e-05	4.221328871161225
TRIM5	0.7541964588982815	4.401167672307447	4.948962597583427	2.832513824473398e-06	5.389393995566394e-05	4.293075849229794
CHPF2	0.5538953237831672	6.240149906768659	4.948732355916072	2.8352335756373185e-06	5.389393995566394e-05	4.193768838359794
CDCP1	1.3252638695219967	2.8409789802988863	4.9478145013100425	2.846101097357442e-06	5.4033808379793506e-05	4.414413059194986
SLC30A7	0.43363830098969647	4.867726315712159	4.946892823788628	2.8570546645709786e-06	5.4174963879802166e-05	4.240569142331356
ERGIC1	0.41499674771771655	7.599911711068857	4.946122524044879	2.8662406575302737e-06	5.428229692988146e-05	4.216156843986461
ZNF148	0.3395426280602951	5.7196064257378465	4.943693771460277	2.895392607193346e-06	5.4565924079505444e-05	4.1807922825056805
IKBIP	0.7418868921929738	4.363110082674136	4.943278051104591	2.900411267103957e-06	5.459368249339807e-05	4.2744546646780615
WIPI1	0.6449715235727989	4.287878842293166	4.940504525038743	2.9341110913444448e-06	5.5026197896991984e-05	4.271297287339254
CSF1R	0.9914605037401767	7.167708837811525	4.936149122047184	2.987801763671048e-06	5.566752877967435e-05	4.161731053639578
FAM120A	0.3690471395403785	7.215285930534995	4.935972342262528	2.990001058699142e-06	5.566752877967435e-05	4.162527401247486
IL21R	1.700106804755476	0.30784730153821727	4.932625496436163	3.0319371433879312e-06	5.6380116179642484e-05	4.229983658649321
CD14	1.2048796010790204	6.675360634804575	4.930915438706071	3.053584532935488e-06	5.655568037327689e-05	4.1279067933083615
PICALM	0.27217476479437686	7.52465957406415	4.930815003741841	3.054860589453855e-06	5.655568037327689e-05	4.152543227890012
SHROOM3	1.0814385139481666	4.465918587867468	4.930719768790504	3.0560710573856187e-06	5.655568037327689e-05	4.214176286172739
CHST2	0.8537549779425992	5.971398930615416	4.92990174468005	3.0664876507031014e-06	5.668032455927449e-05	4.120575224786014
MAP3K2	0.6684740481040334	3.797560360044423	4.926851324380859	3.105636634487051e-06	5.719795126937455e-05	4.269457519241031
DSE	0.7180770634055911	4.623887962565413	4.925646928235533	3.1212273173330374e-06	5.7302591037806e-05	4.178377143677418
KCNMB1	0.9485400790915905	3.0300896050874786	4.925550164604542	3.1224832032681193e-06	5.7302591037806e-05	4.322179865355685
TRIM22	1.0181206642982117	6.063230496639185	4.922967910344926	3.156180212366645e-06	5.771461606865704e-05	4.091852520843238
NUAK2	0.830605051929223	2.8448774818867597	4.921233889987135	3.179006469545976e-06	5.7994268497155675e-05	4.311482193177176
ESR2	1.508513171217174	-0.35550322020521996	4.920507006431902	3.1886226938037706e-06	5.810085635088361e-05	4.102092467491463
NCF2	0.9224742297499877	3.7165814186398567	4.916592498591515	3.240897684618511e-06	5.8706001941260246e-05	4.237279335051654
TRIP12	0.3781167533529439	6.886709240348195	4.914418840854261	3.270284022653819e-06	5.915828674863304e-05	4.067276297842958
PML	0.5606144145028269	5.89331373913247	4.914178383674947	3.2735507118162856e-06	5.915828674863304e-05	4.059362927220681
NLRC5	0.8475351601702439	4.700802973920796	4.911974960761941	3.3036330891312504e-06	5.9518654795349617e-05	4.116913442663848
UHMK1	1.210917598166867	2.825078512858235	4.91186884231619	3.3050886438932207e-06	5.9518654795349617e-05	4.275813277670371
SIGLEC5	1.0782379862057834	1.241649102248407	4.907961625904691	3.3591176827820115e-06	6.032549656922329e-05	4.220684303728653
YY2	0.9172729510620321	0.155718174687569	4.9066342698790235	3.3776670959910053e-06	6.047202357787617e-05	4.117668388890192
FBLN7	1.1491645521506428	3.3887181842346914	4.906013500700709	3.386376314124414e-06	6.052002309124502e-05	4.225148121218868
SHISA5	0.4926187915421023	7.682933934938843	4.905883042213377	3.388209385247334e-06	6.052002309124502e-05	4.0593628216779685
FAM115C	1.3352954489613689	3.91957368908934	4.905536274147666	3.393086512944199e-06	6.053690966373329e-05	4.173040252884858
USO1	0.33320391861266785	6.0818874632428965	4.902716811732914	3.4329951310996066e-06	6.1107313333573e-05	4.011243976785258
SLCO2B1	0.742113302413153	7.191379605028398	4.901923633025283	3.4443043538646248e-06	6.117165388057127e-05	4.026529731120851
STT3B	0.6846663579568624	5.421163821020485	4.901906034407813	3.4445556871114694e-06	6.117165388057127e-05	4.025560880558716
FAM126A	0.6262477853372941	5.77485295866148	4.8955535734097735	3.5364525650369515e-06	6.25152240457795e-05	3.988025926543658
ABHD15	0.50272895147461	3.5958336282847867	4.894765879641929	3.548012412424976e-06	6.26476457730589e-05	4.163511633596349
SASH3	0.952499269801157	4.515361141545633	4.89403759541659	3.558733074272491e-06	6.276496351039352e-05	4.064236711211544
HBEGF	0.9067268145462215	4.5645369745810775	4.893578950149773	3.5655006891826244e-06	6.281237312510855e-05	4.057470103445467
NMD3	0.4298319065670331	5.7644457537593405	4.892958939884955	3.5746692464675972e-06	6.290192272898468e-05	3.9780007073049175
PLEKHF2	0.45948114825702646	4.559442947712285	4.888773484535251	3.6371651543351037e-06	6.378295202881275e-05	4.0390347980528025
ATP8B1	1.050923074854814	1.541366949505702	4.887254954152573	3.6601009540135637e-06	6.411214378719776e-05	4.159510227496606
HAS3	1.1031446586243658	1.9710226088514156	4.885335903544337	3.6892873937335867e-06	6.449157930680901e-05	4.169474092903323
MLKL	0.7680706205626922	2.106395571755198	4.885005951619883	3.6943283073719265e-06	6.449157930680901e-05	4.17194632616469
S100A16	1.0525163126977732	7.586791798167229	4.884647297212587	3.6998153247330636e-06	6.451422033399204e-05	3.971795650524209
CSDAP1	0.8844760428120826	-0.15850214656923037	4.88302510949226	3.7247321262206055e-06	6.472878165622874e-05	3.9937600524975716
KDELC2	0.5603506612438407	5.559442815669478	4.8813513208004675	3.7506124961394785e-06	6.510505141269396e-05	3.9383977231021996
VAV1	0.9321286931944188	3.402614186399819	4.8798359442565875	3.774194191058475e-06	6.536700557899587e-05	4.12226912025702
CCR2	1.7464487638132251	-0.6432964318601536	4.877661134495329	3.808289759539847e-06	6.570284270573208e-05	3.9077791562771935
KIAA1430	0.45073176238477064	5.722147319814	4.876851943677051	3.821052117241848e-06	6.580843338833639e-05	3.915364136773846
FHOD1	0.6116380150611889	4.388252497855362	4.870175305572475	3.927953095989666e-06	6.704779948958244e-05	3.983470290593381
TRPV2	0.7056248384460648	3.3699825925696265	4.8701311709298984	3.928669325326928e-06	6.704779948958244e-05	4.087201011370055
PRKAR2A	0.9036352148646434	3.5227799152460477	4.869756900961594	3.93474818784302e-06	6.704779948958244e-05	4.072859557829297
RAB3GAP2	0.4393282014958082	5.7674105573784304	4.8684088746033405	3.956718578253757e-06	6.731668060704208e-05	3.880825851046719
CDH11	0.778340476890679	6.387956366874668	4.8663287426319854	3.99085510334649e-06	6.774773542031524e-05	3.8674106321535913
RRAGC	0.5852171286515473	4.367701989671654	4.864912988585958	4.014252215226341e-06	6.785280146684971e-05	3.964988162240517
STAB1	1.0776446844507737	6.4402875469432805	4.862670413447803	4.051586668576218e-06	6.8379463456426e-05	3.8535245140411094
ZFP36L2	0.5592444305722273	7.761809255261892	4.862483403601362	4.054715213075075e-06	6.8379463456426e-05	3.890868764948693
TMX1	0.4870186441810791	6.153712891039126	4.859527306635495	4.104481648652598e-06	6.897987723274707e-05	3.839910997933715
LPL	1.2645442009402998	7.019644534763279	4.85950348502259	4.10488509097946e-06	6.897987723274707e-05	3.8536224759822257
FCGR2B	2.10426866960244	2.1962225127022275	4.856456152031947	4.156813693903998e-06	6.949235661785001e-05	4.065678134350145
CCNT1	1.1729637624527245	1.8878416452873905	4.855371313946003	4.175453701331749e-06	6.972826533558019e-05	4.053901529892643
VASP	0.5225400152956237	5.53523120200467	4.853601815531432	4.206032173403859e-06	7.014833645816105e-05	3.8297951153646235
NUFIP2	0.4162491985410375	6.644432306374378	4.853389240551306	4.209720262865545e-06	7.014833645816105e-05	3.8201848356312915
ETV5	0.7146395501102827	6.754400793090225	4.852289406116129	4.228852190056421e-06	7.039095910302563e-05	3.8182232536044456
CA13	0.653756339289858	2.4533968696191737	4.850917300835169	4.252838824703223e-06	7.05680106578081e-05	4.046810847588936
ROCK1	0.4710153097740868	5.429936456253548	4.850894499382228	4.2532385458495755e-06	7.05680106578081e-05	3.823623806410172
FPR2	1.942741893358812	-0.8087552950541584	4.849929053489181	4.270196844657149e-06	7.067365275396878e-05	3.785197172320582
SLC2A10	0.7574487736220314	5.060526508603488	4.849748475442723	4.273376028703314e-06	7.067365275396878e-05	3.841173407151363
LRRC25	0.9994689701934654	3.1518489467956967	4.847855145225916	4.306848012048272e-06	7.09225014347671e-05	4.015980710084774
CARD16	1.343735791374152	2.4680910037136967	4.845983148805325	4.3401932314036214e-06	7.139525126487345e-05	4.028050222558144
TLR8	1.385608426297611	1.0148673443027405	4.837677409287811	4.491190641918229e-06	7.364309085581999e-05	3.945129385158376
NRBF2	0.4566696430937216	4.003587189101611	4.836826570933254	4.506943922040245e-06	7.382278251878047e-05	3.8952019313175157
PXN	0.4681948585407758	6.8342787400350815	4.835777644785405	4.526438694408584e-06	7.40633119849192e-05	3.7551595441453234
TMED5	0.4772617062620581	6.681319902101461	4.835324880146237	4.534878821814796e-06	7.412264248352698e-05	3.7498197461360707
HLA-B	0.9955691328968701	9.913765326871072	4.833646639143868	4.566297006530254e-06	7.447804556096009e-05	3.8570421990745736
ECE1	0.6565043228108456	7.350431706889749	4.826499357963433	4.70248478289482e-06	7.618355913869707e-05	3.7343580142082544
ERLIN1	0.4041168772229389	4.826241797102301	4.826343464754217	4.7054987816393394e-06	7.618355913869707e-05	3.768329614656567
SERINC3	0.45170340976779055	6.775238779400447	4.82366257674051	4.757624925169131e-06	7.684039562667101e-05	3.7061163553937
LPAR6	0.6710999756117273	5.001323830620198	4.821972500574648	4.790773895783151e-06	7.710960579993142e-05	3.736619290704576
RGS18	1.1969060274076924	1.5525390109630197	4.820183798082613	4.826101651038674e-06	7.756522663991908e-05	3.909702847589231
ERN1	1.2015722776917546	0.9197074825035805	4.818598055926346	4.857632329602987e-06	7.799057870583648e-05	3.868312556145158
EHBP1L1	0.7259242380121931	4.577716529758142	4.816397503174873	4.901719492773096e-06	7.85346254216726e-05	3.7532417211423486
APOL1	1.3030445794026786	4.362431920841409	4.816116368364072	4.907379831159829e-06	7.854358343073585e-05	3.7747103940484994
RHOH	1.091133250881425	0.9718310605031996	4.814294461625372	4.944216081616364e-06	7.8887145086681e-05	3.856197433740311
PLXDC2	0.7181896914686692	4.288488267065142	4.813129565911994	4.967909134003147e-06	7.918312312240835e-05	3.7710909385058926
SPP1	1.4855229847237705	10.768149188453812	4.812270019534316	4.985462284714296e-06	7.934158112538337e-05	3.8029917259265282
DDI2	1.1054183630927352	0.45879950849549717	4.811825882593821	4.994555775025559e-06	7.936137798562284e-05	3.8053127441533885
SAMD9L	1.0641863515923804	5.487575911123613	4.808754421059842	5.057884823705243e-06	8.028479652638106e-05	3.6555781156426503
BTBD19	0.995478676994705	0.0821180997961272	4.8039643199240425	5.158208943743811e-06	8.145737754545996e-05	3.738492246623757
APOBEC3G	0.9945180845283925	3.324945512646982	4.800692873387212	5.227833975913963e-06	8.215253124404625e-05	3.822916111198861
AXL	0.7152378152785301	6.095588700428052	4.800655276999741	5.228639406179189e-06	8.215253124404625e-05	3.6088661763135175
OLFML3	0.8088491123077679	6.135333046108686	4.800642788723151	5.228906970134787e-06	8.215253124404625e-05	3.608554297998727
ST8SIA4	0.9781741782005162	4.317805869495096	4.8002242824578145	5.237881247098991e-06	8.220964073555878e-05	3.7176573173278955
CPVL	1.085789725861872	5.613566180478029	4.796802498967408	5.311819734383236e-06	8.303156187847582e-05	3.603944583935812
CLOCK	0.9355732474829304	3.0623708755929266	4.7928531873134474	5.3984172557411355e-06	8.429962524000635e-05	3.810158102272659
EVI2B	0.9147048749817674	4.339658974615784	4.792552455597677	5.405067345237537e-06	8.431795533396389e-05	3.68545939021132
PTPN6	0.7260132329354239	4.529856821716629	4.789386097995809	5.4755695758671356e-06	8.510946584187632e-05	3.652897729466604
EFEMP1	1.374278229259068	7.898306179832197	4.789281375400342	5.47791651940634e-06	8.510946584187632e-05	3.60919176987212
TMEM217	0.7517754852758121	0.5995412803663809	4.787565410145674	5.516512498907694e-06	8.553649843472484e-05	3.7299776549975494
SPATA13	1.1290337485960817	4.368302963596775	4.787149034684609	5.525917461010925e-06	8.559612791467325e-05	3.661364390791146
ITPR3	1.1876622028350061	3.30108016987601	4.786085136875525	5.550019215581586e-06	8.588306116815042e-05	3.7687715304008496
EXT2	0.43368261600355495	6.54159712430946	4.785825053777557	5.555926695417305e-06	8.588815595315286e-05	3.5531667459024803
DNAJC22	1.0936371519681032	1.4285211681046186	4.785505068907598	5.56320314846447e-06	8.591438202297637e-05	3.775904435137485
PFKFB3	0.6425291099911359	7.433787559611154	4.785211693361173	5.569882634390538e-06	8.593134561293699e-05	3.575751173012142
GNA15	1.081723909303645	2.8123894228824216	4.783733386202191	5.603658914959527e-06	8.636590221584768e-05	3.7860254239849747
HSD3B7	0.8070487970805811	4.053794768170371	4.781264151199618	5.660519761546182e-06	8.70250943543904e-05	3.6738590254282517
PDGFC	0.7679041181454265	5.070253021861803	4.781140347677125	5.6633853700785334e-06	8.70250943543904e-05	3.571857555805259
UNC93B1	0.7516727541511639	4.999121382682744	4.779179442746914	5.7089615306911246e-06	8.763796678768818e-05	3.569629791342148
SEC24D	0.785436447274301	5.028763554579535	4.777232745424819	5.7545595429277975e-06	8.816214256961124e-05	3.559747591276242
CD300C	1.0416373997568646	1.3113433245538042	4.776306559649446	5.77637775339801e-06	8.83266527457724e-05	3.736570767833097
KIAA0196	0.33954648925083397	5.742635620547634	4.77623955000531	5.777959414381745e-06	8.83266527457724e-05	3.5196678834443293
ISG20	0.8636008272453637	2.7111664569916853	4.776046967635576	5.782507369470584e-06	8.83266527457724e-05	3.759777152700651
LAPTM5	0.9366341313527249	8.321039576778245	4.775377462731563	5.798345205988585e-06	8.842318099872201e-05	3.5717198451672925
ANXA2	1.1145825007501076	7.643505029033826	4.770612371544604	5.912290956099495e-06	8.977469807797231e-05	3.526613064766689
TGFB1	0.7268073065024918	6.1053516822693155	4.769193543795514	5.946636676217988e-06	9.020725606278656e-05	3.485873023358467
LYZ	1.5805059758795088	4.523779855052143	4.7663894645397	6.015085767335585e-06	9.097669504878782e-05	3.564219527663724
PRIC285	0.8392264186168052	5.134210197592249	4.766059468799664	6.023191253909079e-06	9.100988786696574e-05	3.5085961128205145
SLC39A1	0.4482980609478844	7.1674110727632865	4.765690488396404	6.032266849737776e-06	9.105765949550249e-05	3.4905418017373666
ITCH	0.32844397402552516	6.10649321740607	4.765334366329439	6.041038761342932e-06	9.110075789265145e-05	3.4708226874721264
RECQL	0.45841754355714226	5.176009886040067	4.7608971877852655	6.151377655440568e-06	9.240269440079846e-05	3.4856976175138463
NRIP1	0.505147934501438	5.564083671354457	4.759200589093868	6.194081577112528e-06	9.277264011945679e-05	3.459021763205323
ZBTB42	0.898620745979505	3.1926733124301445	4.756978784271018	6.2504403487148794e-06	9.343498063025534e-05	3.665532596848326
ARMC8	0.3014095717455856	5.319193888527388	4.755575854914699	6.286283313421318e-06	9.38796354769622e-05	3.4563214830907665
TMEM173	0.7543409805219503	3.9882231404730804	4.754144506533855	6.323057861866624e-06	9.433732742166706e-05	3.57667596071692
GLIPR1	1.0959425754511898	5.265064381592444	4.750862654655065	6.408165715664102e-06	9.523796093057931e-05	3.441097143653762
SLC30A4	0.835984581763666	1.689916892527737	4.750065214223731	6.429012888753896e-06	9.542446104583903e-05	3.6550782171809537
NEXN	0.9250999397880615	2.721764509859722	4.749908797839035	6.43310973342735e-06	9.542446104583903e-05	3.660806112623791
PHF15	0.7553651422478698	4.842409243565559	4.749246200069476	6.450492547613106e-06	9.559021535668816e-05	3.4664838342468336
ITPR2	0.7424018079876431	6.182965427647817	4.747350492179595	6.500477269700919e-06	9.623831588613948e-05	3.4004488099048906
SPATA6	0.7593710256512636	3.702834071855443	4.745302945852882	6.554887693464986e-06	9.695062998682074e-05	3.5746258051755984
GALNS	0.4889812383457883	4.7173414545743535	4.74343194626464	6.604992815359384e-06	9.741099078360962e-05	3.455645157380303
ITGA1	1.1010074541422807	4.249975634685973	4.742548837736082	6.62877123268598e-06	9.766812504274261e-05	3.5018663863547843
OSBPL3	0.8356475302836888	5.448370823616238	4.742059014478901	6.641995907704981e-06	9.767603724062426e-05	3.397261211990541
ABCB7	0.36052121139213966	4.557988453718228	4.740545229886795	6.683028367721986e-06	9.815864925211776e-05	3.4605772146106375
MEF2A	0.3693026974327811	6.060039690875201	4.737139545616133	6.77624339008226e-06	9.908244964586568e-05	3.3615469432235763
RUNX3	0.854460603362853	2.3925106684384714	4.736159836361941	6.803291225279588e-06	9.928936018543111e-05	3.6144271209428753
GIMAP8	0.6316061706685714	3.4261843680520077	4.734892018162537	6.838448671854508e-06	9.951378018178504e-05	3.562654865629897
DOK3	0.7576276657178771	3.676731432237541	4.734849615224665	6.839627574224144e-06	9.951378018178504e-05	3.5373851419527567
ANXA5	0.6443243462591095	9.318931141078394	4.734673675626112	6.844521219231693e-06	9.951378018178504e-05	3.451540600514182
DDX60	0.8358627974749302	4.453339803976078	4.7342409891765405	6.856570561655017e-06	9.951461059873089e-05	3.4473365654043633
TMX3	0.38273584189467513	5.990012587294144	4.734207470892148	6.857504828554489e-06	9.951461059873089e-05	3.3510299346394516
STK40	0.47721342166645453	6.351017444283406	4.726780117473876	7.067604189761858e-06	0.0001021783114645665	3.321049382989897
LUZP1	0.5519793049708532	5.10448875582592	4.726506334076291	7.075466886721963e-06	0.00010219602594264359	3.357213799523162
MICB	1.0375755122610943	1.6476202167606435	4.725154758568529	7.114406833244201e-06	0.00010266215746153792	3.561900653711259
LAMP3	1.2264219300728665	0.264650291842218	4.724175353842393	7.1427540459676205e-06	0.00010294785326562678	3.4718923862592606
ITGA7	0.9505609085041673	7.381072480469937	4.724009067657442	7.147577784045919e-06	0.00010294785326562678	3.3360155121627955
FAM38A	0.7127056900317408	6.189882987628833	4.718771681910295	7.301134543901772e-06	0.00010457523689999179	3.2895507183178045
TBC1D23	0.38267130027749374	5.426888949438058	4.713572942667776	7.456719966962993e-06	0.00010660270875703733	3.2879088127866876
FBXO32	1.0522234725931785	4.827960732470737	4.711542136957912	7.51836615155478e-06	0.00010728478557505927	3.3220041655041577
TGM2	0.7904143407644337	5.6626755443339505	4.710964388869583	7.535994107116277e-06	0.00010729233980081356	3.268490015952084
NRCAM	0.8560916587939946	8.871767656419184	4.710839800995519	7.539800718612734e-06	0.00010729233980081356	3.3432058624460677
PDE12	0.32023343802779003	4.7140148620688285	4.709847761114051	7.5701777368208915e-06	0.00010762513999430403	3.326271309390127
CTSA	0.517942249426369	7.167179022352354	4.7092393535857475	7.588866311147529e-06	0.000107760751168633	3.271574729385083
CYTIP	1.0062481454794163	2.100554344865731	4.708733416016695	7.604441356984733e-06	0.000107760751168633	3.5114426738019446
SAT1	0.8443550868638177	7.948377378488144	4.708666566272251	7.60650161116145e-06	0.000107760751168633	3.2984595842531714
PPP4R2	0.7417129572376306	3.955735673000144	4.708627311410968	7.607711665928692e-06	0.000107760751168633	3.40568479870226
CD151	0.7358163112015035	7.700024407486005	4.7063937034820125	7.67687229292066e-06	0.00010854068199641819	3.2798911431043596
B3GNT2	0.5990827626071891	3.758316469775948	4.703237268922308	7.775647354782073e-06	0.0001098363691023666	3.4077108142171575
RSC1A1	0.5306324652577805	2.08367329937418	4.702519260977228	7.798287577876401e-06	0.00011005520974937026	3.4882587291830944
CSTA	1.3779471349643866	0.830296060537364	4.701659191381519	7.82549142793633e-06	0.0001102809056661147	3.4369211204967005
NCSTN	0.33602965940098084	7.366351438555326	4.701471270848352	7.831447557317269e-06	0.0001102809056661147	3.2483941709348736
OTUD4	0.3802109654244834	5.379970696365521	4.701188710926688	7.840411549592234e-06	0.0001102809056661147	3.2424035831906686
S100A4	1.339821733045877	4.065477001436716	4.700809343189519	7.852462338911058e-06	0.00011031419948194667	3.362895695896369
CDKN1A	1.0248143438816335	6.878716050295197	4.698976173119802	7.910947314259699e-06	0.00011103450847553016	3.2233333295964712
LMO2	0.8399705521258092	6.2794041035522525	4.693366130929267	8.092564280658739e-06	0.00011318807328220744	3.1914297318256644
MYO1E	0.6750531482117799	5.151011506966827	4.693328717030058	8.093788964324894e-06	0.00011318807328220744	3.225872145309599
RIN1	1.0163813314731627	3.924582441921806	4.69102855953116	8.169426951017344e-06	0.00011393538656233156	3.342078557607067
SAMSN1	0.9898739276941013	3.789591409718812	4.6879764858605	8.270849307380919e-06	0.00011524549030384074	3.3460305141249727
TNFAIP8	1.0266318251051036	2.092565155199945	4.687370384230278	8.2911352030734e-06	0.0001154236968550824	3.4323720522056442
C5orf41	0.7028570037668183	3.410904409546377	4.682861930015406	8.443551699121407e-06	0.00011733336237488475	3.36651180929661
C5AR1	1.3187823112756356	3.826357307663336	4.681672836335554	8.484201608969142e-06	0.0001177919316260576	3.317828073768373
FAM114A2	0.38844213953340834	4.560785990018438	4.675845606203176	8.686167141786822e-06	0.00012047885612726764	3.2113070629764326
SVIL	0.9921787993404281	3.5011329590485953	4.6756398644817505	8.693382422380616e-06	0.00012047885612726764	3.3303839508749746
SLC7A7	0.8481474477117237	4.533041778377991	4.674986966774345	8.716317769269585e-06	0.000120579644827892	3.210982416942688
HLA-DOA	1.046099728670078	5.052426069922778	4.674320337831304	8.739795973711041e-06	0.00012068756825760439	3.159895653606192
VDR	1.3632726939413222	0.7040244646237751	4.673803143422801	8.75805340609868e-06	0.00012075898749741487	3.328192688931905
RBM7	0.5189644283051642	4.553551791615473	4.673480748021823	8.769452951677214e-06	0.00012077215303843833	3.203017294284024
TLN1	0.4505051148259458	8.259129986929503	4.672822590974616	8.792769315487418e-06	0.00012085371866847365	3.173109223716817
TTC39A	1.2387758626601113	1.007023648390458	4.672468393528306	8.805342233073882e-06	0.00012085371866847365	3.3425113183741395
EFEMP2	0.6256960201217145	6.656202792780302	4.671781929840212	8.829759199703099e-06	0.00012085371866847365	3.1131730160800437
PRKAA1	0.3508095987346387	5.569452685603457	4.671768646842454	8.8302323118348e-06	0.00012085371866847365	3.120604672458951
HLA-C	0.945880323084733	9.335457435288696	4.67121617005803	8.849932134459823e-06	0.00012101456933772459	3.2083716454886417
MYO1F	0.7794695261882971	4.85178350361371	4.6704287026403	8.878084716077486e-06	0.00012129181044671256	3.1617252824554214
CCL8	1.8766093433014226	-1.050863623726389	4.669269854866669	8.919672324243582e-06	0.00012173023283712235	3.1240334953754996
ROCK2	0.7697475215590677	5.04293573173889	4.668846544239074	8.934910709036701e-06	0.00012173023283712235	3.1396097518234996
AP1S3	0.6840141303599949	1.3543714112348537	4.6687700820945315	8.937665890687557e-06	0.00012173023283712235	3.345536653075367
LOC284441	0.8403088211636858	1.4616888297685564	4.668436210731165	8.94970601881032e-06	0.00012173023283712235	3.3482677979488553
SLFN12	0.9597018887106779	1.4445178436935016	4.667978783672717	8.966227354762551e-06	0.00012184731031004326	3.3460043678122746
CASP10	0.6088561248541184	2.789032229262912	4.6672518371143115	8.99254400742359e-06	0.0001220971782030873	3.348524451675269
VAV3	1.0760441482945655	4.182752520498338	4.665986853519948	9.038517025278536e-06	0.00012245341744889047	3.2160193321979715
ARPC1B	0.7640837096070676	6.394980664181442	4.6631542166969036	9.142290371132256e-06	0.00012358546518377817	3.0758736197593883
SNTB2	0.47932010604664477	4.68830346289272	4.659779218156596	9.2674407122953e-06	0.00012505765525610055	3.136603386883813
LMLN	0.53790670400313	3.8354763226658792	4.659070684591774	9.2939242874149e-06	0.0001253052121307594	3.2308711824150063
RCAN1	0.910787194704394	7.6976589012551555	4.6584283979561265	9.317995035646156e-06	0.00012551983338918973	3.0953372480350207
FER	0.8151216936196324	1.4149347027518988	4.657782881347825	9.342247684342227e-06	0.00012573652761872138	3.307926899787077
CTSC	0.9886523353341801	6.094632051824331	4.657055851444853	9.369636092727029e-06	0.00012599501041023412	3.0520701507429333
CD44	1.120639287383593	8.776521452139265	4.656587893184409	9.387305980222925e-06	0.0001261224696138677	3.1314528371654244
IL10RA	0.9782261672565289	4.4207940137636506	4.654776831366661	9.455995579679081e-06	0.00012693458059312887	3.1459669727739783
CRYZ	0.570848966757378	5.262562558951132	4.654401525354044	9.470290899123635e-06	0.00012698567236189566	3.069038559800317
TLR10	0.9991829195525888	1.4499418225672822	4.65163915791022	9.576154905566237e-06	0.00012807533707057093	3.2868574389259795
PLAUR	1.196901280568897	4.232365095657804	4.648899610770452	9.682276181070135e-06	0.00012918371435003195	3.1450760921056924
USP38	0.3613742768329802	5.402537158670434	4.648169669474791	9.710743425022748e-06	0.00012934278106017702	3.0373884161810674
RNF111	0.3912900851002741	4.965002466070442	4.64816312006387	9.710999214494033e-06	0.00012934278106017702	3.0665960735192055
S100A11	1.0515263807794666	6.723900219615056	4.647000127820622	9.756523902144983e-06	0.00012981828870506484	3.019519141099707
HLA-DMB	1.0068166898403845	6.068466057173354	4.645835953868239	9.802301864468636e-06	0.00013022091614083142	3.009251580087666
IKBKE	0.7225251118596159	2.9758282391013084	4.64538887585492	9.81993722184369e-06	0.00013034273569373044	3.2581610827323297
ACTR2	0.30502566838587697	7.885303057092695	4.644551094397117	9.853066987002785e-06	0.00013062343204688981	3.0496717648422926
PALM2-AKAP2	0.728631687181263	5.119708273986187	4.644425267944305	9.85805209056868e-06	0.00013062343204688981	3.040318731826817
NAA15	0.32596483908357854	5.465221046178084	4.639855869518695	1.0040751070034901e-05	0.00013226861856006886	3.002565341503491
SOCS3	1.4685242610967792	5.70335413728003	4.63981631302915	1.0042346892038741e-05	0.00013226861856006886	2.9934749676954127
TAPBPL	0.655644517547703	4.358288006478127	4.639498272911311	1.005518647143207e-05	0.00013232453512875176	3.0947642371650446
AGPAT9	1.2977137628439817	-0.19892447065517915	4.635112794391534	1.023386178370647e-05	0.00013421701012242634	3.111542536871739
FERMT3	0.8782457483097552	4.548699744361032	4.631817217277328	1.037015149333583e-05	0.00013577314842082633	3.044448364196418
SNX33	0.4926927589324448	4.750816094742274	4.627527761423302	1.0550178404062301e-05	0.00013777870813176188	3.0072439364661134
PAPPA	1.7009144230446016	-0.006802113495688329	4.624895447874793	1.0662150205687027e-05	0.00013905716151978392	3.0953907717547304
FSIP1	0.9334369779399603	0.8219478290782268	4.62480222326718	1.0666136763971217e-05	0.00013905716151978392	3.160809186447045
CD33	0.9335703645125077	2.6141334527152975	4.624143215902688	1.0694359049315053e-05	0.00013920441000654215	3.1942023127984474
PRF1	1.3080012210119434	1.5357620101371958	4.624116301194361	1.0695513219311513e-05	0.00013920441000654215	3.189814331313503
C3	1.1155041593592365	9.466889784907313	4.623362317263467	1.0727894997118822e-05	0.00013950793857317443	3.03090839301146
FZD3	0.6512265739017158	4.269150331320419	4.622614067582194	1.0760124344400743e-05	0.00013974791857213742	3.0408702112340613
C16orf72	0.2947136473508225	5.618223736686886	4.622051776637718	1.0784405573189074e-05	0.00013988836782678364	2.9283241843909895
GIMAP2	0.8069859618070283	3.5619026022015956	4.617036515584055	1.1003337870932344e-05	0.00014248813557505915	3.1030046198014594
C16orf54	0.8248107489030924	0.396490710473122	4.613395768834679	1.1164957581555142e-05	0.00014421715762013803	3.0905773041333253
UPRT	0.3188260367078133	4.057712599052951	4.612971209152666	1.1183953561111638e-05	0.0001443414358595439	3.029692120924344
EFNB2	0.7403835812042789	5.679807491229792	4.612176539961947	1.1219593396669953e-05	0.0001446801336084818	2.8885890987710026
TAF13	0.5429626368562688	3.8709605237824887	4.611703786067312	1.1240847904279158e-05	0.0001448329164704487	3.0474913605863243
ACTR3	0.44226519722624236	7.436576002304363	4.611368224813521	1.1255958026539376e-05	0.00014490634258748056	2.9055069180428283
SLK	0.5013875397531891	4.6492711696540985	4.610399519448919	1.129968864892932e-05	0.00014534779125109838	2.9523518106831714
MAN1A2	0.6658487244056293	4.472900525654674	4.608170546300679	1.1400937550518396e-05	0.0001465277424585407	2.962882524369502
HCP5	1.169397626592593	3.771056307228687	4.607106689399629	1.1449571280818709e-05	0.00014703006589721906	3.042001148099164
USP53	0.8440874428752494	4.521203016554126	4.606261709598974	1.1488342188845314e-05	0.0001472822686774782	2.9503339690519166
ZC3HAV1	0.5257975451975403	6.023203964747245	4.6039724748342294	1.1594020690198787e-05	0.00014818228684613047	2.849760554813237
SLAIN2	0.3570412064242712	5.127460161567054	4.603907323887343	1.1597041998414445e-05	0.00014818228684613047	2.885200753666229
DDO	0.821682691785754	2.608750399120539	4.5995186654908045	1.1802325731945619e-05	0.00015043080239633005	3.103462251590015
FLVCR2	0.6337561402670708	3.4256585724196325	4.594187654540445	1.2056422959150323e-05	0.00015328880619491124	3.0316395389158632
ACTN4	0.4692727968462709	8.31448697904091	4.585666710805322	1.247359596516967e-05	0.00015820095311014614	2.8431202077043274
SP110	0.6298386929639275	4.328690766873066	4.584978609654701	1.25078873637676e-05	0.000158374952088758	2.8914942136428845
RSPRY1	0.6406749027799776	4.739716156668837	4.584426723261812	1.2535456431252085e-05	0.00015846340120852904	2.844646476256581
TMEM109	0.4792383041572652	6.031381065606948	4.5833217337141585	1.2590832186312824e-05	0.0001589024944038185	2.771090268347047
IFI30	1.1335996998443676	6.442401588394178	4.581020136631227	1.2706936101129299e-05	0.00015984370518716326	2.7626452844807217
CTSL1	0.6732256458037815	6.967461221603824	4.579169815161301	1.2801025994894954e-05	0.00016076459807781206	2.7672805855123794
MOCOS	1.57182682576721	-0.800704841264724	4.574521851987739	1.3040360703898008e-05	0.00016337057262645862	2.8345468141191015
ZC3H12A	0.8269080731324041	2.0813154075140523	4.573944171022801	1.3070407648784783e-05	0.00016361387525881243	3.0168606363214225
EFR3A	0.48395963164579037	5.730504229138359	4.571752387114179	1.3185019358836183e-05	0.00016478063560714342	2.7333487964007173
C9orf21	0.542825089041771	2.9889179559797663	4.565599671182041	1.3511974031909353e-05	0.00016859308279522554	2.9610712720319547
MAN2B2	0.4104077043775307	6.036280979462788	4.562871238381369	1.3659460184419917e-05	0.0001701575311161112	2.6934564130970067
PSMB9	0.9014451939095043	4.98231542853844	4.560392994618024	1.3794770996421627e-05	0.00017114265345686945	2.731502893691067
PLBD1	1.0235444366839324	2.8179134238804426	4.56020235781004	1.3805233200846389e-05	0.00017114265345686945	2.950575240592187
PLEKHG1	0.6506140680504826	5.317056861842964	4.55966967714346	1.383450757466699e-05	0.00017136758900011877	2.705141739730065
GPR160	0.9003097717585333	1.5012969970515055	4.5587730194944145	1.3883920580504709e-05	0.0001718414189534011	2.9535074192440742
EGF	1.2333525851436726	1.4581350610205162	4.558016746886871	1.3925729921132078e-05	0.00017222045268728563	2.949662639504913
NIPA2	0.34353086308064906	5.802085374675139	4.553300503443443	1.418922088934959e-05	0.0001747771472266525	2.661592095793445
ACTN1	0.8801126417560035	7.601057982070071	4.551955052865989	1.4265269409058587e-05	0.00017550000237750809	2.686480442978139
GVIN1	0.8396001451621178	0.09815166637491782	4.551782882684063	1.4275029338179709e-05	0.00017550000237750809	2.8504835804383983
CXCL10	1.9321007643006198	2.8691167945823284	4.550333304247967	1.435745906538483e-05	0.00017614485835038265	2.9116930692331096
GANAB	0.3389445242451963	8.68920854819748	4.546909381823766	1.4553990984414184e-05	0.00017841385285591178	2.7120062131425478
DENND4A	0.5169586724078012	4.288085110570136	4.543272887735092	1.4765572797123569e-05	0.00018043295583913618	2.7393175463433597
IGFBP3	1.3733782710602815	7.489121945691655	4.542986332118594	1.4782371281895975e-05	0.00018049498067196853	2.6482932872029696
TCTN3	0.39476278909440143	5.423620894217772	4.541172481033858	1.4889132502078161e-05	0.00018151066756492276	2.6295403947692417
CLDN12	0.5016409197005007	6.013132763819097	4.539094478878089	1.50123577842376e-05	0.00018241439042745243	2.6038484772101214
TMED7	0.37142233398756197	6.969958530435743	4.53892416566787	1.5022500945769285e-05	0.00018241439042745243	2.6150831362458593
FKBP14	0.6541107399811028	3.40631573159909	4.537463934270819	1.5109738777264073e-05	0.000183329115802628	2.822512708256003
TNFAIP2	0.9087714469010466	4.799802798983163	4.535927725686344	1.5202044348059882e-05	0.00018430384002132125	2.6557339155077138
RABL3	0.3435043607552055	5.031339273225671	4.534700104297494	1.5276199666437722e-05	0.00018505715677745208	2.6306101067116856
RNF144B	0.6330204967963322	3.5781633673524014	4.533816601363649	1.5329784569540495e-05	0.0001854145271148586	2.790296000056781
GNS	0.6302026753005263	7.616680860863921	4.53244159460521	1.541354110294438e-05	0.0001858572492002952	2.6135273324914943
GRIA1	1.5921061170197301	5.651304945368517	4.529744724673627	1.557910373366688e-05	0.00018754609866088268	2.57703806795654
PKD2	0.48098023675003176	5.49944209451242	4.527233449076084	1.573481757115919e-05	0.0001892726454243266	2.5734632995709283
IL13RA1	0.6672334311821286	6.494159432469336	4.524988881122016	1.5875266507095306e-05	0.00019051557163659113	2.5514335618190698
KANK2	0.6530752963315392	6.344451656909572	4.524648690657517	1.5896658660864787e-05	0.00019062371760228592	2.548446579315609
LOC154761	1.3411885577644989	1.354508924726114	4.521177961094073	1.611650655251044e-05	0.00019310961197587802	2.815345608311196
IL2RA	2.490670496227029	-1.1096106764371105	4.515988692999483	1.6450703750861267e-05	0.00019680768115929364	2.599043898997727
RPN2	0.4041308154516212	8.361438016061367	4.510463556660001	1.6813891797959813e-05	0.00019991003244261563	2.5617510953173905
LAT2	0.7868162705749038	4.785795028862361	4.508426262741755	1.694975650215334e-05	0.0002012146498563261	2.5538843261956714
PTPRE	0.7052261737680521	5.532975207302976	4.506425861352522	1.7084192893588358e-05	0.000202187023814435	2.493785316549367
AK3L1	0.8234570383600563	4.39021095403542	4.504854186148208	1.7190539124122095e-05	0.00020305918783090963	2.583532335451041
ROR1	1.2727685266773734	0.667906046215862	4.504752335324901	1.7197452811035017e-05	0.00020305918783090963	2.727827830164066
LRRN4CL	1.410618215320972	2.765525513715906	4.5035337260212485	1.7280381324896867e-05	0.00020388201629075638	2.7455828368032957
PPTC7	0.6961886933495607	3.8768185358842238	4.502636560828785	1.7341681836044834e-05	0.00020444860277915952	2.6386523786899847
DPY19L3	0.8098245284115286	5.530638795374528	4.500184244579482	1.7510315089218436e-05	0.0002061210408476271	2.4704640294718594
FBN1	0.9415342619497764	4.743610601103187	4.499964185862472	1.7525524638191762e-05	0.00020614247735235947	2.5264261300989457
DNAJC3	0.38530877763355775	5.961235954698623	4.4991795645543275	1.757985838869281e-05	0.00020646611717063554	2.4544292205636484
BTK	0.8217587615424908	3.3738638744567724	4.496977395784545	1.7733225901758106e-05	0.00020795009840774526	2.6763029546911907
JAK2	0.4919712580081903	3.970118274687879	4.496711218295041	1.775185086768926e-05	0.00020801008204704075	2.60491020260372
AP3B1	0.32204749932783905	5.6173388876487795	4.495765077167603	1.781820735127998e-05	0.00020862885063700217	2.450516085149987
PVRL2	0.5883036373931088	6.056128312407159	4.494865375960569	1.7881529084987733e-05	0.00020921117273674478	2.4369287820127
LY96	1.1698013766211806	2.600675233736742	4.49287327794369	1.802250923326836e-05	0.00021054064845571545	2.7137952700964876
NFIC	0.8265600898987469	5.121204796016724	4.490498145617873	1.8192000326913448e-05	0.00021204992872564445	2.4578179623952465
SLC22A18	1.0607855470587526	2.9320516976157007	4.490483897036707	1.8193021747520705e-05	0.00021204992872564445	2.688838519774846
CYP1B1	1.5880902979325073	3.3188020848115363	4.487570966122244	1.8403005059142734e-05	0.0002141731435341048	2.6472374923750905
CD68	0.9081539950063044	7.035612583662173	4.486677732827882	1.8467862939850244e-05	0.0002144416935783365	2.420767949290223
C9orf41	0.7978359055778308	1.6221641776893356	4.485870569227223	1.8526661162431575e-05	0.0002149623224702027	2.695799761294035
SLC20A1	0.7974752313277156	6.131204102394406	4.4829655976071425	1.873977551590077e-05	0.00021686198150378558	2.391731442910517
MFHAS1	0.7585346789771723	3.901750108299947	4.4828714312390066	1.8746723217609833e-05	0.00021686198150378558	2.5622431876447775
EIF2AK4	0.4459894208399211	5.596234853415874	4.481895462115564	1.8818878017832974e-05	0.00021753323186229302	2.399347314839839
APP	0.44096228121706815	10.562504437806362	4.47869408825265	1.9057448255222807e-05	0.00021979590321023637	2.5298797409786307
SLC24A1	0.5296294245717585	3.2361123746412503	4.475268163930895	1.931598755788152e-05	0.00022211221839335457	2.6099680917393773
RASGRP4	0.8672282604985073	1.825705050013193	4.467828258074908	1.9889162533362378e-05	0.00022768285169232755	2.6340321691879156
ZNF641	0.6120400228128284	2.9212009208217915	4.465308688026812	2.008696882881931e-05	0.00022909559930172664	2.5978331545878817
KIAA0754	1.369853749740853	2.4783936033154026	4.464586655548918	2.01440034468853e-05	0.00022956080920023543	2.615616677175951
KLF7	0.6993792441281454	2.2563482563470574	4.464306627097324	2.0166165447158475e-05	0.00022956080920023543	2.619740722938306
GPR183	1.1073093491711772	2.9583867924395206	4.463872897582315	2.0200538133491262e-05	0.0002296249066173659	2.590212554884978
PIK3CA	0.5780726430636625	4.163592132556319	4.46377951205396	2.020794625359036e-05	0.0002296249066173659	2.4583222036443857
DYRK3	0.6779392183659043	2.959363050209012	4.462259685834345	2.0328880975524694e-05	0.0002306346956880559	2.584282412527359
RNF213	0.5270094517724253	6.705972881548969	4.462101762252969	2.0341487184959577e-05	0.0002306346956880559	2.3198096692868777
GGCX	0.34243203104078823	5.0282283423468135	4.462098477369622	2.034174948005325e-05	0.0002306346956880559	2.3590422701326315
SLMAP	0.339026802234744	4.971183192997765	4.460981267164453	2.043114744597753e-05	0.0002314778346031759	2.35964831006339
SLC31A1	0.35576480474890104	5.866675219222816	4.458944711687287	2.059508746193728e-05	0.00023316364827312378	2.3057367783483347
RSPH3	0.5658461283694078	1.974523148243495	4.450000844377002	2.133021711906421e-05	0.00023989872387306915	2.5709964423971865
BIRC2	0.30004082448175406	5.987495869018976	4.447127395880105	2.1571727034222312e-05	0.00024243786944957735	2.2594643492371365
ADCY7	0.48782369458542885	4.907664592147762	4.446804668738214	2.159901617972939e-05	0.00024252357160797297	2.3125477600255575
TNFRSF11B	1.1205323672372849	2.8939440117752055	4.446664778320163	2.1610855377420206e-05	0.00024252357160797297	2.531883999467441
UTP15	0.3553241707044017	3.712200775909187	4.445902166374729	2.1675506951340375e-05	0.0002430719450326204	2.4496219967053054
NAA50	0.3019419100430891	6.496468291204109	4.444448783573831	2.179923701984201e-05	0.000244281551961068	2.2499353534734263
NIPAL2	1.10487945636297	0.8299628729693836	4.4435421170098035	2.1876768808737794e-05	0.00024492682370544485	2.522898710596344
DLAT	0.27744699162721176	5.523402088226035	4.443403628807112	2.1888634761232198e-05	0.00024492682370544485	2.2587241449254156
MSI2	0.5820394123114179	4.969136904570605	4.4424110699533585	2.197386124550388e-05	0.00024552361509217943	2.2908025870110045
ITFG1	0.38848124494904734	5.7224559357759235	4.43913719185832	2.2257250851934176e-05	0.0002477909554354523	2.2356670505274625
FRRS1	1.228858112553762	-0.4770539661368664	4.438499745810106	2.2312837514481536e-05	0.0002482303173486071	2.4107493707613603
BTN2A2	0.43608957250858094	4.06751903077574	4.437164658380439	2.242969454302071e-05	0.0002489906322126099	2.3722556170509463
RAC2	0.9239003750187327	3.582755027869373	4.431624904246254	2.2920917577845896e-05	0.00025389450931373616	2.413083534270598
KIAA1949	0.550054464432673	6.574562690211765	4.431151420546691	2.296338079511369e-05	0.0002541820087004784	2.2018466667889474
MS4A6A	1.1625162705417864	5.430085479593809	4.4296176442274815	2.3101455659828287e-05	0.00025534322526516595	2.21185207719744
HCK	0.8782791573377247	4.338466230467137	4.42852385163161	2.3200410998366293e-05	0.0002558969547484967	2.3064093994763635
C1orf85	0.509838431140949	5.395880340744963	4.428448521725378	2.3207241124664692e-05	0.0002558969547484967	2.2092707461794268
TRIM14	0.5602758625013058	5.492634462492391	4.427409292646004	2.3301665789943562e-05	0.0002566350129955372	2.200687638069268
FKBP9	0.5611775838719089	7.513474250525879	4.426939028654286	2.3344515857507646e-05	0.0002569168258819472	2.2153548778044367
ARHGAP25	0.6146981844011581	3.926387148271868	4.426762442722179	2.336062585144678e-05	0.0002569168258819472	2.3521978204409617
C10orf55	1.095854140856785	-1.168013844263124	4.415720282045307	2.4389597034879864e-05	0.0002668988099119014	2.2601086811780107
BCL2L13	0.3305364355166587	5.892252245322967	4.413161732730395	2.463418368253086e-05	0.00026862076923507626	2.135065543746709
TMEM127	0.28186918779978676	6.759433460179758	4.411330567024671	2.4810686551344104e-05	0.0002694950954465594	2.1324476131570584
RIPK3	0.8258210996486264	1.2686439107415395	4.410716332879861	2.4870164291518677e-05	0.0002698561801243926	2.423883606156445
NUMB	0.3288548687451067	5.611164129228243	4.409485798539944	2.498973391360659e-05	0.00027077194445306166	2.129415764445085
MCC	0.6179237262515445	5.8667299345642006	4.408966270128635	2.5040382219061307e-05	0.0002711299332115942	2.120075016355866
TUBA1C	1.0017442131430112	7.019211376032078	4.408426707752942	2.5093088437640012e-05	0.0002715096856460599	2.129102995823658
CFI	1.1865826959471049	5.204953597281262	4.407968403365972	2.5137941151778656e-05	0.0002718039887036067	2.1450108174763276
IRAK3	0.6646129828455014	3.2709414627207507	4.407751105002185	2.5159234432094774e-05	0.00027184332108839526	2.360666007328934
PKM2	0.5597820725244524	10.357917315565727	4.406017297149611	2.5329756337213932e-05	0.0002733786975862994	2.2540595465411766
ACSL5	0.5817770255958048	3.3346897897862684	4.405945466731702	2.533684493444497e-05	0.0002733786975862994	2.347624186391055
ALDH3B1	0.8372684336159075	3.6960161607259794	4.40450699316236	2.5479204473691916e-05	0.000274722206779716	2.300096317856922
ARHGAP15	1.0250914156217332	2.037068449054009	4.403363221913244	2.5592948925477016e-05	0.0002753886234792182	2.4051297667167013
TM9SF1	0.4298488080135323	6.143664061272404	4.401248444006345	2.5804548231112108e-05	0.00027745295329220193	2.087671799730048
ZC3H12D	0.6982815326627879	-0.8370490677705528	4.400821260427566	2.5847495515874187e-05	0.0002777207874793544	2.248398042499428
LOC653653	0.7424181199120183	3.7286905491284825	4.399409932812178	2.59898752980799e-05	0.0002790558646893558	2.2773985838249544
TSPAN5	0.7259629168570241	4.005044187961088	4.3992174931760495	2.600934780464258e-05	0.0002790703332042382	2.2409988037294273
GNPNAT1	0.41712466559410544	4.807096657392058	4.397388849765824	2.6195087373748928e-05	0.0002804768847660725	2.1393802962284028
TMEM195	1.6613048981870564	1.9221473005348202	4.394918720780203	2.6448016315237784e-05	0.00028279174111508066	2.3758891618403055
NHLRC2	0.7840344109445407	1.182919486656477	4.3944156142517885	2.6499819855524177e-05	0.0002831490120163121	2.364894265432488
TCIRG1	0.7236311554924457	4.756132289156566	4.3934001781132075	2.66046748426605e-05	0.00028407224587548107	2.129829879158862
MVP	0.7750833183147057	6.233640036633449	4.392507239897991	2.6697211098053475e-05	0.0002848627576415311	2.0551847891270043
CLEC17A	1.63044863024147	-0.20009859480499734	4.390981436320876	2.6856050736583373e-05	0.00028615471442929805	2.2760754141233477
SNX20	0.9277091414984822	1.1001263618752197	4.390624093614103	2.6893382428684523e-05	0.0002861626878054289	2.3493728872820894
BCL3	0.912881718430858	3.88632285446314	4.388559102618201	2.711009472581916e-05	0.00028807048205206187	2.2175583368424165
USP15	0.3583852748603835	5.038323188839593	4.376801981057146	2.837641076657971e-05	0.00030007664599795866	2.042676529158464
CD46	0.43713931872430045	5.955195624501634	4.374683024100338	2.861062078110222e-05	0.00030210926175252173	1.9918157113973383
MIER1	0.33358283740146355	5.1904240653532066	4.3745310799217725	2.8627486711497642e-05	0.00030210926175252173	2.022785048235068
MAGT1	0.487213771902991	6.778661305909617	4.372694439321404	2.8832115017104867e-05	0.0003038522073363201	1.9903655508957758
PLOD1	0.6153279398327962	7.3950725125429715	4.372393106143232	2.886582225483097e-05	0.0003039993606413355	2.0094293007148085
GLB1L	0.5762319743266788	3.202605993792662	4.371275504880344	2.8991169565226468e-05	0.0003051107572083335	2.235495386681789
SBNO2	0.6931795778248322	5.390303499685526	4.370397196442301	2.9090046452792423e-05	0.00030583576674971045	1.9952316105618877
AFF1	0.4228380637421383	5.637403585591671	4.3703108411592035	2.909978556136428e-05	0.00030583576674971045	1.983978263011963
HCLS1	0.7985825928370271	5.864659577685839	4.368999274129713	2.9248090425841113e-05	0.00030697535670530036	1.972682803766384
WDR55	0.29476254869379215	4.183892122477816	4.3682257613991755	2.933589630255007e-05	0.0003072333137935594	2.104491947080156
PSME4	0.33844619831278777	5.772434652052046	4.3679357238277365	2.936888558973652e-05	0.0003072333137935594	1.9710378329331277
TNPO1	0.38072623937128736	7.345901520110796	4.367518022609042	2.9416458362410995e-05	0.00030748486721387787	1.9896427230620493
GFM1	0.30590457734713095	5.822105555335927	4.3631407333340055	2.99194847806512e-05	0.0003121072541786494	1.952142513244957
ATP11A	0.5956909073895531	5.811691519998661	4.361696119720453	3.0087308016555128e-05	0.0003132212856868826	1.9470918081215869
SLC9A7	0.9731148688660816	1.8178032395367356	4.36008298792826	3.0275780499916536e-05	0.00031496465267004143	2.253603714685827
IRS2	0.6628213281026536	6.804900240259485	4.359913197440257	3.0295684263449457e-05	0.00031496465267004143	1.944078468345178
WDFY4	0.9894743251338589	3.234201310098624	4.359209279965391	3.037833589510303e-05	0.00031561082171180924	2.1890162880880677
OAS3	0.9144802211617904	6.032026361953318	4.3580021163252685	3.052058315666196e-05	0.0003166613334657171	1.9293226392888023
TWSG1	0.65723266925845	6.176805022271098	4.356344805857926	3.071691988454592e-05	0.0003180125914536314	1.9221176192441387
PLEK2	1.384556177482053	0.6027187681173711	4.356205844474215	3.0733437428265476e-05	0.0003180125914536314	2.211349159696403
PRKCH	0.45674420877113153	3.6660406407053143	4.354991754776512	3.087811386125389e-05	0.00031886674656051383	2.123943128416644
GCNT1	1.1395940130558582	1.929729618080932	4.350172320560019	3.1458919969304176e-05	0.00032399531155008455	2.2185497938115777
RAB11FIP1	0.9463667008096679	1.7883224139637726	4.3494212110936585	3.155038161216517e-05	0.0003245031567685418	2.2163098136420807
COL3A1	1.9427843984012982	6.814771845560518	4.348242695226002	3.1694404603966886e-05	0.00032554953147917155	1.9015343930793307
KCNQ1	0.7015829266680131	3.1995302545558735	4.34459306722739	3.214444467348784e-05	0.0003297321882995951	2.139911208095432
ITGAL	0.8606788415806581	3.4217884722178438	4.343909963952565	3.222936025544835e-05	0.0003301849984809605	2.1138263818273852
CD74	0.9509705358547009	10.561763684418473	4.343892957261754	3.223147708754196e-05	0.0003301849984809605	2.0354080704181783
RGL1	0.3931268988934171	6.078721186457288	4.34192539785952	3.247728661884186e-05	0.00033248190297227934	1.8698651132734359
SRFBP1	0.37879712446307856	3.2806590372359263	4.3388447196554285	3.2865790978610895e-05	0.00033512224085938537	2.1111579188645244
C21orf7	1.1423910762205804	3.3702672913023233	4.337573199320044	3.3027444374859386e-05	0.00033654769095943743	2.0969081527006175
DENND3	0.6275775658712917	5.2200653930165295	4.334682536913145	3.3397800722347584e-05	0.000339647250807124	1.8747161235471879
SEL1L	0.42148380824694964	6.632020184244133	4.33026112564865	3.397202933230173e-05	0.0003448037809027355	1.8312977686263485
CDV3	0.36367350790148745	7.022226996473137	4.328433174984961	3.421220182651674e-05	0.000346784247217168	1.835198834039593
PHEX	0.9751957233180282	0.2539407618940085	4.328048329310654	3.426297428319469e-05	0.0003470704046304925	2.096858868294862
IL16	0.667836511948233	3.5645189916964073	4.32771474539247	3.4307042518172585e-05	0.00034728831929802976	2.038334836494471
GRN	0.5006002087444239	7.902551617550243	4.327386869369618	3.435040990539665e-05	0.00034749885763034967	1.8654819891329169
RAB20	0.7215286202549267	4.011375368154185	4.326241069572614	3.450237719334758e-05	0.0003485781506863338	1.9745864352448361
LAMB1	1.148780595169602	6.189798987059683	4.325385526346626	3.461626982890265e-05	0.00034917236134882583	1.8087201332534786
QTRTD1	0.4123860570674891	4.148560373862655	4.321514616530846	3.51361187287935e-05	0.0003533578184632485	1.9392793737703107
CX3CR1	1.1086994804143036	5.6949811863827495	4.319796535608148	3.5369252233044726e-05	0.00035547021973380524	1.797013000392199
CCPG1	0.48871491092960895	6.226902114300725	4.317706831967022	3.565482100057646e-05	0.00035740708264705447	1.7806635675376388
ATP1A1	0.49153737731285396	9.006544938679255	4.3172569752295376	3.57165860254333e-05	0.00035756064696592754	1.8756564331773875
JUN	0.5588465178430617	8.137315118442658	4.316146153303449	3.5869542765638645e-05	0.0003588585769737091	1.8347259672663219
RHBDF2	0.7528458293392015	5.086695006481024	4.315709262666765	3.5929873917487856e-05	0.00035922874591400034	1.8153226938367375
CXCL14	1.6592025263108257	5.557583783626377	4.313962897330098	3.61720105879129e-05	0.0003614149558871479	1.780759085954923
TPM3	0.3612311358966265	7.848025735286427	4.3106874500501515	3.663040103575546e-05	0.00036552059931790464	1.8023440205135461
GPR75	0.8314959137756714	2.837313643381216	4.306547915466266	3.7217723742332625e-05	0.0003706606031440462	2.0336209921409214
HLA-A	0.7820109298040823	9.839078983721473	4.3063130113865045	3.725132267533261e-05	0.0003707554073898489	1.8700086826355928
ARHGAP27	0.5103979090885704	4.07496795909609	4.3060398758012255	3.729042667761397e-05	0.00037090484467391623	1.8930937628065916
CXCR2	1.015092008499136	0.26993377994234913	4.298928168393389	3.832261134154939e-05	0.0003792115982171182	1.9999001150604974
CD58	0.6693590666926141	3.97067094695737	4.295572197869622	3.88191920680603e-05	0.0003826498721331142	1.8693659047680118
GTF2H3	0.553720156109883	3.790460069768809	4.295106197094055	3.888863372420782e-05	0.000382844177398739	1.891888824491776
SYTL2	0.7711356402580751	5.21210254615396	4.292084066766491	3.934189074157431e-05	0.0003870588445674247	1.7201913562046194
HTR7	1.0791078097135063	-0.7061185893351835	4.290662957610448	3.955678128848863e-05	0.0003886762996163749	1.899423539511771
CNTNAP3	1.1536926175079978	1.5325754143994559	4.290007225720941	3.9656317121429595e-05	0.00038940581295832365	2.009282294911495
LUM	1.666259094141315	3.690090888401815	4.28661578781551	4.017497477330073e-05	0.00039424734645284343	1.874688407338855
THBS1	1.805334890283306	4.683056770159718	4.28605231116687	4.0261778117575994e-05	0.00039459617929746505	1.7460459543134963
MOBKL2C	0.49383870375980354	4.3465629258122345	4.285441458391445	4.035608362399115e-05	0.0003952688419583917	1.7834848639596066
HSP90B1	0.38535241403841347	9.245505590148767	4.284818726260618	4.045244190898574e-05	0.00039596074257638493	1.7679714761958492
SLC35F2	0.7315532903535829	4.3899051293199935	4.2846098451707775	4.048481262798194e-05	0.0003960258322954497	1.7751137320417536
KIAA0040	0.8637332378511173	5.422468556686697	4.284008660854139	4.057811854053994e-05	0.00039668653407536097	1.678183267658099
SUMF1	0.5695523711533435	4.806524013854667	4.283398421968206	4.067304138028236e-05	0.00039695191565710487	1.7233965070628567
RUNX2	0.9136890352443086	2.4186271154781824	4.2831370258920956	4.0713766954301176e-05	0.00039695191565710487	1.9731186699485548
CDS2	0.3276267307479648	5.819937107040077	4.283117122081005	4.071686958029967e-05	0.00039695191565710487	1.6600714265723484
GRB10	0.7799890103862008	6.240606793110205	4.283006159361599	4.073417073054658e-05	0.00039695191565710487	1.6544427921173304
B4GALT4	0.3548238099955263	4.916916539965036	4.28205541437898	4.0882699811078145e-05	0.00039795182547277966	1.7077865974755317
SEC61A1	0.38571815327054004	8.779790141959554	4.275818621759389	4.1870037376773975e-05	0.0004062211502773717	1.716316102230941
MED12L	1.0937221715178556	2.0584371138257462	4.275561119263652	4.191129150202663e-05	0.00040636533706341565	1.9568092000588475
C12orf59	0.9361431953994512	1.3738399141396151	4.275230619192336	4.196429778395865e-05	0.0004066232177341796	1.9571267277604045
DPP8	0.8220701906271706	3.9289106658643584	4.274481935349509	4.208461190345198e-05	0.0004072764107337838	1.7992679418571047
PTPN2	0.4659589265729678	4.075846992594583	4.272769651828539	4.236102609945978e-05	0.0004096939188777527	1.7732198537516473
ERMAP	0.5421017980588685	4.570263603418114	4.269326246672958	4.2922193289895754e-05	0.0004143404451940595	1.6984090855076666
TMPPE	0.7523312556900478	-0.18372763784800036	4.267222621135591	4.32685302253498e-05	0.0004169462094520375	1.8651519827479897
SLA	0.860783763595582	5.147986826428232	4.267150403045441	4.328046767835623e-05	0.0004169462094520375	1.6345480378362431
UBASH3B	0.7433039970825575	3.936012843663157	4.267029574336193	4.3300447419225044e-05	0.0004169462094520375	1.771601839255772
DDX21	0.5890461243367255	5.111247868916922	4.264679805643805	4.3690764223223234e-05	0.0004204416854656051	1.6284061778918613
FAM129B	0.725548263602942	6.754556658292942	4.264387725703078	4.373951706337897e-05	0.00042064793518104064	1.594717396176308
PSMB8	0.7081268373801342	6.19513054196328	4.2629885870095485	4.397378248170067e-05	0.00042263690940745645	1.581946288683369
TXNRD1	0.40940266623309807	6.697501798601158	4.259956787191841	4.4485561546025986e-05	0.0004264907790312342	1.5772877589323535
MMRN1	0.9384679478023203	2.527889898448852	4.257778555647721	4.485678672166953e-05	0.000429310195653798	1.8797133812799496
RNASE3	1.374781047343883	-0.8210075362553373	4.25763362706362	4.488159161252866e-05	0.000429310195653798	1.781490980740121
RHPN2	0.8222742158197374	5.274184142566535	4.257577656886683	4.489117457963336e-05	0.000429310195653798	1.5912024279447188
RPS6KA1	0.5798173621839675	5.2027332988745	4.2561615423655255	4.513429131037102e-05	0.0004308324137047629	1.5909097600340782
SH3PXD2B	0.6167875954483488	6.750492146148993	4.254297796213863	4.545618750959073e-05	0.0004336362571779235	1.558165154502099
WASF2	0.3493148916393176	7.441568202464373	4.253788072751358	4.554460799526687e-05	0.00043421073021865256	1.579450354559368
ALG2	0.358336190674132	4.97715044479536	4.2526288412534905	4.5746313344592303e-05	0.0004355943021439009	1.5961167131151264
HAVCR2	0.8594902169136782	5.3170162736682505	4.251510984114665	4.594163307084172e-05	0.0004367595699248753	1.566662358413959
DDX58	0.6992360934981718	4.564286281138492	4.251441559051074	4.595378991221004e-05	0.0004367595699248753	1.6347641881226185
MTMR11	0.713218994605548	4.213341074221146	4.2498567387314345	4.623214651217981e-05	0.00043886335379040225	1.6727135386103118
UBE2H	0.5630606375072489	6.477880381863914	4.2483631034076215	4.649597115129293e-05	0.00044082417968993674	1.5311291540399514
GALM	0.5954029312181719	3.8414842236292577	4.24746916624687	4.6654561464682545e-05	0.00044205555869028746	1.7145809535274772
PIAS1	0.4359440133727501	3.7721124724720596	4.2437755553621175	4.731536435914957e-05	0.00044721587786238553	1.7108268137979117
CLEC2B	1.1364076736005986	2.6134454502078395	4.2407797929476665	4.785791985425034e-05	0.00045178932679085986	1.8159841135287742
BDKRB2	1.4801176050972733	1.886199220558267	4.240558852746531	4.789816979415884e-05	0.0004518922305886419	1.8383648466640903
EMP3	0.9550806961537175	6.316847780245321	4.2380940590469285	4.834940795437639e-05	0.00045559108584671557	1.492401438231787
JUB	0.7559944255566466	3.242843497283849	4.234369588568955	4.903902196500622e-05	0.0004606795736395368	1.7435998899967924
TAGAP	0.7868317636106075	2.762075240984824	4.233133177937075	4.927003617838403e-05	0.0004625675286820603	1.7803476142000871
ARHGEF3	0.4600400079468434	5.8223135317626395	4.23268294283477	4.9354418850709354e-05	0.0004630094329412993	1.4778486947412812
FZD5	0.7497328406852763	3.402030044041858	4.232561261524218	4.937724809310992e-05	0.0004630094329412993	1.7190474250571715
ESYT1	0.39467174914153524	6.061986899274544	4.2305745785612	4.9751418655504455e-05	0.0004659504823836996	1.4658944697204461
ASPN	1.4034842420715994	1.1629672265595956	4.230051693786534	4.985035061307334e-05	0.00046659322090546515	1.8003723691697564
ADAMTS1	0.9377293573453249	4.999087128244376	4.229088524705864	5.003308139796578e-05	0.0004680190487755037	1.5095820355936782
MAN1C1	0.9721753544379403	5.907889300741918	4.228675965966355	5.011154813902956e-05	0.00046818416668485327	1.4615060169103824
ZFX	0.4409712716240035	4.729960852087996	4.226831876585515	5.046373370440351e-05	0.00047090309566466716	1.5278299431580615
PRSS23	1.0479052882424469	5.39996807095728	4.226553211426	5.0517159876037496e-05	0.00047111611787483304	1.4720796512157275
SLC16A13	0.5972963599084158	0.8527875360236897	4.226392612116452	5.054797494755867e-05	0.0004711181418084508	1.7811606505841935
SRPR	0.35539239364628816	6.587907743058335	4.225435153363093	5.073206309985339e-05	0.00047226213757463277	1.4505196459412746
SNX9	0.3811421179298682	5.453701522874982	4.223488428672163	5.11083439520934e-05	0.0004743310258169874	1.4582949061775459
PLIN3	0.5616031376151884	6.816572058407448	4.218333199404417	5.21177960709591e-05	0.0004825362033100164	1.430493355764936
SRGN	0.9454880201917133	6.365653870954143	4.21659872837489	5.246171254846446e-05	0.00048494467324866175	1.4155014696880492
COG5	0.3145284721298518	5.655807147123063	4.211755872778876	5.3433554215080805e-05	0.0004912194364159037	1.4076646278350768
TAGLN2	0.7879716760954842	8.524843920609301	4.21157392517238	5.34704017297561e-05	0.0004912194364159037	1.4747513767327796
ATXN1	0.3615860689922652	5.892655511833521	4.209400051397031	5.3912541383324586e-05	0.0004946909414058693	1.392641145965956
EIF2AK3	0.3943079167964516	5.1105310011149445	4.209043772212373	5.398533849520389e-05	0.0004947692004825323	1.428520452444788
NFKB2	0.5543328969613999	3.9384241771493462	4.206420814489419	5.4524191746304823e-05	0.0004990814984495841	1.5553224892153965
LACTB	0.3869041413097487	3.529529140622486	4.203021026359232	5.523032888478959e-05	0.0005037804347388065	1.5987801329286349
GPD2	0.32992816282769866	5.9266478262626086	4.202075618044756	5.54282465787748e-05	0.0005052863899191212	1.3657291104931328
COL4A1	1.2191795609913738	8.15727775697807	4.200551386854185	5.5748774256648496e-05	0.0005073072560458728	1.4191319873635067
FCER1G	0.9412539920436016	5.461794498887518	4.198962906909207	5.608470720242098e-05	0.0005097616510009893	1.370046019147618
CDC73	0.30973838435489487	5.673406959853517	4.1977037015141	5.635238580551476e-05	0.0005115906157119757	1.3567593598871674
CEACAM21	0.9447577505800715	0.2882202912821728	4.1973217019984626	5.643383260150299e-05	0.0005120281205452808	1.6626498613554581
AR	1.3633316627220262	1.1423017866583196	4.194377794104187	5.706531314942046e-05	0.0005172891376591991	1.6796225795549748
EML1	0.4440814166709055	4.693468713314849	4.191769295556014	5.7630513736072145e-05	0.0005216560964105249	1.4066442379913138
PLXND1	0.5574668752411771	6.909174300935318	4.191087074433235	5.777921979056318e-05	0.0005226948572945367	1.3356517439090592
CEACAM1	1.016425902627373	-0.7438912346952412	4.1886151874781365	5.832111832137496e-05	0.0005266687734863404	1.565869330204622
FN1	1.022339377204272	9.83521881421137	4.187846491332879	5.849062813251244e-05	0.0005278899187317081	1.445621035376492
YIPF5	0.3313090967281722	5.5139959132271334	4.186526999062	5.878270109930331e-05	0.0005295946453048409	1.3231545694220088
TMED10	0.4093317596184942	8.57021750970855	4.179587495568583	6.0341977750279846e-05	0.0005417407763388097	1.362796776642595
CD96	1.2194772352412862	-0.8502399770091585	4.177907858321896	6.0725312605406485e-05	0.0005448645910171583	1.5225904259041405
NR3C1	0.3776222821883408	6.207444525173344	4.176546736524746	6.103766850512675e-05	0.0005464837865546048	1.2716191394768037
DDX60L	0.6617274756712761	4.184310122375623	4.175432368897562	6.129454621706882e-05	0.0005482914482870523	1.4117427046675086
MRC1	1.726548233889378	1.6988900037657166	4.1697920190666915	6.261073118657122e-05	0.0005578804560646048	1.5985485925335094
MS4A4A	1.1214401260172098	3.8404018627620014	4.169332132736946	6.271923463897128e-05	0.0005584983880736911	1.4379667098781939
TYMP	1.0059199676376815	4.5844677267545695	4.168554207338008	6.290318582644591e-05	0.0005595149348179016	1.336670956016052
LGALS8	0.38056191283523155	4.437853941335247	4.166211322105228	6.346032753744788e-05	0.0005625208192827202	1.3461636227814164
NUDT16P1	0.7187001343914876	0.2210368614713929	4.164764045219475	6.380685590641468e-05	0.0005652670658176449	1.5522867013961497
PODNL1	1.4782220455239574	1.4761085752572347	4.16292622900425	6.42495113520366e-05	0.0005685647671941667	1.5761271483016515
VSIG4	1.1972145578443953	6.364490998984047	4.162911993674076	6.42529515436676e-05	0.0005685647671941667	1.2237413280797877
MOV10	0.46111457359975816	5.2807446288721	4.1620436645312475	6.446313161607964e-05	0.0005700969773077418	1.2488258048564118
TMCO4	0.7860222812100539	3.7657995203792365	4.161819527760959	6.451749124646926e-05	0.000570250179518879	1.421942941288858
RGP1	0.7179724695976091	2.2351043613506603	4.160214554835256	6.490803106497e-05	0.0005730441251762288	1.5547795326606355
CPNE3	0.3788079872688259	7.049124102303566	4.159818025075069	6.500486807536638e-05	0.0005735588563730528	1.2287430806707702
LMBRD2	0.791813455810848	2.8343804658652556	4.1596708844144725	6.504083673620512e-05	0.0005735588563730528	1.5199449726755585
PARVA	0.4718129810122038	5.718130169308275	4.158249857487506	6.538919250172205e-05	0.0005753127982565797	1.2147058056614464
GBP4	1.0704479600507915	4.106517002842755	4.157909624129992	6.547286388166627e-05	0.000575719980117656	1.3605465447769793
ENG	0.5911669147742797	6.7906936247112775	4.157163415954685	6.565673400038198e-05	0.0005760209307144623	1.2114642252869672
CLINT1	0.2956869567935252	6.080420947969673	4.15549653591483	6.606925484051502e-05	0.0005785698589122632	1.1974153312885338
RPE	0.29323762999204916	5.065290725299328	4.154612890265963	6.628894790624571e-05	0.000579585991432405	1.2383806966390098
STBD1	0.556955127813227	3.9693747093674894	4.1502674686114736	6.737955232446036e-05	0.0005881195958841928	1.352830208084403
PDK3	0.6504647766666181	2.574366293578588	4.149942401291868	6.746182558591532e-05	0.000588504095493676	1.5037609096448348
FMNL1	0.699501283076005	4.450905826189245	4.1490453751729275	6.76893597382966e-05	0.0005901546273445938	1.283893670123578
KLF10	0.6659786243532269	5.385074950217025	4.147928198419718	6.797376578031356e-05	0.0005916292095644363	1.1924551482109784
PPP1CB	0.4752325524106027	8.779816552329816	4.147271794961371	6.814140456772701e-05	0.0005922906254482721	1.257452347463805
CROT	0.6095471175607212	5.491123704715211	4.145926059869207	6.848633293430691e-05	0.0005944104104788745	1.179884528339696
SLC25A46	0.3642054755183741	4.932095235544384	4.145554378251749	6.858189435376815e-05	0.0005949044661211089	1.2180961324690847
VNN2	1.1642286970874423	0.8569601757554701	4.14447024788201	6.886136174468697e-05	0.000596250521410977	1.5076604785512906
APOL3	0.7194147255672685	3.643143898056894	4.143265626888721	6.917317082406154e-05	0.0005981011360710692	1.373877608515052
PGM2L1	0.8107467024693555	5.413490291366492	4.142522125955176	6.936629729578922e-05	0.0005993450502038533	1.171747963621855
C1orf130	1.7429344782335838	-0.24919295978747363	4.13878186594991	7.034571391061185e-05	0.0006067859703538883	1.4417216043846386
CYP19A1	1.284755783278766	0.8609263741890807	4.136647442690292	7.091056104447399e-05	0.0006102906139752745	1.4818123163413217
DOCK4	0.4348959986079102	6.146460934252894	4.1357856773832555	7.113984675579426e-05	0.0006115802459514039	1.1270569492072733
SIK2	0.45299593577694	4.92275467015003	4.134898792308294	7.137655851644269e-05	0.0006129307704839197	1.181334769623418
SLC25A24	0.6315707517037978	3.720325288780977	4.127713221912715	7.332246231714824e-05	0.00062646191948878	1.3089110330427909
WIPF1	0.46321811158633786	6.071280517318725	4.126127452191004	7.375870259622687e-05	0.0006288276544153405	1.0934832882986187
FAM46A	0.7508477801626112	4.86207925606244	4.123560491308497	7.447014643473438e-05	0.0006338401573552268	1.1473008271462684
SPRED1	0.5350718287506897	6.971108857214205	4.122014223130537	7.490187238986135e-05	0.0006364592324429885	1.0923822277055484
EGR1	0.8923161400012649	7.89426178150171	4.12070269455551	7.526993829140178e-05	0.000638710391455233	1.124321584880171
PAFAH1B2	0.6258419400010853	4.488884588752666	4.120626946716703	7.529124897650503e-05	0.000638710391455233	1.1791655861117833
SLAMF8	1.0735054313336687	2.9884914355362158	4.118094579008029	7.600703775765247e-05	0.0006436716458465964	1.3637510176953764
PGCP	0.6701110537002908	5.0289540745947106	4.116804918348859	7.637407137521459e-05	0.0006456372423478329	1.107941014378068
CSNK1A1	0.22999457176437055	8.008221767769108	4.116562514721186	7.644324821719162e-05	0.0006456372423478329	1.1148453598834926
WDR43	0.3325803434762493	5.016123527082438	4.116079368638149	7.658130710372634e-05	0.0006462691609031597	1.1065064887118634
MAPK13	1.0566226408304167	1.6513735389882298	4.115082758874318	7.686684376596593e-05	0.0006481482987210172	1.4145501759447496
MAFF	0.7793787697786421	4.130366836277638	4.114617379248785	7.700052813876083e-05	0.0006489201596893818	1.2052799416100521
LRBA	0.4166226806910469	4.841670105103555	4.11327541797727	7.73872677243324e-05	0.000651466244478702	1.1131902252211185
TEP1	0.44246625504894155	4.70948752658745	4.111566539769171	7.788244556905585e-05	0.0006550234727817655	1.1213058959953575
PAPLN	1.0875064560232817	3.6287133654946366	4.107556005473303	7.905652858133671e-05	0.0006611805380591207	1.2515085477596992
ARFIP1	0.29369574189694525	5.325469057351357	4.1038841013045	8.014634292025915e-05	0.0006688418655518862	1.0405368075504775
AOAH	1.0696692668791492	2.8873623321349817	4.10304177096739	8.0398368195521e-05	0.0006696839490605837	1.3208728174914066
SLAMF6	1.0487271232914472	-0.6655795624717967	4.102965498713179	8.042122633065008e-05	0.0006696839490605837	1.298871438210507
CD180	0.8170529474757857	2.5423694727452197	4.102096905267126	8.068197611345002e-05	0.0006711293280490491	1.3420624401738284
GXYLT2	0.9668465391885148	0.6453632238513783	4.101841525105633	8.075879470054578e-05	0.0006714055950347212	1.3619051991257667
BLNK	0.8604039714628713	2.549389802842317	4.101301084884832	8.092159086215066e-05	0.0006723959711303474	1.338938014176633
KLHL4	0.9870638998572874	5.138787233647497	4.0970855174947305	8.22022823798998e-05	0.000682168862101684	1.0296340207748544
HLA-DMA	0.8318941839440681	5.905748001129081	4.096961995920291	8.224009971525575e-05	0.000682168862101684	0.9933333701800207
AKAP13	0.46212175358937113	6.46733749844795	4.096355670209975	8.242597420585806e-05	0.000682685704597954	0.9897107789647865
ARHGDIB	0.6721838776935387	6.856103506411043	4.096059278009891	8.25169823089547e-05	0.0006830720304360083	0.9974943979967845
H6PD	0.5301035012793713	6.386798153921674	4.0949768295865	8.285017014869552e-05	0.0006851361781235501	0.9838446170040429
CYB561	0.5714028274397096	4.945209895641703	4.094097091731734	8.312191123526297e-05	0.0006869715873802168	1.0357182505505529
SCPEP1	0.5322911402984518	5.571595956496102	4.092239881825794	8.369839036028562e-05	0.0006909941642773822	0.9869622001231875
BTN3A1	0.5375713124221368	5.207949161106052	4.0876742086431355	8.513191189363876e-05	0.0007013247979809288	0.9914625451226762
F11R	0.6097968823028994	4.888944777843116	4.086700550583475	8.544064851123662e-05	0.0007031158017784662	1.0152397884064106
FPGT	0.42156370224728335	4.257864553583391	4.083464108340982	8.64746191384312e-05	0.0007101065124663601	1.0790382301147527
LPCAT2	0.6770992701663481	4.59959767307451	4.082595163767764	8.675426262498802e-05	0.000711643783503964	1.0325527367088645
ENTPD1	0.30856662936675594	5.9993096572121445	4.081999907440681	8.69463277222029e-05	0.0007124601425964651	0.9391165756693765
ZNF699	0.8655767882086419	0.5569689810594933	4.07939312214359	8.779224108135124e-05	0.0007186268665228948	1.2860851493245553
MACC1	0.7574259352597219	0.10470209120300678	4.078195239919823	8.818359816623362e-05	0.0007214467911612642	1.2654756494098987
IFIH1	0.791213642505356	4.304732956844533	4.075841802953694	8.895735682602718e-05	0.0007260176481105288	1.0462086945384943
MTRR	0.28959771872434903	4.889974517464413	4.0757461754368265	8.898893418021476e-05	0.0007260176481105288	0.9768444503001668
COL6A2	1.6038040956106911	6.752749285450475	4.075538077067581	8.905768787551448e-05	0.0007260176481105288	0.9226708762088274
IRF8	0.8239575787476427	3.855453541708171	4.072409809946302	9.009738978279891e-05	0.0007324337436566815	1.0975979106986928
TXNDC5	0.5753148023418415	7.020990553413363	4.070871213613929	9.06130093805819e-05	0.0007362366783286648	0.9143680968747532
ARHGAP9	0.6911902468898306	3.248425674269858	4.068832293614927	9.130065546525306e-05	0.0007414325908219944	1.1675045225961513
NEU1	0.42694736637008646	6.036918359980417	4.066166669675294	9.220720600842514e-05	0.0007476115591952194	0.8831578580185075
DFFA	0.35047093039594746	4.572415078806013	4.065979772083589	9.227109031367986e-05	0.0007477357776630152	0.9779118725079794
ABHD2	0.6235296588496464	7.731865138040476	4.064104434249667	9.291445920669914e-05	0.0007524572480661061	0.9187717504520201
ARSD	0.3892283441100872	5.551197710969117	4.06399694964784	9.295146365017431e-05	0.0007524572480661061	0.8889452775896682
FCGR1A	0.9453001011695088	4.479236960798463	4.063592609450282	9.309079502203223e-05	0.0007527935771818436	0.9810900577409649
RHOJ	0.7634804130101314	4.607451079296479	4.063333993946992	9.318001606133352e-05	0.0007531195313891613	0.9644939615551253
OSCAR	0.8064906634897606	2.4158817332487037	4.061190900877662	9.39225302894667e-05	0.0007579272530749049	1.210603386594852
TPRG1	0.8811775603356541	-0.6475670207357604	4.059989534964024	9.434124089531068e-05	0.0007609073263829746	1.1643927553591213
TEAD3	0.7297879799941573	3.6588816689834176	4.057448077786108	9.52329105523181e-05	0.0007672951982072432	1.0740463963040092
MGAT5	1.1032002951521336	2.563342457042682	4.056354281005167	9.561914802592765e-05	0.0007696016843466848	1.1856806466158636
NT5E	0.8378643205537113	6.171323110490881	4.054066015701444	9.643202915971022e-05	0.0007749289942442894	0.8398154345696378
ERRFI1	0.8117507083196678	5.5065275167013255	4.053345143070479	9.668947900784964e-05	0.0007765925447490147	0.8538155026584997
DUSP4	1.0943709996685347	2.844172921099893	4.053074174950916	9.678642166778774e-05	0.0007769658677888049	1.1540993023490502
TMCO3	0.48760014929252193	5.693868653592069	4.050479855914433	9.771929908188001e-05	0.0007830260464576396	0.836338038242463
SPRY1	0.8689801024876989	5.245829358284849	4.049390669495017	9.811351441710929e-05	0.00078509575772879	0.855084372569638
PIK3R5	0.7525706430193848	3.5922212801277476	4.047566551141375	9.877714041238953e-05	0.0007892431919717496	1.0495128877974649
IL1RN	1.4906008885779496	0.6855818931736546	4.045447730564645	9.955337621940593e-05	0.0007946207017367512	1.1788524439254688
STK32A	1.1646322862084277	2.300746725882453	4.0415340388992185	0.00010100254961292343	0.0008049359505125166	1.150320494754829
CHSY3	1.0072698881507678	1.6030037617028348	4.039294699517826	0.00010184079913631225	0.0008107489068369339	1.162699625542274
NCF1	0.8967717214234425	2.7352586058191273	4.039164017281695	0.00010188992236990758	0.0008107489068369339	1.1156543461314472
DPP4	1.5298133211100484	2.0308200826068217	4.037356440264152	0.00010257171838882827	0.0008157524524962753	1.1470415140845232
HOPX	1.2231845724573862	7.325766025345446	4.036044895106586	0.00010306914871118114	0.0008188625813756739	0.8040752900409842
BRAF	0.5622397097101559	2.3678555725000074	4.035635046985523	0.00010322506492061087	0.0008196783520281823	1.127212185437494
PAFAH2	0.2829899900702495	4.164335644304	4.035188178433717	0.00010339532185639933	0.0008206070982592683	0.9246405893880247
SEC22B	0.25049861095039994	5.8281034789911335	4.035025133662693	0.00010345750881840487	0.0008206776214719114	0.7786525046114505
SP140	0.780346224063268	1.035273014664225	4.030075699723714	0.00010536240269265251	0.0008327848635825312	1.1337445386291094
IBSP	2.678893640787811	0.9773190601262133	4.029225776582901	0.00010569287229750736	0.0008342229546746111	1.1304966406532833
AQP3	1.1227441528532693	0.5795778871165606	4.028752553223723	0.0001058773020555692	0.0008349869728121609	1.122362350934158
LPXN	0.48549366819879847	4.082237601097846	4.028663195750402	0.0001059121619732513	0.0008349869728121609	0.9138432203154201
DAB2	0.676489717697792	5.258855332348648	4.028136223015963	0.00010611796677572192	0.0008361813379968221	0.7803525384887919
IGSF6	0.788221778933571	2.744326045502639	4.027234551674417	0.00010647099491273559	0.000838533968629867	1.0746990359187647
TIPARP	0.6415545764376542	6.0197609564896	4.026323902450585	0.00010682867869370895	0.0008409208414350904	0.7446100544091578
ENDOD1	0.6456085329288745	6.742865439578819	4.0246328000688845	0.00010749596055846351	0.0008448477412787694	0.7450272887416309
NUP98	0.25736663860890197	6.190697618926381	4.024503796028144	0.00010754702688227499	0.0008448477412787694	0.7369124107186735
CD300LB	0.9969247868122613	-1.2109965729853356	4.023549890222634	0.00010792535213410517	0.0008473873772609982	1.0081136827526134
MGAT4B	0.3835773548024237	6.365452957507193	4.0224951829066296	0.00010834513828012998	0.0008502497931188385	0.7305986102965125
IKBKB	0.23177328597587898	5.927417526672555	4.019537970493284	0.00010953049184288157	0.0008575288190332267	0.7226616825087264
DDR2	1.2228006725786424	2.936847843735042	4.019063240239913	0.0001097219323123712	0.0008577209669890354	1.0308138663570423
CSNK1G1	0.3770945592003967	4.39615257968652	4.01895770272241	0.00010976453501264125	0.0008577209669890354	0.8372225684319572
APOBEC3F	0.7685537012410573	1.9656315388851027	4.018873507194321	0.00010979853386603811	0.0008577209669890354	1.087614831574938
SIGLEC7	1.1231641101516965	1.5501322612272483	4.017320428369879	0.00011042748999788827	0.0008621967867634308	1.0908369465640266
GCNT4	1.0482584394623102	-1.136563160092415	4.016252511561555	0.00011086196662374578	0.0008647121074497536	0.9917138715802158
COL1A1	1.7715010432396534	6.744739502698927	4.0154307681943235	0.00011119740170605919	0.0008664506042855229	0.7131840305328048
ZDHHC20	0.9899287965007006	2.067385308950573	4.013721456085864	0.00011189825484896594	0.0008705899089992565	1.0671843177069027
ELL2	0.6057320527808239	5.783947464137743	4.0129120780991085	0.00011223158882327927	0.0008727423096525409	0.7031230234125978
TOR1B	0.2956578606735283	4.975782728880068	4.012662071301387	0.0001123347434210842	0.0008731035055297493	0.7495297685604081
NIP7	0.35150005148913177	4.5402918816903615	4.012073886055767	0.00011257779069655229	0.0008745510814100987	0.7951840614117502
TMF1	0.37883707000480626	5.042094297156831	4.0092526997757085	0.00011375055812926566	0.0008823261176404551	0.7318085600662476
KIAA1919	0.4311852783903469	1.3327379255315301	4.008505144635944	0.00011406327005405156	0.000883861182195386	1.063611365952105
C3orf58	0.4420521868311278	4.313060442469415	4.007513193477273	0.00011447948566083263	0.0008862830131065406	0.8088173627087274
TPST2	0.5081951924903674	4.605117601757551	4.007212221668412	0.00011460605826428021	0.0008862830131065406	0.7705020789673283
PTPN1	0.3919301744748074	5.8114713653664465	4.006618812094763	0.00011485600674730317	0.0008873246040583176	0.6806062916814399
CCL2	1.5322044114585012	4.867619099415617	4.004207687932538	0.00011587696355607045	0.0008929717757121204	0.730858707307469
NOTCH2	0.5026190918121518	7.417514259522119	4.003680709228699	0.00011610125830909732	0.0008942526634242979	0.6957098768276051
LOC100272216	1.0605345719296393	-0.6530674516428792	4.00150708997025	0.00011703079882796983	0.0009000615432338919	0.9808644021906945
VENTX	1.0763888879774264	0.4555049269523406	4.001081005273986	0.00011721384486411147	0.0009010192558026582	1.030168668362628
ZMPSTE24	0.30864101314234293	6.221719300878074	4.000755163898473	0.00011735401108018216	0.0009013097697248003	0.6546609478457874
FLII	0.2976634408238681	6.76381624594951	4.000656166155389	0.0001173966283843992	0.0009013097697248003	0.6625945330424825
LGALS3BP	0.617641232167097	8.652117291599724	4.000585050482928	0.00011742725193660774	0.0009013097697248003	0.740440988103404
CD276	0.5938076623664852	7.068568633437281	3.999470516616831	0.00011790818734632751	0.0009045502543953187	0.6679343602840815
CTBS	0.5702053333600601	4.1560209010237505	3.9983197402229678	0.00011840673813758621	0.0009074706556019984	0.7990699884966679
CD226	0.8191705280122485	-0.27607729170160833	3.9980179531198754	0.0001185378146188435	0.0009080232495951908	0.9917376134799927
TMBIM6	0.3453055347288636	10.127771438700242	3.9973823098990118	0.00011881435031968894	0.0009090166298707673	0.7943012097168465
TRAF3	0.43519640409596505	3.213960964291907	3.997312838732455	0.00011884461102356657	0.0009090166298707673	0.928112938592303
ATR	0.3113688928375389	4.624221802512377	3.996384176451566	0.00011924983220424602	0.0009116631908881708	0.7309560290971335
RAB8B	0.36944273255339155	5.821583025645946	3.9960001183064446	0.00011941780162119528	0.0009124942389883592	0.6436641577443654
ACER2	0.6583346739728203	0.3511153904441177	3.995271232312165	0.00011973720524476221	0.0009140276396398631	1.008641047288707
MUL1	0.29544947018530543	5.826625316211379	3.991970076518533	0.0001211940539470532	0.0009242322182381269	0.6296335079452415
SPI1	0.7066452120892768	5.146693637113648	3.991107306784455	0.00012157759148170146	0.0009262543781029306	0.6606203308465393
PTPLAD2	0.71869578883117	2.820559409686673	3.989212155805504	0.00012242414441188107	0.0009317669557635852	0.940666699305412
LAMA4	0.7652763373833871	6.275127204022973	3.988995266378484	0.0001225213862762052	0.000932046336212812	0.6141912782647845
GADD45A	0.7860114054757315	6.219048643652208	3.9882458358045265	0.00012285796045392313	0.000934145193634101	0.6114940331673537
TBXAS1	0.7428879012282419	4.5781017859256785	3.9866575882034296	0.00012357417695476399	0.0009377385917065062	0.7031398178529233
CD2	1.3199638458584413	0.4105832939849662	3.9864951950151757	0.00012364763229849132	0.0009378337903940251	0.98229254290451
PDE6G	0.7727733297115935	-0.9443219211921315	3.9863155527183687	0.00012372893856386812	0.0009378561216512967	0.9140464065147071
GSR	0.45196944678990825	4.998789854668057	3.985955389646262	0.00012389210268307568	0.0009378561216512967	0.655397157075714
GAB3	0.6339995488373011	3.1450462414636684	3.9859507123274356	0.00012389422299400777	0.0009378561216512967	0.8977328783323184
IPP	0.47752412106738396	3.597735352120861	3.983757971726428	0.00012489206037072912	0.0009435540007498118	0.8309114162459155
ASCC3	0.4391524720123474	5.530200189410591	3.9824835421816727	0.00012547553271112722	0.0009470327338986401	0.6073042572603047
WDFY1	0.29071421817463605	5.4871869533772655	3.9818274804777998	0.00012577691263736265	0.0009488422948934212	0.6070903280498747
TACC1	0.4943441823893444	6.830781583209321	3.980760484489973	0.00012626854484524766	0.0009520846155642891	0.5958781683076282
CMYA5	1.081673977959131	4.0085365122125225	3.9772891587515606	0.00012788074389586207	0.0009632973648554737	0.7485914996820915
ZDHHC23	0.9495461744119313	3.2399321918157495	3.9767779012966304	0.00012811984472787087	0.00096415505829669	0.8556621030617739
NEDD4	0.5218071270355593	3.973053098654718	3.9752443691301607	0.00012883960057928607	0.0009690978652268039	0.746849186314968
FNDC3A	0.40823468930700724	6.795592322317295	3.973682952891924	0.00012957641341122437	0.0009729126060514021	0.5705451994792199
SRPX	1.0751533571654912	6.219470263091582	3.9722752875294747	0.0001302441234798837	0.0009769304947414331	0.5565288711862575
NCF1B	1.0362783604629415	0.581949816771069	3.9720950012826655	0.00013032987737580224	0.0009769304947414331	0.9402547942767985
TMEM87B	0.46643070362972505	4.251556141699281	3.9719717612113006	0.0001303885280699906	0.0009769304947414331	0.6955262796237136
MFAP3	0.3263906076726073	5.445434176142409	3.971688448521713	0.00013052345394959938	0.0009774657687071895	0.5743548394041902
GPR107	0.3163131916012887	7.098802376113002	3.971163356458225	0.00013077387863304684	0.0009782636782223067	0.5715432849611011
KCNK13	0.7385487300840352	1.7642188975660267	3.971065478777934	0.00013082060878481065	0.0009782636782223067	0.9353429356471956
LOXL3	0.4980234003734898	4.8435880337439166	3.9703104104013267	0.0001311816410235105	0.0009803396830561659	0.6168638467916594
FBLIM1	1.2544923565827575	4.163224769677969	3.970218674185385	0.00013122556905752797	0.0009803396830561659	0.7020108793841056
FPR1	1.2373947661452958	4.651307259785208	3.9694765822666827	0.00013158143812666518	0.000982521533868217	0.6354637865294439
ARL5A	0.3092531449856839	5.756149419147839	3.9688344570267033	0.00013189011241194427	0.0009838721224838692	0.5519555567060861
TMEM64	0.47218552205944153	4.712804331606066	3.968667849174768	0.00013197031501167237	0.0009839936756584598	0.6255377876757109
TRPM7	0.45275147503721413	4.760958696352738	3.966810348676959	0.00013286765088354468	0.0009889209863549896	0.6137468749718993
CD97	0.7775252216838204	5.7067746604673575	3.9662830400035523	0.00013312344788419422	0.0009897159474036399	0.5447343882351019
PIGN	0.3764931430485934	4.532736894929473	3.965003436415083	0.00013374614044880703	0.0009938655040976263	0.6346475016110489
STAT5A	0.5169166661589397	4.564052743368951	3.96445330107272	0.00013401470701939822	0.0009947357220006475	0.6288594958772018
UBR1	0.3848130114669308	5.021080874069865	3.964366631492384	0.0001340570645678602	0.0009947357220006475	0.5793078910944267
RC3H2	0.5960684855681491	3.7952379577050017	3.963676504109709	0.00013439480350245695	0.000996018438480994	0.7338934393266028
OAS2	0.9774907375497364	4.959740037657095	3.9606915633781505	0.00013586497823740268	0.0010037970585034977	0.5723587075225538
ARPC2	0.3403187473608984	7.669250809578736	3.959142988510729	0.00013663373984318839	0.0010080048539679348	0.5533515293587508
CXCL9	1.4043153706374323	1.4902317687248474	3.95888574438267	0.00013676184581015886	0.0010080048539679348	0.9004096928355105
PPP1R2P3	0.42025135734440755	1.349717726830244	3.9583413884131984	0.00013703331011168468	0.0010090396345239642	0.900100607835804
PRDM1	0.5828456450252335	3.1623259193011743	3.9582049002324795	0.00013710145593275738	0.0010090588513368382	0.8024684923084742
FES	0.5550067517135853	3.83931903352286	3.957586072859894	0.00013741083043523466	0.0010108526307746335	0.7067104858916169
SPRED2	0.5171205322472838	6.46472247496758	3.9528271520164506	0.00013981237440373635	0.0010275375315963382	0.4917241501667533
SQSTM1	0.4626469944483329	8.6260650461846	3.9506790795297793	0.00014090946355336858	0.0010338663980630888	0.5683119905204386
PTGFRN	0.5506802702289377	7.027369197944902	3.949808215767621	0.00014135657994536607	0.0010354268608081833	0.49589701888612403
CD300A	0.8367254646718068	4.131710546992853	3.9492804937817	0.00014162818050388753	0.0010369230124671214	0.6353215086222646
KDELR3	1.1661089721432485	2.4769439285034043	3.9490089388392065	0.00014176813476043327	0.0010374543587958133	0.8323742873047504
NLRP3	0.7666099986463628	2.6723408945313354	3.9484646950668885	0.00014204902542322003	0.0010390160781193914	0.8167451354788442
CCDC75	0.6608833985386546	2.513778595808849	3.9481039075388704	0.00014223552504770054	0.0010398862199237633	0.8269631108550612
CD302	0.5364840870980379	5.7081847577939335	3.9476500176459086	0.000142470483686202	0.0010406157672279185	0.4808577365002584
ITGA8	1.5460184608165584	-1.0885462119512586	3.944332990907134	0.00014419884915207564	0.0010517063831362054	0.7750533779188267
EPHB4	0.7616589742577933	5.161527114535852	3.943732343621515	0.00014451395538989489	0.0010530437156356892	0.4970688467113984
HLA-DPB1	0.8895617919617562	6.9524799111068685	3.9421517135831805	0.00014534631670314933	0.0010576073904907325	0.46725506758871127
CSDA	0.6614101067834399	6.050995918435654	3.941402600549295	0.0001457423975562892	0.0010599885192131245	0.45175651768590885
ATF2	0.5557254186802982	4.4396930082547765	3.94105122288198	0.00014592853748403168	0.0010608412141839638	0.5649228890203908
ESR1	0.7504338055519871	-0.41218281594852896	3.9402424444263064	0.00014635784540446115	0.0010631377279377338	0.8042570733064132
NLRC4	0.6829977231116506	1.426847690182928	3.9401959890929237	0.0001463825409643434	0.0010631377279377338	0.8405439933813854
WWC2	0.48912935245563816	3.982998776983568	3.938679687598446	0.000147190791789818	0.0010685038289428702	0.6212845769186943
GJD3	1.1313526789543118	1.563150692894046	3.937946497758313	0.000147583138786138	0.0010708471196466385	0.8313387225452091
PKN2	0.32728111230304346	5.63877800736655	3.936919790084536	0.00014813423268119914	0.0010743395104062285	0.44666383839544377
GPC4	0.6972655788335897	5.280034945267576	3.936670862675301	0.00014826814219241855	0.0010748044187084125	0.46440324115464016
TMEM22	0.5858432531027482	4.412467732499433	3.934336562689764	0.0001495295061383872	0.0010829284129881221	0.5456967493889788
CACNA2D4	0.8054706614764073	1.401617528428558	3.9339357871181324	0.00014974709746845907	0.0010839943863290382	0.820586084912609
RBM43	0.5082397233598264	3.671011981292748	3.9335275970320738	0.0001499690250636852	0.0010850907325684026	0.6504140868239352
USP25	0.35005728430555827	4.710287614843155	3.933311797681	0.00015008647919607216	0.0010854304932747408	0.5052387159740173
CTNNA1	0.2810549539428937	8.680927577263247	3.9322870065478686	0.0001506454469640467	0.0010886424366897177	0.508200381140167
MPEG1	0.849392952283377	3.42412167418571	3.9288274268235264	0.0001525471763511148	0.0011011574656718775	0.670374682397048
FICD	0.5963943442162947	2.598240638719391	3.9284798379044434	0.00015273950779688084	0.0011018581486013754	0.7561647028281575
COL5A2	1.0037845511816528	6.406296975039724	3.928393403051729	0.0001527873707387112	0.0011018581486013754	0.4074755704740811
CCDC46	0.5431588135706069	3.3117160444259097	3.927423882827402	0.0001533252205059246	0.0011041854163375685	0.6808935406820682
COL1A2	1.407346109488219	7.535737270071313	3.9268977731659036	0.00015361784044233103	0.0011057755443153675	0.4375112281985363
CYP2S1	0.7466142144854503	1.3384961014522314	3.926056026814132	0.00015408712524273482	0.001108117453228579	0.7958171856683895
MALT1	0.44228981166461967	4.224995692047961	3.9253000633272093	0.0001545097510905548	0.0011104232925201998	0.5406980222068691
SERPINB9	0.5359393011703242	4.183666948117453	3.925224603257102	0.00015455199817307193	0.0011104232925201998	0.5463447396800323
ROD1	0.35117867810738	5.229933156311896	3.922975520263975	0.00015581624392482392	0.0011184628007974422	0.4212349882627686
SNAP23	0.38616822320437016	5.543297055935294	3.9226080191651986	0.0001560237581892276	0.0011189090846947078	0.40181712719743423
NBEAL1	0.9815887712226485	0.49155423526510367	3.9217197571612568	0.00015652641673889335	0.00112190015997088	0.7782613272957741
MANBA	0.35441253069519796	4.952374196327726	3.9210121217790057	0.0001569279662895991	0.0011233007424272233	0.43781004673716595
USP6NL	0.2842696052640594	4.4568487964119585	3.9165366413358305	0.00015949045391140172	0.0011395241386885626	0.4795713370794248
AKAP12	0.9897867815075205	6.850702296535101	3.916213139800108	0.00015967721784823448	0.001139935368561863	0.3757130184551585
DFNA5	0.4028626809981892	6.186588552538698	3.9135460478541404	0.0001612249571846528	0.0011492503082278236	0.35584440347829105
ARNTL	0.6633619516224645	4.917558533856249	3.9132391385510052	0.00016140397535605781	0.0011494620761134237	0.414825590383618
TAPBP	0.43643692115884924	7.30987393261519	3.9128819301063023	0.00016161257154939578	0.0011504155174045525	0.3804862451211415
TRAF3IP3	0.75878182085428	1.511906855765311	3.9089719735285327	0.00016391272125829934	0.001165172746636212	0.7384904947124626
DCN	1.146040017901309	6.665907369129318	3.9081979897061845	0.00016437172918726855	0.0011677018781696298	0.3435043763471599
SRXN1	0.500715971910064	5.683728074424456	3.9079272106641967	0.00016453260298037513	0.0011679614975052264	0.34636143351960236
FAM70B	0.6947251244047079	1.643413705989683	3.907055375825447	0.0001650515939808533	0.0011705662793750338	0.7298171783302578
STK4	0.2614097614328408	5.478062641358847	3.9007025957966768	0.0001688807468486529	0.0011949709831014287	0.33056275961073656
MS4A7	0.8632663267021741	4.870189080022436	3.9003702037975074	0.00016908341225057387	0.0011953617372628764	0.3760625734318115
PECR	0.3609070330750983	3.2288568425488937	3.899637727356554	0.00016953083563408662	0.001196820851104095	0.5989421737224596
GPR34	0.8385198056919076	5.093312123735476	3.89797654016157	0.0001705497384395837	0.0012023600378911494	0.34707287457179614
SEC14L2	0.7190309632636582	6.610887238696827	3.8969683605660097	0.00017117095924341734	0.0012061873041056736	0.3041739922750999
LOXL2	1.1431357067528198	5.014449727941349	3.896356991919529	0.00017154872346171108	0.0012077438020758873	0.3484997068585578
TFG	0.24347534588683484	6.709056546723828	3.8956477809111574	0.00017198794072365045	0.001209177316585409	0.3020196546040266
LPAR5	0.7215725480274342	4.11926355724731	3.894250596210776	0.00017285636290519536	0.0012141740053153707	0.45131969109713577
ATP6AP2	0.2808638283180436	7.844751127917371	3.8930655056601347	0.0001735962343753268	0.001218259444246539	0.3365415507929148
TRMT2B	0.36552114101772615	4.022785661449358	3.892597705749878	0.00017388912018925564	0.0012197588991134257	0.46012300659989425
SPRY2	0.6111401216462813	7.010267114952597	3.891916165944157	0.00017431667048905608	0.0012216448682385054	0.29839885667346877
CHST7	0.6747026311978868	4.061240376099957	3.891714830713545	0.00017444316581939222	0.001221975170209819	0.45141613420285864
MGAT1	0.33405780114159445	7.063637975475845	3.8904525856660825	0.00017523820901627546	0.001226986222930238	0.29528610143255474
BARD1	0.8799164589122572	2.511372680032096	3.8867766316452825	0.00017757329523615756	0.0012405154386348086	0.625350866897227
GPR77	1.054899580358332	-0.7955550396817349	3.8846290792743954	0.00017895119084714899	0.0012461833946058585	0.6125185950489973
IFNGR2	0.42861449343584823	6.623841280243097	3.8843639426829557	0.00017912201106978434	0.0012468090435992175	0.261811995521402
REXO2	0.4786344067943018	5.0181331052361875	3.883080539033043	0.00017995107301041312	0.0012514483609491107	0.30333622124686155
IPMK	0.9739699818335874	0.018525099023962616	3.8828375822585715	0.00018010843124873722	0.0012519772080978812	0.6441471405728425
OLR1	0.8679831222312426	5.044522724414729	3.880411708182872	0.0001816868334318349	0.0012612408360459704	0.291973216411483
IL18BP	0.5573039421639301	4.413942519132589	3.879614823505496	0.00018220820039450023	0.0012637205682315856	0.36077603708307926
APOBEC3D	0.7886358352565728	0.35744275183767044	3.8774720144054764	0.00018361723140467774	0.0012717744093287554	0.6364392045491103
LILRA6	1.2325979278693913	0.8063553901556313	3.8757699106806793	0.0001847438680694259	0.001279002399579564	0.6367726339386639
ITSN2	0.31961701958963395	4.555473059361808	3.8750739808127714	0.00018520640537831443	0.0012795713278648843	0.32716494568635035
HIATL1	0.27450756779968444	6.133898419025209	3.8750561482623604	0.00018521827195775394	0.0012795713278648843	0.22573825313070106
TFE3	0.33572304873456726	6.779851850073271	3.872767637000336	0.00018674718009699777	0.001288815030010522	0.22660019664538478
SETD7	0.46326436850024155	6.277307556229223	3.872401267674234	0.0001869930584810551	0.0012899337461616512	0.21662748092552864
HMOX1	1.039385797340806	6.424759559475519	3.8716437306449114	0.0001875024370632685	0.0012922896255430371	0.21532571029150294
COL6A3	2.0185496183399243	3.7397890157727605	3.869690399023714	0.00018882199436125985	0.0012990581980251645	0.4264457019245933
HLA-H	0.7302375317842111	6.055434529711436	3.869481944659937	0.00018896333558358658	0.0012994499678340699	0.20763837018100695
CYBRD1	0.7009556686710194	6.71068961428456	3.8670526688142157	0.0001906179445922445	0.0013096584082493477	0.20549129080349626
TRIB1	0.5144865145820603	4.9610921105667245	3.8660964322774167	0.00019127302890762903	0.0013135730714053365	0.25147331307101783
SLC26A2	0.5769584881108747	4.851096497673644	3.865198145984755	0.00019189036769190644	0.0013172251410398055	0.25954929809056804
ELK4	0.5287212815379856	1.6954797080713195	3.8622286154277283	0.00019394469271758724	0.0013277752039896357	0.5843121603930594
NME6	0.3407969283382344	2.791097046771691	3.859461449781659	0.00019587787354588464	0.001339223631876548	0.5135074213221413
LOX	1.5137205595444496	4.087434008408699	3.8567796175441735	0.00019776895126558005	0.0013503541209029428	0.33065818427881233
FAM86C	0.30214308325817507	2.7279796465770407	3.854868116513233	0.00019912743982271956	0.001357823379517455	0.504092768873309
AKAP10	0.4310302128675012	4.434794723012211	3.854108840381185	0.0001996695147844475	0.0013609170071430447	0.2725486359050242
SYDE1	0.4993911771981816	5.283568829225582	3.8539131506140336	0.0001998094525750348	0.0013612682041140756	0.18419374977467218
POLK	0.3284222830001964	4.293727106354822	3.8534708204400268	0.00020012610737705287	0.0013628225012315273	0.28962949282112493
UGP2	0.39570135302850673	6.611399566767651	3.8506785954352485	0.00020213606467017956	0.0013740790232789203	0.14806996507850823
PPARD	0.3493342118404241	6.382006185518174	3.850529570458774	0.00020224387775351338	0.0013742052011345303	0.14377042529531714
LZTS1	0.9351325604040683	5.715314294198479	3.849210216524321	0.00020320076535732665	0.0013800980080312124	0.14711341910651843
LOC285033	0.3626127661528912	1.0706248645309113	3.848966145027564	0.00020337825515323073	0.001380694442060976	0.5518935646645247
VCAM1	1.146333829302268	5.4717692926543915	3.8474784624351988	0.00020446330189803784	0.0013868376472793342	0.15146806757728104
METRNL	0.7175606177691116	4.1892195472647495	3.8452410414789013	0.0002061055625296569	0.001395828269878641	0.27717556305392677
UPP1	0.8536283890212566	5.014404840790596	3.845055814216446	0.00020624208053347456	0.001395828269878641	0.1759240946739684
KPNA4	0.2698333493710656	6.73438556504877	3.843811710914577	0.00020716125636795354	0.0014008176830467196	0.12801730097355968
CCRL2	0.6366320121009994	1.8168948649961203	3.8427524217428153	0.00020794696115823113	0.0014042542449480217	0.5182790852590458
TM9SF2	0.36644691274338914	6.940965564760779	3.842512258783008	0.00020812549113277817	0.0014042542449480217	0.12977150321921904
ZNF701	0.42775812616067577	2.1507734983497753	3.8389264518990758	0.0002108084974690707	0.001419667513728266	0.4919291445643905
TLR5	0.6908958197180577	2.158461307283262	3.8377417381455188	0.00021170215188769058	0.001424640748520442	0.487719557309946
COL4A2	0.9626730097885261	8.241610418996139	3.8371963433946235	0.00021211476631474724	0.0014249262901169996	0.16744688212591985
CTNND1	0.35148270723201147	7.843529246330531	3.836798856608103	0.00021241596442833963	0.0014263273459673553	0.1474055480414478
RIT1	0.2956423180350969	5.3697578863813975	3.8361388494788478	0.00021291698885206136	0.0014284456981939822	0.11914381938245988
SLC15A3	0.6712123937284913	4.9277982295717075	3.834656337987185	0.00021404649887563342	0.0014353980588798466	0.14939638027541413
FAM168A	0.8742466942986562	4.392513930431916	3.8345296802601774	0.00021414326220376616	0.001435421771071566	0.21291756495746483
TLR4	0.6904229003990112	4.9412455003263736	3.8331735823873045	0.00021518190104857034	0.0014405024914977554	0.14311922162335833
ITPRIPL1	0.6194877913220243	2.6138225547592993	3.8329349228460705	0.0002153651867137631	0.001441102903012521	0.44224183947305384
CXADR	0.8983802959849188	3.1396268382119783	3.8324415810777803	0.00021574453453066702	0.0014430141608030756	0.3883730513977319
TTC26	0.5586887751924787	2.9257249400429526	3.831487203999672	0.00021648019537802053	0.0014466777639910514	0.4091524253468153
NSUN3	0.283588292599235	2.212199281063639	3.8301600439963708	0.00021750717919945375	0.0014529102117717958	0.46044569794890844
CD69	1.00106919404806	1.4989426980506109	3.829758322561356	0.00021781895306670335	0.0014537947227778263	0.48533215399899277
BCL2A1	1.1925244663900716	1.7423198981713448	3.8297461126636234	0.00021782843576335944	0.0014537947227778263	0.4791177034825358
TXLNA	0.29732953888283653	6.672668032011087	3.8282686988313563	0.00021897876060647322	0.0014602061399124591	0.07440755786970854
MAMDC2	1.006930997168713	0.9800366416203712	3.8263743814310995	0.0002204621536633301	0.0014669212532213889	0.48120727645013783
PLEKHA4	0.8699617056885733	6.055494432856391	3.8241013245534847	0.00022225475703578914	0.001476934179577059	0.05536806151991236
P2RY13	0.80090518129047	3.3000748404756854	3.8234699102940577	0.00022275516744137052	0.001479620928858836	0.33833340545784996
FAM63B	0.8514590899315873	2.8864239913544956	3.8223052731481713	0.00022368098444339987	0.0014844897058082017	0.38323097109065607
DHDDS	0.2364504895961872	5.351541000170746	3.8202301361716495	0.00022533967975554633	0.0014922817415897406	0.06712024907553982
HMBOX1	0.6133394139886927	1.8411625957404294	3.8190826379607214	0.00022626191700938824	0.0014971013047673186	0.4418179627524248
STT3A	0.33220253029336444	6.731994526541379	3.81615720144712	0.00022862935563529085	0.0015108893728316276	0.035490170919151076
GLG1	0.36767145181114014	8.019575453354337	3.816143941083586	0.00022864014020248702	0.0015108893728316276	0.08675647702566813
TTC17	0.3577092671379738	5.274276848989211	3.812205943792792	0.00023186440136876302	0.0015289148556209182	0.04541421706329274
ACPL2	0.4515843600809655	5.8859408953409424	3.811078097893219	0.0002327957749388844	0.0015343992066498302	0.014909606010685472
ZNF134	0.4347958107458023	3.8885706502310198	3.8074688571848863	0.0002358002676369842	0.001553537321697324	0.19758044452830514
SLC4A4	1.1185172843857378	7.350609093506197	3.80719028993361	0.00023603368695090428	0.0015544100419089277	0.026971685681837165
C6orf150	0.7559981784965921	1.0146544333311216	3.803030021006155	0.000239545962435017	0.001573502211438548	0.40783076150294395
SEC31A	0.3291682810890464	7.097621754989109	3.802898990865134	0.0002396573873921252	0.0015735628118023672	0.002922266466787171
PLA2G15	0.3606579676129611	5.203613149846817	3.8023727152252147	0.00024010541684874287	0.0015758325248167494	0.017810523760726227
TBC1D2B	0.4134670781475096	5.406639244648587	3.802020341022014	0.0002404058456855571	0.001577132000860896	0.003215082343491993
DHX36	0.27986736990649863	5.513043688958332	3.801332496375767	0.00024099332228017903	0.0015796399247117567	-0.004648160253381661
CAPZA1	0.4025264232443524	6.79682272559398	3.799172597214374	0.00024284694736095527	0.0015904357501134105	-0.019261780261365935
HIF1A	0.6223255597622863	7.971833472630031	3.7970034272548565	0.00024472217539307523	0.0015993155070149318	0.020933978523212993
PARP8	0.4558385207826765	3.8386164963733	3.7964153718255598	0.0002452329126442155	0.0016019733372859507	0.16895266756333882
SMAGP	0.934200337281732	1.5517528428621679	3.795588834638601	0.0002459524903131322	0.001604827442374382	0.3759842483183604
ACP2	0.30080775253189884	6.116158908276823	3.795453753659744	0.0002460702816861824	0.001604827442374382	-0.0406323995340383
IDO1	1.7059181302700592	-1.3987804146433622	3.7954348803215328	0.00024608674361537415	0.001604827442374382	0.30799986711917704
LTBP3	0.5202090007092917	8.00920826477302	3.7948541976539834	0.00024659374589553276	0.0016074529659413708	0.015577503753719135
CP	1.3089154003932464	4.942281165647683	3.794585744871774	0.0002468284715584267	0.001607816896474716	0.014678494933098918
FAM177B	0.9827865758427521	-1.33474919086595	3.7936831906300243	0.0002476191926954493	0.0016117756455217862	0.30713850691680555
KLHDC10	0.6822736498131512	5.14868359507112	3.793612614218769	0.00024768112564283834	0.0016117756455217862	-0.006979908828784076
CALCOCO2	0.2962756178899886	6.336756956591877	3.7927607681183977	0.0002484298096792551	0.0016153183191011365	-0.049528166947556684
APBB1IP	0.7270225290637464	4.990374526040976	3.7918193692851956	0.0002492597051782507	0.0016193555262979118	0.0008958481399750085
MAST4	0.8003676161106288	3.617995558291005	3.791817830714485	0.00024926106366993903	0.0016193555262979118	0.1880106199651399
GBP3	1.206063157278197	4.685020843421298	3.7905892067358753	0.0002503481369220369	0.0016253395422684295	0.02967047533406486
MGAT2	0.34545201982307816	5.082349774679874	3.790538290718991	0.00025039328403329966	0.0016253395422684295	-0.011669827301218128
SURF4	0.36118762387277403	7.869550316373105	3.7893788850866534	0.0002514234245726354	0.0016311943323125736	-0.009125435846051744
MOXD1	1.3802812718371538	5.654682119210843	3.78801698020178	0.0002526386357929315	0.0016371536512221239	-0.054879238934253394
PCDH12	0.8910028754460648	4.183344994648266	3.7876978296067527	0.0002529242168533514	0.00163831475258353	0.08752629632842002
MEFV	0.7822047234504226	-0.9812255726726039	3.787400588598896	0.00025319046897865943	0.0016393497270245666	0.3100227983210351
IL1R1	1.0953804278356416	3.3231060968521033	3.786982159524047	0.0002535657264857464	0.0016410893193362912	0.21600277207597518
UBE2W	0.3506862740085639	4.800416533596355	3.786037053287962	0.0002544152686778587	0.0016452044904800463	0.0012771128589150749
ETV3	0.8498339586115748	2.127086103050928	3.7856534198405596	0.0002547608829995802	0.0016453663236344533	0.3225925462518022
C2orf49	0.39544550582639104	2.6893299059274836	3.784426381407135	0.00025586931907273296	0.001651139943739677	0.27917997799281125
TRIM6	0.8199431780166375	1.5923359053932031	3.784147902314441	0.0002561215188806222	0.0016520750005047928	0.3388616708804033
FUCA2	0.4211286654694888	5.926002514803868	3.783486392985633	0.00025672155152557636	0.0016531607297027985	-0.07762416516077053
PRRG4	0.9084021172951899	0.044905835827466094	3.7829924303700317	0.0002571704797975147	0.0016541587196002956	0.3377863239442105
MARCO	2.1728441568156835	-0.6582719297521494	3.782963720551465	0.00025719659509794814	0.0016541587196002956	0.3131189083602619
CST7	1.0251631211093686	-0.1437205605430715	3.7823760616532622	0.00025773170146640615	0.0016569081450848666	0.3308336928879756
PLA2R1	1.4071832121980108	0.6633865177926598	3.781001279500898	0.00025898767951151495	0.0016622064616251752	0.3400657120613051
TMEM167B	0.23644961552230637	6.1519393878467215	3.7776886464236585	0.00026203799707642876	0.0016789842034897102	-0.09976924558684619
RPN1	0.30426275061290653	8.11854724899246	3.7752430966229116	0.00026431177755697447	0.0016914415789878372	-0.04406881384612138
ARID5A	0.5840598396163923	5.398348142522325	3.7747819412357577	0.0002647426394187866	0.0016928175872560933	-0.08658124133815903
STYX	0.33579697501700867	3.997326812134803	3.7733863674603936	0.0002660506091127302	0.0016983338426653013	0.06874232338150144
CRLF3	0.38306700020096285	3.8093877777675957	3.7726337971432287	0.00026675848585438556	0.001699595596168454	0.09557230277795004
CMPK1	0.2978956644811088	6.867944630109935	3.772589517040937	0.00026680019198149985	0.001699595596168454	-0.10524601886496932
BCL2L1	0.3703839283451531	7.168005800341567	3.7692788358295584	0.00026993604365538153	0.00171814736515538	-0.10586516940570156
LAPTM4A	0.39225407140981083	8.117492880081793	3.769162162285372	0.0002700471925489394	0.00171814736515538	-0.06417175085174431
AGPAT5	0.3704028597664504	7.085853951634839	3.7669636362592276	0.0002721497667573364	0.0017286674747370911	-0.1165306668695969
C3orf57	1.1344005208327435	1.6546198902763558	3.7666180121183648	0.00027248171869952	0.0017294751252721536	0.2818981616674954
COL6A1	0.8675328196941612	8.376204483840489	3.7665973571913143	0.0002725015687413291	0.0017294751252721536	-0.06024530764775449
G3BP1	0.26626748214875917	6.739818470352175	3.7663948007497567	0.00027269630477138554	0.0017299979417243606	-0.1294099223156806
ZNF426	0.5787082864960658	2.592166387028349	3.764935696889873	0.0002741029880880382	0.0017365499468127894	0.2249545051672195
NOC3L	0.2713992694636236	3.940621143398629	3.764855788233363	0.00027418022476468734	0.0017365499468127894	0.04964225763619634
LOC541471	1.053983610384761	3.987685004190792	3.7630829585189622	0.0002758991044502599	0.0017460002101194621	0.03651713196492512
ARNT	0.2864266241677873	5.26530368235197	3.759775350630707	0.00027913347177793566	0.0017628458018723854	-0.12758554037779746
MICA	0.7518076142111565	2.7108455969217315	3.7575926991596296	0.0002812874924516293	0.001774993246425302	0.19113493548062266
ATF1	0.35024147173220443	3.629894402079638	3.756299955955567	0.00028257071669061186	0.0017816303541709053	0.07032982904242946
PLCB2	0.6417851076727761	4.639550693608141	3.753707640305552	0.0002851607250424926	0.0017935537922709388	-0.08628121882136863
DUSP6	0.6882242463037977	6.652821667509649	3.7530480314239836	0.00028582333790249666	0.0017969873146936467	-0.17563522332720805
PATL1	0.3591319934545103	5.735217295130543	3.752331781349685	0.0002865445065863002	0.0018007860277180672	-0.17556509222129613
SCN7A	1.7257429083958367	0.5744524058922158	3.751412603451909	0.00028747252985450856	0.0018036734075671833	0.24863937922728319
SYTL5	1.1142574722680538	1.3379398062252512	3.750917991441629	0.0002879730826074204	0.0018060780256238093	0.24061985210742787
B3GALT1	0.8844540349065291	0.9509566118128093	3.7505386598307444	0.00028835753129128277	0.0018070170570988527	0.24506796209808357
COQ10B	0.32104813512215724	4.778510946166778	3.749433146570201	0.0002894807409584784	0.001811843483145403	-0.11680534425338607
ENPEP	0.979835956964608	3.379576123613474	3.748042262805222	0.0002908997943679429	0.0018192461957283576	0.08163774305075666
TBC1D8B	0.8868070383421813	0.9692898537461775	3.7465845148109893	0.00029239415780327464	0.0018263662668142069	0.23267840528434647
PELO	0.2902607632130465	4.5259503172260445	3.7451593690894858	0.00029386214784967536	0.0018320034070350047	-0.09981170993512212
MICALL2	0.6431947679327461	5.260427267917957	3.745130880363539	0.0002938915642902164	0.0018320034070350047	-0.17540832017583252
RILPL2	0.45418401685703547	3.8993945064049025	3.744634125369228	0.00029440494560383233	0.0018344609257232723	-0.009837490884410549
MFI2	0.8338560714042167	1.9696978937767937	3.744387616136436	0.000294660021617731	0.0018353075861036424	0.19979699772800874
ARSK	0.37714510265611656	3.4865201205174765	3.743632788950778	0.0002954423870908031	0.0018372077681894567	0.051400248075449184
TRANK1	0.5330630649943222	4.328470169303382	3.7430673526240366	0.00029602974444810923	0.0018386325031333353	-0.07984876478782521
APOOL	0.7290406978243316	2.35923409874649	3.7428586999664746	0.00029624676626215	0.0018392236260438212	0.17238561105409822
CTSO	0.5303179171452124	5.919631044771774	3.7422471011505642	0.0002968837676476656	0.0018407456919968018	-0.21356948849815627
IARS2	0.28690159799905857	6.382555102621265	3.7409945954863257	0.00029819235850510377	0.0018475926534821257	-0.22007047952404601
HKDC1	1.0453784340356995	1.2586948292954703	3.739699861059726	0.0002995508268124293	0.0018530269507557146	0.20726367082596298
PDIA3	0.38267933389052455	7.947861896902782	3.73945336024068	0.0002998101269488067	0.0018538861544701913	-0.16988926750098
PIK3R6	0.6868829430213221	1.4509601179950957	3.7389283768170865	0.00030036308031392884	0.0018565597541523736	0.20075406517102934
TCN2	0.5220959911567453	5.6026344781302555	3.7381323196895058	0.0003012033978897527	0.0018595763773058141	-0.21739355712935282
ZNF597	0.527803633883144	0.9747356830277529	3.737511561684144	0.00030186021870271657	0.0018618746059494574	0.20460514038838618
CDH6	0.7575215255451879	4.265115180963999	3.7374282353157318	0.000301948489384672	0.0018618746059494574	-0.0891864487663323
ILK	0.34575032599493927	7.031019099034696	3.736724742426144	0.00030269470302277525	0.0018657287199526302	-0.2179739210600058
RNF24	0.5139390353446691	4.463149769218616	3.7363288851019694	0.0003031153691226105	0.0018675739649383087	-0.12037530241724159
IGFBP7	0.8012589400814125	8.96267954707173	3.734589790386735	0.00030497004094382207	0.001876987895895433	-0.1377933686394286
SLC35C1	0.3341019583255713	4.824118018422742	3.7322756938990533	0.0003074546437377414	0.0018890180166121328	-0.17807749827315789
VAPB	0.24645984682158062	5.7403981488894384	3.7305590457951605	0.0003093101828656348	0.001897389994255848	-0.24724830014036225
TICAM2	0.4617452384403129	2.711088608443381	3.7300872299406818	0.00030982203246835316	0.001899772932662379	0.10330124628582649
DUSP5	0.8723226034819467	3.933747415817662	3.7296550843596754	0.00031029155134996034	0.0019018945127927307	-0.0639224221450565
C1QA	0.8930181615949424	7.520937543524629	3.729156681456	0.00031083389662413404	0.0019044606073703905	-0.22322125738739196
TBK1	0.2895238857281317	4.721819605346201	3.7270179431490167	0.00031317143462037203	0.0019143927910268582	-0.18358354975293345
P4HA1	0.5771283026353791	5.664731041515453	3.7258818112297662	0.00031441995040449753	0.0019203189116929983	-0.25997240420468426
RNASE6	0.7622224484982092	4.156475036353792	3.7255604866141576	0.00031477391616743046	0.0019217184723354188	-0.111713389245649
EVC	0.819735088977994	3.8886539236461366	3.724692138577246	0.0003157323672977441	0.0019260424957541068	-0.0728921959299953
GPR39	0.967874254570553	1.6067289955553417	3.7244072586322448	0.00031604741060220904	0.0019266418904977513	0.15125826211839133
SCIN	0.9865048303477764	4.750687023622298	3.723517626937053	0.00031703315966784555	0.0019298330304400389	-0.1984011429418029
TNFRSF10D	0.8230845311192132	2.316769057339447	3.723425791961491	0.00031713508269564527	0.0019298330304400389	0.11382363614428925
TEX261	0.25581634496528416	7.2452390895458665	3.7233392948357946	0.00031723110995932573	0.0019298330304400389	-0.25383923330317604
TTF2	0.37998007035738146	3.2959385960154366	3.7228555533552496	0.0003177686585042578	0.001932339666267795	0.012493992123368436
HOMER2	0.6216814076585828	2.1854294803564143	3.7227224588343533	0.00031791670888643676	0.0019324767338035796	0.12002772281355956
VAMP5	0.8056018898062778	5.629232284719801	3.718416989652385	0.0003227414588013853	0.0019579394173226674	-0.28303422690166524
PHTF1	0.32205439811884506	4.27144189401786	3.7154261673591167	0.00032613382480181695	0.0019746293749404544	-0.16169938089858427
C1orf58	0.5469364925883551	3.741386880285433	3.713757079916543	0.00032804168731417584	0.0019822833043863287	-0.08494694887890564
HLA-DRB5	1.2387413503574676	5.319802923984858	3.7134317631996696	0.0003284147743501956	0.0019837592313338413	-0.28320324194383595
RAB31	0.42377673379186653	8.91275524021834	3.712899174207677	0.00032902643949906274	0.001985895762041187	-0.2107769921655418
ANXA4	0.5808159100263408	4.953111757244023	3.712532249543874	0.0003294484721657458	0.001987663842451406	-0.2560200754955968
IER3	0.8402230859657229	3.6047442934253016	3.711453057398004	0.0003306927265899443	0.001994389311126272	-0.07079392667525042
TNFRSF10B	0.6670843436499645	5.4668304309774	3.7100934272983745	0.00033226666116366554	0.0020030970172031943	-0.3027648033023178
THBD	1.0356237369259582	3.1377717398819507	3.709013921889052	0.00033352137804702417	0.0020090878942840497	-0.010543127413677134
PLEKHA2	0.2911496148660673	6.072430623090762	3.7062556553485426	0.00033674778403678215	0.002026145225015371	-0.33387581012625933
ICOSLG	0.7000842835642747	4.151932074896447	3.7057162364705936	0.0003373822069293538	0.0020278451034086422	-0.17538427153884406
CD48	1.062755193633569	1.9021646350835868	3.7056795315525477	0.00033742541760946554	0.0020278451034086422	0.08160365497326705
GAP43	0.9775483194188439	8.199822930017161	3.702444766023951	0.0003412542211318487	0.002048456624860458	-0.27858277014518773
RAP1A	0.2982724313243592	6.249519501967364	3.6999849674011736	0.00034419329345884123	0.0020645658682553495	-0.35508442384172856
DENND2D	0.6975548374408582	2.321245115749349	3.69997433283272	0.0003442060520758253	0.0020645658682553495	0.03966968390748171
GPX8	1.0630817372881198	3.7379309326257237	3.698600493646712	0.0003458580672536767	0.002072859735891343	-0.13322959258197198
OXTR	1.1296516628066118	3.9999540463884817	3.6984162186077674	0.00034608022571511724	0.002073384138262903	-0.17543414910460164
LCK	1.1359959982488834	-0.32692722506112987	3.697034788255615	0.00034774996825808044	0.0020825773089341365	0.06942639695296737
PDIA4	0.4543992073038847	7.9121203713254005	3.6952907893109006	0.0003498688648009722	0.002094452142822927	-0.31565938318403397
TAB2	0.3525279039697571	6.672930060400596	3.694722428695234	0.00035056204457940864	0.002097786164162128	-0.36606009106656057
TREM1	1.7295234994193924	1.3879866855070968	3.693142932493472	0.00035249526512300393	0.0021085351970081163	0.06040682609355219
ELMOD1	0.9980058253957593	4.289680959233654	3.692347703186443	0.00035347240709493526	0.002112731013766847	-0.23910408239298508
CCRN4L	0.6334180868793142	1.9711524076086335	3.692249788058899	0.0003535928982863698	0.002112731013766847	0.03640859141369113
C1orf144	0.28733887890315657	7.371106408346551	3.69175278537961	0.00035420509467632403	0.002115475501447386	-0.35164726320140716
BTN2A3	0.6797985940499698	-0.07072369622124093	3.6912124701215845	0.00035487178299411235	0.002118635456673264	0.058452293674900346
CHST15	0.4741014949744411	5.055461903164916	3.6892578033555856	0.00035729357654164706	0.002131440991093274	-0.34134254551281895
TICAM1	0.5058138689048333	4.173456525763768	3.6889969637867623	0.0003576179345357072	0.0021318670974558927	-0.23266790426783324
FKBP10	0.5236093914720179	7.570474042285208	3.688977680582128	0.0003576419245780717	0.0021318670974558927	-0.35197531839766416
NCF4	0.7410678612696366	3.1503451917030034	3.688675077969381	0.0003580185894268813	0.002132728012778779	-0.07699189715134569
OGFOD1	0.2493031279220954	5.6241757098373535	3.687714751720841	0.0003592164494017356	0.002138768627779785	-0.3828769601501021
NEK10	0.9392766844161199	-1.0338469770243868	3.68746908040056	0.00035952349674439274	0.002139665412549618	0.013901030799895686
C1QC	0.8085747545887587	7.935420095148747	3.6873719183273326	0.000359645001472911	0.002139665412549618	-0.3402451209671371
SLC25A43	0.5159843454139947	3.9115713133944547	3.6865247169855913	0.00036070610917196674	0.0021440246648887435	-0.19973323428091305
FAM18B	0.3624591716258987	4.4366024398002555	3.6861086787285924	0.00036122827752501605	0.002145768437134519	-0.27991159823171863
LYPLA1	0.5120608201382426	5.811954266286135	3.6849744360240564	0.0003626555056677473	0.0021528011070324265	-0.3980488561358344
STAM2	0.235062843628131	5.433178017622015	3.6849456255220825	0.00036269182773541043	0.0021528011070324265	-0.3827839123995034
KCTD9	0.493508653124064	3.724699965272215	3.684560248184974	0.0003631780136888925	0.0021548562145540955	-0.17621915381374187
CDK14	0.37266513185651373	6.280237512066538	3.683874930017459	0.00036404412731559605	0.002157500934672145	-0.4073852961058213
NCRNA00152	1.0751394973682262	3.623603378531178	3.683206514053571	0.00036489076622628466	0.0021614287818258367	-0.16446323258768203
M6PR	0.2731107164506801	6.978716294933833	3.6831301194653556	0.00036498764907106414	0.0021614287818258367	-0.3946344338348897
TOR1AIP1	0.3067306536124539	6.58764523711034	3.6822081951426933	0.00036615874915204904	0.0021675302809281427	-0.4086848324793113
NPC1	0.34765097002248524	6.100809665312767	3.6820415937076527	0.00036637075902067767	0.0021679517973256625	-0.4129319124261581
CD63	0.5528934769804206	9.759662519197919	3.680965633311288	0.0003677427860801143	0.002172730497803346	-0.2750071067755906
ACSL3	0.49199735927987387	7.145575625685398	3.6774241495932634	0.0003722932504518777	0.002195747038071999	-0.40715548914968824
MESDC2	0.3394259239511337	6.073255883493404	3.6753238981464236	0.0003750170338233794	0.0022085944623903434	-0.43446022347654356
GK	0.4778997750346816	3.133166151954635	3.673140078325614	0.0003778692240082271	0.002221478595668069	-0.124093464519615
KCNN4	1.1409288461659801	1.3781786050837768	3.672893066320576	0.0003781931268330186	0.0022225341884915986	-0.001638590141772589
GPR114	1.0483352098603946	-0.01746285927645186	3.672506242892059	0.0003787008909542716	0.0022246690644879513	0.0037287239194858657
USP8	0.3607522105584833	6.027822829897543	3.6723493218901666	0.0003789070576410236	0.002224689684909142	-0.443540613417686
SOD2	0.9757714989027253	9.021179742077534	3.6719623469435896	0.00037941592966884324	0.002225473169185211	-0.33833904039387974
IL6	1.4446409580598396	0.16884065287829794	3.6715647705482017	0.000379939417241004	0.0022270719566126022	0.0036382798147016615
SLC25A40	0.7633465981213257	2.9179469486963336	3.671341373180852	0.0003802338641941195	0.0022270719566126022	-0.1039575422161656
SERPINH1	0.7285589172209281	7.08725907984116	3.670638316090993	0.00038116193462225684	0.0022314639952010985	-0.43128458304367
GPR3	0.6026623845332346	2.6623627494152053	3.668467351514707	0.00038404128650739724	0.002246612343599694	-0.08703539069532606
GALNT7	0.44440202975495957	4.758735990272695	3.667929831902796	0.00038475737667110723	0.0022499465737201058	-0.379678504654005
TMEM131	0.3066590592270346	6.28816373685224	3.666713565379949	0.00038638237604283874	0.0022585912847120685	-0.46297524703646786
MID1	0.47503368490031406	5.115866253091763	3.6652333872971874	0.00038836875106874793	0.0022669310769794903	-0.42437475657176105
PLP2	0.8161275384208144	5.642132290682483	3.6649957272539506	0.000388688587315477	0.002267767403901629	-0.45720207542472213
FLI1	0.44586040590020204	4.2355984981436965	3.6647701108212534	0.0003889924465647479	0.002268680568089933	-0.3199876491062934
CUL7	0.4583513251982856	5.070748967835201	3.6631987914768795	0.0003911149448030337	0.002276747374341138	-0.42703450797530973
HK3	1.1878297189019407	1.6420365861371335	3.659662529055583	0.00039593185034911754	0.0022987038837953854	-0.05034045362867179
RAB34	0.7612656428030062	5.790128910341707	3.6575565773017162	0.0003988271141736365	0.0023132231302921127	-0.4862040836754762
ACBD3	0.29346309999620246	5.623492285245242	3.6560191276255876	0.0004009534569507588	0.0023225540041496746	-0.4854591402202866
LOC348926	0.39765105431714454	1.8782158241826024	3.65323435647189	0.0004048322596856372	0.002339790654046455	-0.08000544062056036
NOTCH3	0.6096738314652788	6.860807741882396	3.6513062320192566	0.0004075386701643208	0.0023532754489721656	-0.5013894839787252
FPR3	1.1253197396571268	2.7375177120118432	3.6512456890379825	0.00040762392819437333	0.0023532754489721656	-0.14827155895166655
NDUFS1	0.2687744139830226	6.042889579853892	3.650614400646063	0.0004085139303434944	0.0023566463040460037	-0.5139814693760263
ARAP3	0.6461448231345992	5.552839310817892	3.650379999689772	0.0004088448615852584	0.002357672035141657	-0.5006246204659126
GTF2A1	0.9208080797295544	2.3926501564552267	3.648585998886742	0.0004113860850311006	0.0023705507302484493	-0.1262581123942521
TMC8	0.6211739135084478	3.1507855255050985	3.6470564296754313	0.00041356454732259144	0.002381321366913216	-0.2088676533707945
SERTAD1	0.576244250550201	4.510076568687269	3.646304298520565	0.00041463976021361776	0.0023841659871879028	-0.4179511463422738
RAB33B	0.3253369017183183	3.908974496548278	3.646277612717035	0.00041467795763390296	0.0023841659871879028	-0.32818704965733847
FAM26F	1.0332292293239331	2.071097129318729	3.645334634341388	0.0004160298560192195	0.0023892621011294005	-0.11462684203737084
WAS	0.6429433642644788	3.873807234123803	3.644620800490898	0.00041705601692030924	0.0023933749280651193	-0.3278010555071589
C7orf58	0.8598386878115232	2.4931143413115016	3.644384459607901	0.0004173962930448572	0.002393589575754849	-0.14742416775594336
VWA5A	0.5906057255284693	5.1993022169016365	3.6440273700479073	0.0004179109181158189	0.0023955973217532627	-0.49944845749916755
VNN1	0.9265816224689479	-0.016948121244043646	3.6418261302914146	0.0004210965624998903	0.0024111620789051304	-0.08728179602809671
BCL10	0.31129740295281083	3.9075564988553637	3.640810960215988	0.00042257345750213235	0.002417823680847392	-0.34537784698858776
PCYOX1	0.3372233320327638	6.270808472183149	3.63964837232111	0.0004242708450572477	0.0024244587072202416	-0.5503542135178536
FRMD8	0.3294404924134833	5.62586110709492	3.63786757534575	0.00042688334728655387	0.0024379535972444623	-0.5440082100303689
RAB10	0.21378743981932047	7.818713555872848	3.6371763179739216	0.0004279015484977278	0.00244195705790197	-0.5077008258294669
MAFB	0.755173136218966	5.593837356000964	3.636504140266658	0.0004288938509505823	0.002446713087471699	-0.5470785986123472
CD47	0.31186509301738763	6.955690114329523	3.6361900804856617	0.0004293582282489719	0.002447970456002139	-0.5469639188688191
CSF3R	0.6942269057043982	4.36163891369805	3.6360326216805188	0.0004295912302473066	0.002447970456002139	-0.43037115478653476
LRRC8E	1.2970565178447477	-0.980679236725475	3.6357240388714884	0.0004300482075066052	0.0024496678693966705	-0.1333014096412688
MSH3	0.268220643151754	4.122874266507712	3.6353653659759617	0.00043057994109516393	0.002450883309812288	-0.3969238228492582
C14orf118	0.4319585507128365	3.3460719578770743	3.634799440604414	0.0004314201932683644	0.002454758579361791	-0.27511654066446933
DCAF6	0.3258722763386297	5.406812061896413	3.632715926540144	0.00043452706930369265	0.0024687871904313487	-0.5498445116679429
NADK	0.27159026828013566	5.9962504868031585	3.6326062985496748	0.00043469112862323144	0.0024688083022544795	-0.5712376258887844
TGFBI	1.2620496676591513	6.716760898640828	3.6323800280591376	0.0004350299299961088	0.002469311073785973	-0.5664398284632641
GCH1	0.6624352182058626	1.9925585643559363	3.632332981554913	0.0004351004054803757	0.002469311073785973	-0.15029228201284894
ADAM28	0.878823216349959	3.2639557954474507	3.630333955518507	0.00043810494604220245	0.002484531069691268	-0.27717138898439586
CHUK	0.2650412755842435	4.230386719038475	3.6295661641388013	0.00043926415056518963	0.0024901878226260034	-0.43184523552998577
NPNT	1.2554697229213199	5.1353851652556886	3.6279189694734995	0.00044176087456232276	0.002500658891777972	-0.5460139548752627
MAN2B1	0.48392314874708564	6.469365514213384	3.626948019807873	0.0004432388717801567	0.0025081032373388728	-0.5891978764002808
TMEM48	0.5453851790965674	3.486989197792521	3.625212943070354	0.0004458917002653653	0.0025194108289856255	-0.3271047821570603
SLC37A2	0.6771637807208792	3.6697346680941885	3.6216248100827437	0.00045142549152774226	0.0025441428598289343	-0.3678191060563929
MS4A14	0.7569544377245486	1.2391764601085369	3.6214263789422176	0.0004517334105273564	0.002544946696629969	-0.1550438115353554
FAM105A	0.519130942985913	3.9251572367997483	3.6213174480590506	0.0004519025304384414	0.002544968274016343	-0.4101771187272263
ADAM19	0.8600282723223298	4.6335286314041575	3.6204462209819837	0.00045325730604390846	0.0025516646219956337	-0.5167744029983066
TNFSF12-TNFSF13	1.3314009993047446	2.4900614818430675	3.6186300922431096	0.0004560937906398821	0.0025625162181855837	-0.227181096143668
CXCL11	1.4717020250324835	0.9799218376215875	3.6185728445664815	0.00045618347431620993	0.0025625162181855837	-0.1580762571437475
CABP4	0.8288806023837733	-0.18257606204913526	3.615735739162405	0.00046064902377504296	0.0025810091044630046	-0.16685511720997326
ATE1	0.6002935007134358	2.345039083206762	3.6145718823995865	0.0004624928504197094	0.002589455424695369	-0.22804791282189463
FGF2	0.5034943124271418	5.411807301799318	3.6140880998896603	0.00046326133015706886	0.002592815230980876	-0.6097992639334144
ARHGAP20	0.6440271951040768	3.2286353945709987	3.613383288307884	0.0004643830732324393	0.002597205295517569	-0.32539831013343345
SLC16A3	0.8864429435764354	5.232734196849502	3.6131475230229806	0.0004647588788400328	0.0025983632743282444	-0.6009641900770992
LILRB3	1.0103266753951017	0.7916099907259229	3.6128165043455605	0.0004652870022999154	0.0026003716785523764	-0.17250257003197156
IPO7	0.2701882112693079	7.34965435759436	3.6117546502850333	0.0004669849713598907	0.0026089142249739613	-0.6102608287053606
C18orf25	0.2680846001293684	4.9226422168319885	3.6103866304600234	0.000469181161121284	0.002619282936107473	-0.5822585464236507
KLHDC7B	0.9390553575740787	-0.3123745549978864	3.609403015736203	0.00047076627024293514	0.0026233761356968775	-0.18796231723365153
LUZP6	0.2876530691650512	8.53161322828784	3.6080475684836544	0.000472958895829995	0.0026336882890034114	-0.5662012329181731
MYL9	0.7819033258381438	5.5259539130261475	3.607494886409003	0.0004738557063161087	0.0026377282393886935	-0.6369074947313855
CADPS2	0.9620330706638605	4.0560374678495	3.606067123352921	0.00047617992020730594	0.002647698436015625	-0.47948970364807053
C1orf55	0.3274450352438274	5.001886783656647	3.6056703362184135	0.00047682775090482506	0.0026494828151142516	-0.6051440503179863
IL17RC	0.5458552056287003	4.990812403785892	3.605187931450806	0.0004776164917454067	0.002652908053176056	-0.6056180338848378
ARCN1	0.2530914342164161	7.23647984609609	3.6049407189345892	0.000478021166981443	0.002653241495318413	-0.6366636849713485
SIPA1	0.4230019622861132	5.567730307594713	3.6038116633461463	0.0004798735046073736	0.0026606454268778288	-0.6506172186620454
VASN	0.7772384168716657	4.4529527656499575	3.603063886952829	0.0004811040478511423	0.002664589577253251	-0.548168640149723
CLTC	0.25206560732024386	8.92148217771099	3.601468983053829	0.00048373860607548824	0.0026762929636163463	-0.5685649525507461
ZBTB7B	0.43188477641533396	4.606934773900166	3.6003021245632363	0.00048567473066227137	0.002684111208904161	-0.5775108727128053
DPF3	0.6939072800432715	3.797795232341579	3.6000680992970224	0.0004860639213928067	0.002684966110823356	-0.4566921921774272
SNX2	0.22265705141477543	5.912515785435753	3.5999994247131455	0.00048617818516435133	0.002684966110823356	-0.6739858482534142
SMCR8	0.3712740665266274	4.922163429259537	3.5988506694938667	0.0004880933051444529	0.002692645152027639	-0.6189508365465697
EPAS1	0.45743643176319004	7.672108840204548	3.598397955494493	0.0004888499946783149	0.002694897446976764	-0.6385049893620893
USP12	0.7428958008125521	3.111560242082445	3.597556601039184	0.0004902592257707435	0.0026987920268831383	-0.35892309032031466
UBR2	0.3589014231701295	4.3975879494453265	3.596432402960951	0.0004921482045541655	0.002705227451402448	-0.5614822997052586
EEF2K	0.3416327627317095	5.267002135319656	3.596290812841745	0.0004923866044765472	0.002705227451402448	-0.6572145449276805
NFAM1	0.6696505835357747	3.632849746560631	3.5962338965202703	0.0004924824671222357	0.002705227451402448	-0.44187596116012084
PIGO	0.28756590502355106	5.262373314051264	3.5961171907787555	0.0004926790866995905	0.00270534233163823	-0.6574352534182113
DNASE1L1	0.5017467001682046	4.013766579747562	3.595224092526606	0.0004941861903584482	0.0027107177673491366	-0.50703312085599
MYO1C	0.42200979323170174	5.508783293239132	3.594151815814838	0.0004960014173018668	0.002716803209604	-0.6786034316698011
LILRA5	1.4112267433441934	-1.3068603239437193	3.5937900060766763	0.0004966153361580931	0.0027182318986228794	-0.2677174651417822
ZNF813	0.5673182894453662	1.2578464727889576	3.5932568306185604	0.0004975213381899105	0.0027207053429805883	-0.2406141648844713
SLC11A1	0.9080330466383346	5.10257512711018	3.5927956731386357	0.0004983062235126788	0.00272071663951231	-0.6553321997089689
CAB39	0.1985632975387066	6.700023361879046	3.587955766502969	0.000506614628759926	0.00276118422620056	-0.7088538095874046
EXOC6B	0.7397486895725933	2.7899990281888796	3.587736910410408	0.0005069934050968693	0.0027622708628013085	-0.3514263614503017
NAALADL2	0.5290291964315523	1.530322185989926	3.5868483710289087	0.0005085339605923795	0.0027696842558333455	-0.26840478857314665
CTNNB1	0.2841495498743729	8.762879109967338	3.586588692924137	0.0005089850272530521	0.002770181146912423	-0.6232481173760416
C7orf49	0.26833794546473033	5.216936762746393	3.586112937839869	0.0005098124059208174	0.0027737037505168993	-0.6858744051277235
YME1L1	0.2616870743813875	6.2788401757836025	3.584090581915084	0.000513343666305658	0.002789860177186429	-0.7279863228450951
SNX6	0.33147408482036766	6.062363998348235	3.5838907376472244	0.0005136938693973102	0.002789892242366979	-0.7278262615851236
BBX	0.36126343735055677	6.195271816543543	3.5815849998258145	0.0005177507670312331	0.0028099430948113836	-0.7360574270632974
ODZ4	0.6086192009385263	6.103353281613098	3.5804955453533927	0.0005196781575912553	0.002819409652019929	-0.7390158304152523
IL10RB	0.3860616844265028	5.093729190004031	3.5803739690250267	0.0005198936625081679	0.002819585319351272	-0.6939981492284293
PCDH18	0.6922784943414726	4.620001314197989	3.5799023002629595	0.0005207305374083505	0.002821142886867126	-0.6438516987772491
EML4	0.32914406037832933	5.419948518170054	3.5793343764991734	0.0005217398857338467	0.0028256169611832705	-0.7209483875029425
SNX12	0.38179866179477395	3.527754863219875	3.578950366696257	0.0005224234186973112	0.002827723893695102	-0.47896182955687827
HK1	0.3773636556944542	6.858479476764803	3.578703357168467	0.0005228635399980487	0.002827723893695102	-0.7336866826235298
MPZL2	0.9950735361516145	1.7976071956832278	3.5784161699301116	0.0005233756904908959	0.002829499826716406	-0.3049957157832974
XBP1	0.492877044582797	6.114646494303971	3.5782486342103064	0.0005236746814189829	0.0028301225236251593	-0.746243101470899
PAPPA2	1.2228961115448012	-0.6458265248870055	3.577518984156737	0.0005249787276029751	0.002835179750579799	-0.288638197724957
?|57714	0.5568198564663427	3.6424495453448382	3.5759141965417935	0.0005278576446840187	0.002848997525329863	-0.5071847368060238
C14orf174	0.7631358135872269	0.6028370856247185	3.5758865451016586	0.0005279073806433786	0.002848997525329863	-0.28045350756529874
LILRB4	0.7205312741763246	4.942287270740226	3.575296389993666	0.0005289699345411968	0.0028537316335426797	-0.6957485429067738
RAP2C	0.3336046070575538	5.202421930818263	3.5729972819759124	0.0005331287047833826	0.002873147591021961	-0.7263441321465995
TMEM86A	0.42654637759881986	3.9218879725707185	3.5722292957364012	0.0005345247570629672	0.002879663290587301	-0.5645374621398691
VPS13C	0.4202896636417641	5.702026680511334	3.5718882640081713	0.0005351457945744157	0.002882000629262777	-0.75745966663409
PPARGC1B	0.7061975730738081	-0.7705530398338674	3.5700128178374393	0.0005385732881122307	0.0028974189088273993	-0.3139008870144382
SIGLEC10	0.8168380183219757	4.784801181670597	3.5642742724676695	0.0005491901248218388	0.002945273546458325	-0.7134088497615325
FAM20C	0.7343304005614346	7.228369138851745	3.5636079204632676	0.0005504356711276754	0.0029509254973373324	-0.7682507986783085
CD40	0.6746554971842316	2.8125211695158954	3.5628946188331256	0.0005517719328510099	0.0029570596763337973	-0.43052684076242453
STAT6	0.49638291353391395	4.968476083966233	3.5622728103627064	0.0005529392956594314	0.002961254377484614	-0.7395364197993599
SDF4	0.2845052028626398	7.395914923836065	3.561608680937397	0.0005541886869202899	0.0029648517069185906	-0.7675813881303943
CCR7	0.9818611158092958	-1.1520084319273531	3.5601447955828	0.0005569520401541999	0.002975499848110415	-0.35579707526080373
CDK12	0.3467629475217153	4.9834752691883155	3.55929177736063	0.000558568265702874	0.0029820650440454755	-0.7504160852690216
IFI35	0.6629361221374781	4.943986865339627	3.559028407466042	0.0005590681707232243	0.0029836993499568407	-0.7473189760263148
GALNT1	0.3157497605369537	6.502489284002129	3.5581759435442226	0.0005606891401794254	0.0029902773437279575	-0.8076363515003493
RTP4	0.8154421157849499	2.307625460989331	3.557986068162096	0.0005610507943021479	0.002991170041506292	-0.3987620515747894
HCCS	0.3011900693756555	4.339284223917905	3.5564563673916263	0.0005639724514781496	0.003003626369909744	-0.6792688273013061
MBD4	0.24431432749511295	4.910455068936567	3.5554752298709578	0.0005658539362056182	0.0030078091899751734	-0.7550535176457309
TSR1	0.2570694833401479	5.96285096358362	3.5554356630879806	0.0005659299359198595	0.0030078091899751734	-0.8164452111414446
CARD11	0.648507892454651	2.8446252757548343	3.5546457936271385	0.000567449132621626	0.003014842751889294	-0.4594490669306994
DNAJB1	0.47077283882899046	7.718341146862827	3.5543527106018074	0.0005680138134048111	0.00301576161551513	-0.7758721984748842
AFTPH	0.23727158846473717	5.166653530154651	3.5539718318890148	0.0005687484424487277	0.0030175808988225574	-0.783608036145842
IL10	1.2172685595033488	-0.769351561109546	3.5537198674540758	0.0005692349179970372	0.003019121609507538	-0.36031219751208976
SAMD8	0.6828835216410958	2.1766141584179857	3.5532772917564976	0.0005700903640949703	0.003022256337231717	-0.40348280498864053
NSMAF	0.2657635940857963	5.1881733792204905	3.553109596750365	0.0005704148156131304	0.003022256337231717	-0.7880610809112483
FERMT2	0.48626047810430517	7.075868454894744	3.5520383650306577	0.0005724915227151442	0.003030131308093873	-0.8106364049088262
USP32	0.32312547508694234	5.8429965127734205	3.5496416850374817	0.0005771636508601643	0.003052761501990364	-0.8320441880125173
TMED2	0.3519453013299918	7.571896979980602	3.549129119232446	0.0005781675178305307	0.003057021041221388	-0.7991169610267921
ABI3	0.6120546718004274	4.333548897756139	3.5486898185419453	0.0005790292059333806	0.003059475869511414	-0.7028062120527894
C11orf45	0.6779511255041273	0.9745701123020667	3.547597522737761	0.0005811770027151209	0.0030697709471028184	-0.3700850921206129
RPP14	0.21126986966841077	4.39212485324311	3.5467871962462345	0.0005827752170998893	0.0030771570705373785	-0.7172010148721402
WEE1	0.5450375240548606	5.601934139526139	3.546647373009538	0.0005830514112094145	0.0030775600200176056	-0.8333599407750967
RAD50	0.3443127719474015	5.410468502532149	3.5461420631869274	0.0005840505850302456	0.0030807217737960574	-0.8253249269124234
MXRA7	0.546798454352099	7.294777434565741	3.5441748196482123	0.0005879559314159842	0.003097077480674618	-0.8268545757713204
GPBP1L1	0.1916350077801381	6.122281811631629	3.543483935848349	0.0005893333049669055	0.003102210221051434	-0.8562462260472739
UBE2L6	0.41931855759003156	6.998107898330942	3.5429063744433043	0.00059048709165264	0.003107221377366951	-0.8422044527610986
YAP1	0.7781104248918655	5.857616818172502	3.542459753427977	0.0005913807622450547	0.003110860811850737	-0.8550561496306521
PLA2G2A	2.3424421080803355	1.6417698561114622	3.5412487004152395	0.0005938104600055004	0.0031204435674760038	-0.4100377997335105
OSBPL6	0.45084890613517725	4.541277790096183	3.54097145440347	0.0005943680140806566	0.003121865513400657	-0.7560706635136549
FITM2	0.552427436159391	1.5874942555544338	3.5408117922987854	0.0005946893258949228	0.003121865513400657	-0.40910341424867
HHEX	0.5297805131606435	2.4331562523895864	3.5395908530839537	0.0005971518303691294	0.003131589486441923	-0.4650060064683359
EPSTI1	0.8267398942370776	2.8569200454462718	3.5392515229821866	0.0005978379305054544	0.0031330533070090135	-0.5080987640396346
GTF3C3	0.3060690650504032	4.690552788262482	3.5390617138732043	0.0005982220348150199	0.003133999547481069	-0.7813697129197488
CD34	0.6188774737686646	5.287411840874554	3.5388596073255307	0.000598631280720362	0.0031350768126705486	-0.8403249762357321
WDFY2	0.336733891588759	3.89629749438908	3.5385310159085566	0.0005992972102202234	0.003136532797788621	-0.6656879014515393
CMTM3	0.4188666079167467	6.490479299644687	3.5385213958392376	0.000599316716963962	0.003136532797788621	-0.8698221443328995
C13orf33	1.533164366940771	0.09850961149744686	3.5380411485190044	0.0006002912830285977	0.0031394989418448774	-0.3901933513875049
SYNJ2	0.7902185462303062	4.130836547784592	3.532823486513083	0.000610976343440016	0.0031856426549088813	-0.721532054039228
NMNAT1	0.2955912958285465	3.9024149543456366	3.531949957054917	0.0006127826605815207	0.0031939792230784273	-0.6871822866765607
SEC23A	0.4305312578795082	5.641608166100319	3.5308946123455707	0.0006149716646104899	0.003204128366001866	-0.8845257090934027
NAB2	0.40164974445759416	5.532323837025643	3.5291768799168164	0.0006185503857717332	0.0032207711497218047	-0.8851519217833266
SLC41A2	0.5141963732937413	3.2468693770052504	3.5264689213032536	0.0006242320792856316	0.0032427412984984035	-0.5980143431311555
C1orf163	0.314966578931247	3.4631409444691883	3.5173773308539285	0.0006436698578934839	0.003331453960134888	-0.6596375116694597
DNPEP	0.28102954311029116	5.788129852953524	3.517362637375674	0.0006437017296487168	0.003331453960134888	-0.9319731066999344
MAP7D3	0.5578150367710317	3.2588192372303215	3.516049304366342	0.0006465565126329492	0.003342857832441074	-0.6318145254787568
RRAS	0.6092945890258283	4.5123430192793155	3.5158954481169835	0.000646891729266277	0.0033434682630120397	-0.830517644987971
GMPPB	0.328869566345944	3.6731458182731416	3.515089327701263	0.0006486507574959977	0.0033503105377946586	-0.7014139258989003
C1QB	0.8272262305047304	8.171540068241084	3.514599961270932	0.0006497207992862417	0.0033546636156409496	-0.8785365654564812
GPC1	0.6487468764198354	8.306967666895208	3.5135258475345315	0.0006520752816916702	0.0033646123030183135	-0.8751648182652012
PDIA5	0.5818315595167158	3.3426064985529105	3.513255101575498	0.0006526700317393047	0.0033665529241842795	-0.653140009627375
HSPG2	0.8528067680678832	6.530535223252946	3.512246698610258	0.0006548897038937326	0.0033757404656350187	-0.9515367292318544
COPS2	0.34335004688705784	5.980964826671162	3.5114710162752067	0.0006566019594463206	0.003382301896820006	-0.9549685516637325
TMEM194B	0.34561184241023213	2.0723233099449385	3.511226805898967	0.0006571419072191032	0.0033839511523252614	-0.5234105395277959
SLC17A9	0.740024229838284	1.3428481920409883	3.5107935098244227	0.0006581009531437266	0.0033866244570701733	-0.48957619229804994
TMEM102	0.481687868036476	2.008356968704991	3.5106759343959264	0.0006583614190382046	0.0033868328663318533	-0.5209478685330273
ANKRD36BP1	0.9980318923254122	1.3512032541218257	3.5102094130531096	0.0006593958663949203	0.003389889200294687	-0.49159096585853224
CPNE4	1.5090750357091047	2.726632311393877	3.509638404302541	0.0006606640865172576	0.0033952753471649584	-0.5842104374036357
BLZF1	0.2865011531522308	4.201734280313555	3.508792535012729	0.0006625470047475234	0.0034038158932591317	-0.8073880292346463
ZCCHC9	0.353869453493306	4.000745043900486	3.508151980199416	0.0006639762556059759	0.0034100208163993367	-0.7772346775297336
GSDMD	0.7044614404542653	4.9679201556999635	3.5079567788329187	0.0006644123802606008	0.00341094762359538	-0.9098968762476014
TXNRD3IT1	0.380358556329492	2.63325331830755	3.50756581755858	0.0006652866899145061	0.0034133352764457348	-0.5808889182001717
GMCL1	0.3619296804428678	3.2804100873570263	3.5051679470997645	0.0006706728428040388	0.0034363892714322076	-0.6684311835240777
TOR1A	0.26860815227095625	5.698597847784516	3.503690267334139	0.000674012489396545	0.0034496923760069685	-0.9718428430085968
RANBP9	0.2866663172099786	6.173412186856494	3.5021797004961517	0.0006774426652202573	0.0034641596534029564	-0.9860627180595127
DENND4C	0.32887749865031424	5.336308866025508	3.5019642674754676	0.0006779332066424184	0.0034655171257215525	-0.959152858553546
PRRX1	0.6096633681398727	6.326168387842591	3.501240613290354	0.0006795834215142252	0.0034727998476782357	-0.98868323273466
PIAS2	0.3419293145270581	3.9822169061484542	3.499606140739433	0.000683324605586974	0.003488444612805915	-0.8006327126559203
YY1	0.23216669795763778	5.484834757749393	3.4992091662055533	0.0006842361762337537	0.0034919404724796507	-0.9764904209251144
FCGR3B	1.1872787510622116	0.14824669260798237	3.497484954708009	0.0006882087933814792	0.003511050626804054	-0.5073054134734694
XRN1	0.3008587139715111	4.6664545232352586	3.4962927249303393	0.0006909684176256879	0.003520465972209013	-0.9118223117715463
CYLD	0.36505136915365366	5.630129649512659	3.49629251651252	0.0006909689009557471	0.003520465972209013	-0.9923076806064746
ZNF816A	0.4717990758320296	2.14711574822937	3.493495015295629	0.0006974852172749938	0.0035513161013171557	-0.5817375331295889
MCTP1	0.8317190644031223	1.606049940194209	3.493287406071531	0.0006979711102130806	0.003552615267421752	-0.5515410301677797
KIF16B	0.5579855943604461	3.594233564755749	3.4922363143323834	0.0007004360072668748	0.003562805815622092	-0.7586179389908141
PHLDA2	1.381512224877827	0.33762090630531655	3.492095316650576	0.0007007672818806493	0.003563313685309233	-0.5234659462607398
CLDN7	0.7919879740454532	-0.06576201503152153	3.4919099029696987	0.0007012031368267221	0.003563548630054682	-0.5239056804490758
FUCA1	0.4683932171961649	4.818302369843613	3.491162887581268	0.0007029617475654611	0.0035697566052986167	-0.9460824906663428
PCGF5	0.46838437314266557	5.790649577820093	3.4908469570183183	0.0007037067558522381	0.003572361661673891	-1.0148303173406443
HIAT1	0.25180878817131624	5.589605972418924	3.490147321912853	0.0007053592422501785	0.0035795702877145677	-1.0097544750509329
DDX3X	0.28789052538319737	8.151018093068515	3.489614861062356	0.0007066193253087464	0.00358242270391135	-0.9573371825711421
CPA4	1.3506961767533048	-0.2103166366898452	3.4892888950253327	0.0007073917793149688	0.0035851584022753703	-0.5325164497248132
ILDR2	1.1100977628349327	2.1294876827687736	3.488749943718611	0.0007086706983382804	0.003590458289672426	-0.5946912363710126
IL27RA	0.6188189078098025	2.8757026847645673	3.488277687248227	0.0007097931428839857	0.0035949621779555025	-0.6656770986863147
TTC37	0.399301968071077	5.937518934749956	3.4881112204061218	0.0007101891953032536	0.0035957852811852003	-1.0269991360972641
DENND2C	0.5815773725709807	0.28179772518683865	3.4879936881040465	0.0007104689496888	0.0035960192039311153	-0.534986658298596
GORAB	0.3196170000630971	3.9681686032132295	3.4871705335269465	0.0007124311626410313	0.0036023982302738782	-0.8366936968543541
TMEM140	0.46794056711275367	4.7054624665828495	3.4867009755197853	0.000713552768147144	0.0036057013361212916	-0.946477767988787
DENND1C	0.5954374647773735	2.224573075233734	3.486002922604989	0.0007152232417364021	0.003612956775923682	-0.6098840302944968
CREBL2	0.38987696343043243	6.021394714414121	3.485162507355264	0.0007172392839188153	0.003621952526893407	-1.0376818760806632
NACC2	0.7645482839201092	3.3719251241556667	3.4847519955439306	0.0007182259914458874	0.0036245577155989274	-0.7450784965564416
RASEF	1.5331319861302721	-1.5686804097423663	3.483761690148187	0.0007206115595197624	0.003634214275114897	-0.5861582816375028
FAM91A1	0.3309935752307718	5.747158849443383	3.4808905801344983	0.0007275701056824184	0.0036621107934593643	-1.0444691637364727
CLEC12A	1.269123395516958	-0.6442822150459251	3.480040282041538	0.0007296430442380581	0.0036701450349994704	-0.5654593388935254
PIPOX	1.0177623657343666	5.59717751303617	3.4790443098743724	0.000732078196314246	0.0036799895490207137	-1.044582204162162
C5orf15	0.33867509153102926	6.156676124932859	3.478871966472628	0.0007325003522140667	0.0036800915919670057	-1.0585499051236509
FAM59A	0.48875139654832234	2.8457045242796033	3.4787433546415776	0.0007328155368559355	0.0036800915919670057	-0.6910480017896443
FAR2	0.5273740193323455	3.1852646581473705	3.4775578731309147	0.0007357267782372388	0.0036935067507397347	-0.7386435916286596
GAA	0.38638068062358677	6.907722128838944	3.4762421967615458	0.0007389704987220364	0.003708581736904561	-1.0535973032205836
LXN	0.720892202576207	2.5868236933146633	3.4753471507434814	0.0007411848746393385	0.003717967886159011	-0.6735659784428663
PIGB	0.37456677088439605	3.1346032619452675	3.475254788972404	0.0007414137363896803	0.003717967886159011	-0.7384447078476235
RABGAP1L	0.51767821543798	2.852186809944599	3.4707977451042256	0.0007525372170466237	0.00376684510106205	-0.715807129245186
DDOST	0.32237620019995994	7.7871286516145455	3.469777723046267	0.0007551049016355267	0.0037772417707869414	-1.0366972613708096
PDE8B	0.6024602929268319	4.103442902315898	3.4693746876233535	0.000756121728251023	0.003779872159052273	-0.9135774525549456
SFRS2IP	0.29291239562135196	6.153945574862289	3.468904825014497	0.0007573087824668946	0.003783349553420758	-1.0894494239196337
HLA-F	0.7164248367081294	5.0656718262112825	3.46857074637704	0.0007581538612449432	0.0037863428483906553	-1.0415811522321787
C6orf204	0.842349224027502	1.0597845354343478	3.4681817497547214	0.0007591389784784452	0.0037900333500754282	-0.6059530612161979
BATF	0.9098375255643245	-0.06879566805897509	3.467644991323691	0.000760500275417997	0.00379508093931504	-0.5931353184240757
LATS1	0.6389064543377727	3.323404848922087	3.4648585730810546	0.0007676040513504398	0.0038199093660771562	-0.7980477052888615
ACAP1	0.8814258650867286	0.43551937641557475	3.4609703719868086	0.0007776212201685481	0.003858534942615255	-0.6140333561207552
S100A9	1.4601802927403846	3.5514948158186477	3.458777238670656	0.0007833255424145548	0.003882519550492673	-0.8537618517999706
C17orf91	0.6293164331143051	2.7206393512143667	3.45846098944326	0.0007841513464908838	0.003882519550492673	-0.7381767665752959
DERL1	0.2544491693872768	6.161758941053354	3.458434700586145	0.0007842200300079374	0.003882519550492673	-1.1218848994950061
GZMA	1.231257571017619	-0.2476375058054009	3.4583360420931823	0.0007844778403839358	0.0038825475115369526	-0.6206751930731551
PMEPA1	0.5359553339428729	6.6834809272427185	3.457389690379274	0.0007869548647349314	0.003892304546201008	-1.118609713213516
LEF1	0.5158822527687352	4.564874437915858	3.4571042582668547	0.0007877034118198696	0.0038947557584426886	-1.0196791691926004
FAM199X	0.42751826332009024	4.658833017356146	3.4552110179395696	0.0007926854354652345	0.003911851810851992	-1.037842363299296
SPN	0.6685670769649552	2.34774764058002	3.4528415953584455	0.0007989623136189771	0.00393904026346186	-0.7188953848797262
SYPL1	0.44604629815697816	6.894717471648254	3.4524362519344955	0.0008000407906798939	0.003943094767637108	-1.127663985278077
RGS19	0.37975603161307525	4.629591151964877	3.450295794038655	0.0008057585571740726	0.003967465463642211	-1.0491905395111836
SMC5	0.3589421613305479	5.314825712542124	3.4495394995814714	0.0008077880113144712	0.003976186704030982	-1.120202853802148
ZNF710	0.49987476830841526	3.7080239957754166	3.448824266253851	0.00080971170612141	0.003984381955625231	-0.9105202126284704
PGK1	0.5959654738015185	8.838334321588128	3.44845904008946	0.0008106956820388765	0.003987949334297949	-1.0504998831612147
UTRN	0.5108637623619865	5.836216806458305	3.4474232394137516	0.0008134924140508502	0.0039984534138783456	-1.1506099580356537
ADPGK	0.3315701030944025	5.579059719613344	3.447325372376402	0.0008137571305945811	0.0039984534138783456	-1.1418796722334958
APOB48R	0.6408532436951129	3.2770997270267896	3.4464016883537756	0.000816259561602867	0.0040076366294640765	-0.8468171404567482
LIN7A	0.7014625832179575	1.391446042235626	3.445009437333536	0.0008200451136921437	0.0040223748376928764	-0.6849211260396304
SEC23IP	0.3115718129969034	4.57871085921489	3.4446263807069766	0.0008210895446785806	0.004026215197266276	-1.0598686024991721
WDR26	0.23724862823419546	6.9291789007427145	3.443973844095044	0.0008228716145173656	0.004031102210857104	-1.1526010871535552
RNF145	0.32091999527102466	6.810806841027621	3.4417371965057826	0.0008290075254896395	0.004053985784612941	-1.1632838011184834
STAG1	0.4797991149855587	4.985896663001004	3.4405715553038583	0.0008322223264567569	0.004063979435602501	-1.1202345533689169
PSMD11	0.2688874708222082	5.52316345029527	3.439327953147915	0.000835665070338582	0.004075981290502746	-1.1638549491451426
PLBD2	0.421298040767601	5.003677910098157	3.4390140654701398	0.0008365361409680396	0.004077286154632765	-1.1267641550344143
FCGR1B	0.7273457906672807	3.880417372155807	3.4370313716480916	0.0008420580885904472	0.004092204240988864	-0.9755563388682251
STK3	0.3981871212214849	3.713910371888234	3.43696101141065	0.0008422546755662603	0.004092204240988864	-0.9475913948122008
ELOVL2	1.1148202194372319	6.126319589872799	3.434528875518716	0.0008490766778809817	0.004119284497281661	-1.195355840165254
SYAP1	0.2831206285651575	5.112584004904831	3.4325690830256153	0.0008546115606072731	0.004141786024132887	-1.1566501636654882
SP1	0.27183332098082147	6.092284468419612	3.432086659112641	0.000855979226527179	0.004147108920968841	-1.2025729989497096
ELOVL6	0.42429843462160877	4.173605199278353	3.429278951007549	0.0008639799851800598	0.004181921751292696	-1.0475219591632898
PSTPIP2	0.7006437496328897	1.5982331461409758	3.4291842188191595	0.0008642511536411872	0.004181921751292696	-0.7399144083766309
MAPKAP1	0.26977991830419334	6.915346523044815	3.4285314684854846	0.0008661218115970064	0.004188590885564843	-1.2005232836066266
LRRC16A	0.7327851529165255	4.33141940467334	3.4269903991276425	0.0008705533392402927	0.004208448905583292	-1.0788427332430803
TMEM51	0.38798666554694883	4.342993179701164	3.425059429586287	0.0008761361676652944	0.004230124983864076	-1.0864435171571527
EDNRA	0.7228469351663622	4.280636349199329	3.4247200968218534	0.000877120719188369	0.004233551007317655	-1.0781184593287936
PLAC8	1.2380562267564574	0.6922926632881531	3.424410221144768	0.0008780207115652071	0.004235506480065711	-0.7232538205331043
IQGAP2	0.7470869665665081	4.526268239349791	3.4235594313875084	0.0008804961829730761	0.004241864746319291	-1.1171894039222199
LDHA	0.6105472987882763	8.8152770788557	3.4232072141556635	0.0008815229191825337	0.004244573404172053	-1.128930445065997
XRN2	0.32376779483259543	6.586019672272858	3.4215423356308525	0.0008863914025399125	0.004261110249923183	-1.2312183424376197
RASAL3	0.7389403967018526	2.7227393996730203	3.421479990834074	0.0008865742030012473	0.004261110249923183	-0.8490083876874372
EIF4G2	0.24348925128018806	9.813223107461345	3.4197380045845183	0.0008916962137876163	0.004282422521424806	-1.0911409557421132
AIFM2	0.4642877218324162	3.2929665839735964	3.4188586468564757	0.0008942923671195121	0.004289932003824518	-0.9323063043683497
ST3GAL1	0.5220087533442648	4.503181540091703	3.4188309200360547	0.0008943743412532767	0.004289932003824518	-1.1284207749772834
CARD9	0.6365883277693576	2.366469969535329	3.417440101230926	0.0008984953619359823	0.004305205168989654	-0.8255882434504604
CALHM2	0.484051615431655	3.9359321006252244	3.414620639771881	0.0009069043031286299	0.0043351771360669086	-1.0529778550949338
SYT12	0.8176637126666586	3.44913245683236	3.4144291308919685	0.0009074781458931572	0.004335228362493622	-0.9708994285849055
LARP4	0.2867291804442553	5.52069865706756	3.413553557952117	0.0009101060876755706	0.004342393378351646	-1.2427548102264199
CREB3L2	0.43055862531981326	5.652898322252019	3.412625576935054	0.0009128991334259876	0.004354370494845084	-1.2514493015147217
MERTK	0.4117133716232031	4.925310282118496	3.411687694651161	0.0009157301639313175	0.0043644386318695645	-1.2024491571722722
GBGT1	0.5343731992212053	2.832436416364341	3.4102331298300497	0.000920137144866368	0.004379397718549449	-0.8950273576561312
WAPAL	0.25281467368356925	5.18685092541724	3.408797417157011	0.0009245065473687703	0.004398834150135029	-1.2356025395058614
KRT7	1.2187897567132682	-0.6681388133998686	3.4083220650476624	0.0009259575101713787	0.0044030166102868185	-0.7657689928079687
ATP11C	0.4303008231536207	3.690808622949119	3.4059476894769727	0.0009332371381793197	0.004433524287734337	-1.0374998475228399
BFAR	0.2394503963947585	5.6870061350042524	3.40566989506883	0.0009340923365817403	0.00443521654079956	-1.273987669963189
TMEM49	0.3809690568409705	6.524800577142983	3.405644853393397	0.0009341694642990826	0.00443521654079956	-1.2811025872851447
ZNRF2	0.41015850252952735	3.7959052239237434	3.4051901911034523	0.0009355708534787687	0.004440500749387361	-1.0577211129251172
PTGS2	1.1270919200207001	2.013342713143716	3.4044317076663075	0.0009379130966703436	0.004450245901212105	-0.836168000254597
MMP7	1.8784607538854616	-0.29075669128594184	3.4033856865850356	0.0009411523130070429	0.004460117624921342	-0.7752243592014603
PROCR	0.5905093509581252	3.425620257915341	3.403155624149692	0.0009418661566357902	0.004460754602805679	-1.0008668146216602
TWISTNB	0.318225431018365	4.87515980053731	3.4020027604345042	0.0009454509594276145	0.0044736287901425515	-1.226516604154095
OASL	1.0486327777771474	2.1532348401015735	3.4013518276194983	0.0009474806776703501	0.004480454543639552	-0.8553707659958949
ZNF702P	0.6390576175625671	0.30426269302806297	3.4012267427239395	0.0009478711820608447	0.0044809249586094035	-0.782882489981354
DMRTA2	1.40694041476897	3.0969968533259458	3.4001561217586183	0.000951219760391837	0.004492616764034698	-0.9591867599645836
MYO9A	0.636555247638876	3.43207662753052	3.399149527725392	0.000954378214862165	0.004503389940003909	-1.0139570645834208
HTR7P1	0.4960600093836993	1.9045810764432918	3.397859637585538	0.0009584399872665012	0.0045191832934589945	-0.8481817681352632
PARVB	0.5447315568626849	4.075248906622033	3.3978071077017815	0.0009586057437446956	0.0045191832934589945	-1.1270953993197477
STXBP2	0.5353219615722846	3.9493123357224005	3.397349976413567	0.0009600493450515978	0.004524603540177365	-1.1074562767260687
CXCR6	1.0721854789633645	-0.8426083334012116	3.3971617493185495	0.0009606443515806458	0.004526022362694983	-0.7997037903235871
VAMP8	0.7493594365175484	4.706152989897493	3.3968718346243416	0.0009615614814446662	0.004528957519058895	-1.222147750150076
C15orf44	0.26317939142944	5.482332374391454	3.3960571759178437	0.0009641430157857344	0.004538339961495858	-1.2941406390268604
TXNDC15	0.29969453809880253	6.551809365665161	3.3957074532069047	0.0009652532318343835	0.004542177264839243	-1.310865109576393
TAOK1	0.9671219793383292	3.615324150386186	3.39542692645548	0.0009661446488646838	0.004544982938762461	-1.056222581335632
KCTD20	0.4157675793460065	6.541237171113409	3.395003704401577	0.000967490965552012	0.004549926205438097	-1.3132237083102147
OAS1	0.9040764536069501	4.72582122341212	3.3941916645320984	0.0009700790905226035	0.0045607046585577175	-1.2327354322484965
GSTK1	0.3891748154488557	6.715504011106284	3.3911814779346376	0.0009797299643581655	0.004599055567445938	-1.320714086982238
ERBB2IP	0.4342983086591383	7.23617662935733	3.388018479559981	0.0009899678653722294	0.004641454087434902	-1.3122370563214094
C9orf102	0.7022067894737591	1.88621253726609	3.387185411185395	0.000992680982405715	0.004650408084736814	-0.8781208238658813
TNFAIP6	0.9345276550955846	3.3513868938068367	3.387121333837812	0.0009928899568691155	0.004650408084736814	-1.0366775775023163
MMAA	0.25211570227241786	3.310806886799571	3.3870612999875624	0.0009930857818155902	0.004650408084736814	-1.0303409719630983
LAMP2	0.3520735242632167	8.346194054479799	3.3851556579566053	0.0009993206907546051	0.004673918795731669	-1.267901696502193
C1orf38	0.6763057103881929	4.650086607075199	3.3824353769856255	0.001008284650181096	0.004709703233954281	-1.2587324457508169
KCNE3	0.6933547222519962	3.1061313348285595	3.3809202163887484	0.0010133101332352441	0.0047287710896087316	-1.0177243169933474
ANGPT2	0.9035788056482854	5.0577607173156185	3.380861448688414	0.0010135055267720215	0.0047287710896087316	-1.3093086344935552
EPS8	0.38470399077947626	5.7389728116912835	3.378923755684892	0.0010199679009919524	0.004754600596903752	-1.357175748053625
IL28RA	0.5908754680973192	2.1158240719579635	3.378158400392559	0.0010225310671064588	0.004762840046037317	-0.9203471553761648
GPN1	0.3448976285962484	5.742372529344228	3.378118919081985	0.0010226634534129617	0.004762840046037317	-1.359728337598061
GOLPH3	0.19762474406039843	6.595629552523933	3.3737121513466106	0.001037541488352967	0.004823377504882436	-1.3767314844703655
IL2RG	0.7629533007567997	1.7684388862952805	3.3734069303373064	0.001038579455158355	0.004825289037740855	-0.9109806831583107
GIMAP7	0.5081984026823636	2.894941009465413	3.3732669811382383	0.001039055706970205	0.004826045466129788	-1.0122248993489462
MUC1	0.7076183113114771	3.3365490826937805	3.373046222260567	0.0010398073734817284	0.004828080256181596	-1.0762279077741255
ZFHX3	0.3856125942594879	4.763594577796396	3.3717165006237906	0.0010443457754609371	0.0048456230757818524	-1.3053971160773372
SSR1	0.24628860513113793	7.451746647468705	3.3703267244943858	0.0010491090089463837	0.004863935986373824	-1.3565402253609307
TNFSF13	0.573075713063937	4.704251185525196	3.3656776910522037	0.001065191395287024	0.004931073936630881	-1.3162628406629988
PIGS	0.26131457542459646	6.04945838937948	3.3648235096438714	0.0010681713014829796	0.004943382485402295	-1.4070978505694294
HSPA4	0.23313986396007547	6.625178957721742	3.3638736789802435	0.0010714940735890262	0.004955780790342517	-1.4058208033601458
LTBR	0.5444449421908244	4.334315639880373	3.3631508500062153	0.0010740292254872291	0.004966014409857918	-1.2725168652268728
PTPN13	0.4990143150605286	6.17762391964249	3.3626550960703447	0.0010757712172305984	0.004971083262814983	-1.4146926776554194
CD3E	1.0689824385448599	0.5106630253904122	3.3621121317282032	0.0010776821389337906	0.0049784194098900615	-0.8965019562564143
C1QTNF1	0.8153979354890835	6.124527561781197	3.360553132010942	0.001083186632043325	0.004999659761696567	-1.4207507766331595
MAP3K8	0.7663733574156018	2.455904348433854	3.3600847705132915	0.001084845460633965	0.005004004061528208	-1.0024571133832128
GNAI3	0.25957451882224625	6.91602886250387	3.3598024649638263	0.0010858464725957762	0.0050056221971728045	-1.4096572975471124
FGD5	0.5216298577121736	3.19863358482102	3.3552762850638014	0.0011020143757110243	0.0050725606406046755	-1.1072853182258147
FBXO22	0.35024061205713064	4.4518855237181025	3.3544455807826283	0.0011050061355387685	0.005080256634485046	-1.3159054636723564
AMICA1	1.1175519865803625	0.37586204755955804	3.354207720920687	0.0011058641833625483	0.005082683830218852	-0.9162221672970459
GPR120	0.7305477403144831	-0.6702276678158778	3.352968992994157	0.0011103428388930551	0.0050968371116964185	-0.9177762585145084
GBA	0.40051617841551845	5.71806130379836	3.3511081574875337	0.0011171027200486787	0.005120580702765557	-1.4405503883967476
ZNF561	0.2993391621902717	4.947228127593385	3.34987659569177	0.0011215978318555066	0.005138126098506169	-1.3919049920087785
PLAGL2	0.36379525846601357	4.8189843604602505	3.347429600755784	0.0011305795581853925	0.00517619192904564	-1.38507344965939
CAPG	0.5727697777651484	6.6938147459751365	3.347178239828187	0.0011315059912101555	0.005178893503764199	-1.4544543055987003
EPHA3	1.134096346732223	3.1807819236463244	3.346852864522618	0.0011327062736648896	0.005182846506870224	-1.1294592578419937
ENTPD5	0.49649140201959074	2.4775656117841223	3.3460434607428136	0.0011356972771046142	0.005194988406292259	-1.0455463077499632
ALPK1	0.6618075380431643	3.2624391605467595	3.3455146295746188	0.0011376554734015447	0.005200855499989187	-1.1459953473774984
FSTL1	0.569147280478643	7.980193619781036	3.344885665375617	0.00113998857092213	0.005209974480999714	-1.4078276886633292
NEU3	0.6129014460043416	1.4967389623643752	3.344465486457092	0.0011415496928176485	0.005215561014929772	-0.9801249932986345
VPS4B	0.22895948321252568	5.330838724504531	3.3428233868067325	0.001147669948584748	0.005237445259892893	-1.4460197372453552
GTF3C4	0.5502166072014885	3.839757062812963	3.342517839559032	0.0011488121398823736	0.005237862161021293	-1.2530310407461211
DIAPH1	0.27152306893347866	6.331387632728266	3.3402126122765927	0.0011574639077162063	0.005271065302308911	-1.4819617382497023
NRAS	0.30415301351817625	6.42682311951463	3.3382968071123584	0.001164700561088541	0.0053024525544294095	-1.4866684593412645
CMKLR1	0.7095487842012931	3.8020488746315713	3.335056890230689	0.0011770354158334175	0.005344386404478658	-1.2686853072345805
ANO1	0.94743741138796	1.1211806556303467	3.333368419151534	0.0011835121016008237	0.005367462688762263	-0.9957664950757703
RAB42	0.8119806555296812	1.1707997899795324	3.3315960669691487	0.0011903464560244477	0.005395279477011604	-1.0027281676142943
RPL13P5	0.41321503685316197	0.4691275069287028	3.330769333543984	0.00119354704880818	0.005402280653325899	-0.9835208525096188
POU2F2	0.5633039589863684	2.6566766077634703	3.3307439523548084	0.0011936454362937395	0.005402280653325899	-1.108914618002789
RORB	1.1294885297929091	2.175621742338384	3.327486895032245	0.0012063343199622961	0.0054533372759258255	-1.072006788839012
XAF1	0.9277802613833845	5.143774439813522	3.3269741412819487	0.0012083433880517441	0.005459173458284244	-1.4792196559547452
KDR	0.5890545309714499	4.709605385223453	3.3249361782171984	0.0012163595490598605	0.005490556428283399	-1.4391206631455935
TFRC	0.509939011783108	7.0357108546591105	3.3236099711395797	0.001221602803897726	0.005509378550560424	-1.5142063079105341
CMAH	0.6826528836279413	1.6749514587642993	3.3191497793359286	0.0012393922327916741	0.005576342169435366	-1.06154462487756
ERLEC1	0.25887664648200204	6.239783667615278	3.316799735464187	0.0012488626705866714	0.005614230230371673	-1.5525551059545668
LONP2	0.29910994404458524	5.712339161888937	3.314966606145115	0.0012562969972638898	0.005646002588112117	-1.5487614070133588
CYB5B	0.26459858022920013	6.383150466806583	3.3138752173103314	0.0012607428265673224	0.005662677158884791	-1.5603798700900144
CLCN3	0.40152551029947237	6.642802954980893	3.3125877606134764	0.001266006286878598	0.0056796907922697475	-1.5594465566373978
MAPKAPK2	0.28592274069006773	6.758901056047578	3.3103858739865215	0.0012750558884960942	0.005714250704922955	-1.5628894885042532
SLC39A8	0.580804851594034	4.86792802602145	3.310352329527299	0.0012751942210895157	0.005714250704922955	-1.501512940442102
CISH	0.7060525031560858	2.3907689920649644	3.309936603287994	0.0012769097836743736	0.00572027347664659	-1.141717325590319
C1orf162	0.7048416990050463	3.717139398585122	3.3087794650513533	0.0012816962887573684	0.00573337529285218	-1.3316260269743934
ASAP1	0.348014327727725	6.471085944288968	3.307634538327453	0.0012864488086551879	0.005751292772027854	-1.577777475745945
FAM78B	0.81671822534834	2.079181086487989	3.3070869384724166	0.00128872768899161	0.005758137036391125	-1.1229456792801944
ZZZ3	0.24077165388500354	5.1381062208578925	3.3069487742802033	0.0012893032669858838	0.00575903754040663	-1.538492740830205
TAGLN	0.9273546328837474	6.689441798207619	3.3064212036322473	0.0012915032872153856	0.005767191448159888	-1.5766497707090963
CD109	0.8542925774398937	4.021908945007633	3.304045420496186	0.0013014541444569816	0.005802193685812922	-1.398303197987742
KCNK6	0.5921726114662957	1.211692485449957	3.3026575443002537	0.0013073003584425326	0.005822466343695785	-1.0861657913749347
GPSM3	0.5417050596008384	4.645668663783358	3.3025957667522836	0.0013075611573387129	0.005822466343695785	-1.4973440727707157
ACSL4	0.44405038889103743	5.312330348133882	3.3019116119787766	0.001310452629373472	0.005833200096693653	-1.567060278726239
CCNYL1	0.2585859711525229	4.7507973823492025	3.3002830368549385	0.0013173596395268854	0.00586225039589464	-1.517632590153938
HELQ	0.21365253194154832	3.434784026361111	3.2993458468376	0.0013213498198199531	0.005876609813913292	-1.3101249761979217
TMEM2	0.621580350402537	5.2387834330374705	3.298249189786603	0.0013260333069766842	0.005892333283555557	-1.572597441172471
GPRC5A	1.2570026904115077	1.2879261181050405	3.297184420219126	0.001330595471977949	0.005907490911777532	-1.1048728655175575
IFNGR1	0.352778472227695	6.795557411682032	3.2969730733195366	0.0013315027646950113	0.005909814951861945	-1.6017492262798658
GIT2	0.20493936590874018	6.061829584578125	3.296613182533748	0.0013330490749033858	0.005914973085385427	-1.6117972720613887
SCNN1B	1.7084109910627454	-0.08491661178721326	3.2959112136506725	0.0013360699974519345	0.0059232564787697764	-1.0720263534185133
DHX32	0.27873737700082923	4.639660098442164	3.295622125042115	0.0013373159512860672	0.005927073604476562	-1.5172264886641909
KIAA0020	0.3717786447422067	3.888298970197162	3.2949877949387734	0.0013400536853573493	0.005935790159219537	-1.4020423644156956
NOD1	0.5000440534211372	3.430980731132721	3.2946423864628533	0.0013415466537849482	0.005938986149605189	-1.3232339589042335
PRKD3	0.35396062864437816	6.006672600913751	3.293421551439155	0.0013468359825523698	0.005955552447834244	-1.6204977287153755
LRCH1	0.31786339858078305	4.155421185837935	3.2931548482208006	0.0013479940814223371	0.005957251685321391	-1.4527441231002642
LMNA	0.46825656545733185	7.284361769642946	3.292764286349239	0.001349691689939163	0.005963042453369667	-1.5962744738372168
STK10	0.4246897673695109	5.1962548083822675	3.292371194186279	0.0013514023160508403	0.00596717564101944	-1.5866823648595512
DIAPH2	0.5413830606099643	2.3888100526710967	3.2914911295317206	0.0013552394656735065	0.005980688464595867	-1.194589502985175
SLC10A3	0.40483936169931	3.9874437763095356	3.290633431857872	0.0013589888989446195	0.005995516354455675	-1.4319742111785292
TNFAIP8L2	0.6717019278834582	2.8993602554955733	3.2889042754270204	0.001366577443497702	0.0060255420668768956	-1.2594639288450749
SLA2	0.6927207075046927	-1.024699600599321	3.2883518182977274	0.0013690102899194603	0.006034540920094455	-1.0970399525750318
SLC38A7	0.43446724992393815	3.995876244401168	3.2865787971193305	0.0013768455069545196	0.006058671126201411	-1.445342336393705
IDH1	0.44034041355390485	7.046042391791833	3.2860422074650426	0.00137922502352088	0.006065674860654382	-1.625703695087
WISP1	1.3236459347155816	1.835799899328315	3.285315898581924	0.0013824519805757584	0.0060781305382424195	-1.167558993937245
PTDSS1	0.2360934020337293	6.574990851956505	3.2824196750414534	0.001395390120598793	0.006126267946067754	-1.650739041998344
BAG4	0.49536972019145775	2.822605830765203	3.282309766506043	0.0013958833320584976	0.006126686335149569	-1.2687942092398732
LRRC42	0.3176271527235892	4.845160907398814	3.281754726183851	0.0013983765513546687	0.00613588023972865	-1.583717118404766
KIAA1432	0.32817442479088754	4.197783630094064	3.2814764134257577	0.0013996282883630452	0.00613962300738627	-1.4940209510389755
CD1D	0.845716024833505	0.4685263767276462	3.280200014465664	0.0014053824428598546	0.006159599622178533	-1.1238306426060944
ABHD13	0.2951707380389639	4.324627774499591	3.2793180734213787	0.001409371250329645	0.006171736564955946	-1.520364213236121
CHCHD7	0.36168712665357994	4.601076227380243	3.2791321680941694	0.0014102134052671209	0.006171736564955946	-1.560798733952466
UAP1	0.39647398986925175	5.082598327077531	3.2790766074974314	0.0014104651872223239	0.006171736564955946	-1.6162403544920396
ZNF347	0.5630395991017338	2.7540598491131196	3.2790564234238953	0.0014105566650698172	0.006171736564955946	-1.2698208880483266
UNC119B	0.32287771545525956	6.655117652720145	3.277908197321094	0.0014157697760008251	0.006192786148035427	-1.6622236333740092
BCAP29	0.33055253628823866	6.859394933147778	3.2776097786010703	0.001417127586070309	0.006196964908470477	-1.6571832698910738
ADRA1D	1.1257819853780588	1.3868895301273738	3.2771137699087705	0.0014193871278561745	0.00620292873075442	-1.1658382745696896
NBN	0.275952157345527	5.866785253852838	3.277085434028953	0.001419516312142581	0.00620292873075442	-1.6660048611004905
KRR1	0.28769703980680017	4.621269006457701	3.277045147987024	0.0014196999965693693	0.00620292873075442	-1.5696706246730665
TMEM158	0.6935932176683757	5.705182906608131	3.276626035233878	0.001421612262120333	0.006207760635242986	-1.6624704678764362
SH2D4A	0.7071389866163091	2.5346353396000247	3.2762930601683196	0.0014231332277811696	0.00621264029150742	-1.252989038664774
RAD54L2	0.7087312470102298	2.9226945555902186	3.2756924426881198	0.0014258805801407918	0.006221106061895089	-1.3007011522117908
TMEM67	0.49914575009911566	4.0012050588368435	3.274748658820599	0.0014302076683862049	0.006234685014196601	-1.4809817109404886
FBN2	1.6123507025921675	1.7468491618922768	3.274129870324617	0.0014330513680955795	0.006245313307265111	-1.1935377277811048
MSRB3	0.589985180090336	4.11067258813092	3.2712336935182718	0.001446431421717386	0.006294715828203107	-1.509805432084403
AGTRAP	0.44927533360292315	5.34454652588218	3.2704972415436657	0.001449852332387862	0.00630603852027568	-1.6623539569118337
SLC10A7	0.29406190936968635	3.200111992295656	3.2702820467367157	0.001450853365822271	0.0063086103568386065	-1.356199932758754
STEAP4	1.0317038788957902	-0.4576577955276416	3.2699088199067647	0.0014525910574956734	0.00631260076552664	-1.141343279016981
IL32	0.7156001688927924	3.956682442319275	3.2692058616357507	0.0014558692161613694	0.006320860145368587	-1.4895541039264728
TBC1D22B	0.2284425248688624	4.34576209472527	3.2691879320822257	0.0014559529187736628	0.006320860145368587	-1.5533535766199718
ETS1	0.564177735307914	5.905241796787304	3.268777742078569	0.0014578690853207863	0.0063266094438230395	-1.6914916043113184
CD28	0.9826216984007204	-1.081610604139099	3.2682860814905914	0.0014601689403562028	0.0063348045011734164	-1.151191625427698
YTHDF3	0.2438943841078718	6.18531949336052	3.267480123119993	0.0014639463322046625	0.006348018752176033	-1.699044859711626
C1GALT1C1	0.29821923550105733	4.43546826572069	3.2654263100400938	0.00147361354136039	0.006384138350119844	-1.57776187184552
PTK7	0.4112436270770843	5.808276131688846	3.2644364223656597	0.0014782941764851104	0.006399014741451011	-1.7017861206976006
NSUN4	0.20221882991826234	4.573419523634794	3.262706583799994	0.0014865070020232713	0.006430949230163615	-1.60534643090232
MTF1	0.31921214962652655	4.551476370212636	3.2617755350580535	0.0014909450107145413	0.006446526349332152	-1.6050391075994854
CGNL1	0.6357855066903424	5.089417763662314	3.2595126537853027	0.0015017831009011553	0.0064824654904892315	-1.6745539343918345
ITPKC	0.5026435123259692	5.272303501405523	3.2588449340885353	0.001504995188202213	0.0064926900848275345	-1.691638537419058
PRKG1	0.8730427291598679	0.07334953942574754	3.2583125786589817	0.0015075606988988962	0.006500115396512547	-1.176193090922668
F3	0.6587755440084271	7.4146787085934305	3.2581954738543977	0.001508125594711383	0.006500730621996406	-1.6927111222528062
RB1	0.3578256761191465	6.450651218345172	3.256894886811058	0.0015144127380711224	0.006518706437819701	-1.7284563651425833
BHLHE41	0.5663468450768612	6.416065980972394	3.256658995685108	0.0015155556749761757	0.006521802886419278	-1.7296435426525587
S100A10	0.969029217900343	7.023309535361944	3.2550283660832773	0.0015234784478616314	0.006552233983722218	-1.7181300108876858
DNAJC16	0.23706186499010862	4.773930256924096	3.2515853590737103	0.0015403343141298374	0.006613644014126355	-1.664099000528016
ZNF845	0.3526392878410558	2.7510438038438907	3.2508353930415566	0.0015440289393222008	0.006625812034209567	-1.3504521367636508
KBTBD4	0.291119538959534	4.419973703041018	3.250139731740383	0.0015474634363542756	0.006636850843884897	-1.620268871384047
CYB5RL	0.43366339642989016	2.1907146049033646	3.2483741769954397	0.0015562120841085122	0.006665559016028073	-1.299287387843278
PHLDB2	0.6850320917378574	2.616011675055008	3.248352121611093	0.0015563216641307346	0.006665559016028073	-1.34178619624383
OSBPL9	0.24538851050613442	5.812113727108787	3.2481406012887732	0.0015573729481918408	0.0066682066972496585	-1.7498681846723327
DNASE2	0.350638440627387	6.197785106750033	3.2461190195034266	0.0015674539897958095	0.00670950488765251	-1.7619745378916383
SEL1L3	0.7191762249207727	5.217460333794475	3.2444126489750786	0.001576010555798629	0.006740509591008747	-1.7298301815082429
GBP6	1.048963840224022	-1.3508850149782887	3.239259773358494	0.001602115017228073	0.006842653237242896	-1.232376253139428
MAP3K6	0.5417522754933524	4.386287636236866	3.238690884454706	0.001605021619861455	0.006852384340155889	-1.6486887240285366
CYR61	0.9444494111408375	5.972320522742545	3.2374858127513177	0.0016111949131331037	0.006871902514545817	-1.7849510420788626
CCDC102B	0.4493438856898635	3.4290790661217	3.2371567598998485	0.001612884420306541	0.0068772033839545315	-1.4897965891916893
AGFG1	0.19940692790927983	6.64575750853246	3.2368130553888537	0.0016146509215284497	0.006882829523469972	-1.783463759251461
AIF1	0.7228024050537742	5.308305622025662	3.2366522751629128	0.001615477886279751	0.006884448661790569	-1.7593449037994011
IL18	0.6627010086016276	3.726851722541298	3.23605574321012	0.001618549573303392	0.00689526593389092	-1.5456842110977078
CECR1	0.6382062107303845	5.6113868185350375	3.2352244493570184	0.0016228391989559228	0.00691008162232421	-1.7806096092185708
TMEM37	0.6214150850105735	2.3329943536141196	3.2348332618188707	0.0016248614665316814	0.006914867882860226	-1.350612365545631
C2	0.8040032462680209	4.61362668197872	3.2342836991114217	0.0016277064376510038	0.006925061072260985	-1.6940239203357192
SIRPB1	0.7277406786118585	2.7462664606607854	3.233451815524894	0.0016320217715754693	0.006937669579499585	-1.3994778474086313
LGALS1	0.625743251221297	8.123056461632448	3.2327507445547266	0.0016356668136974358	0.006951245357576435	-1.7326094926270734
KLHL8	0.3374273058791193	4.286629017032813	3.2322379233398646	0.0016383379086835034	0.006958755525517214	-1.6522316923682325
EIF2C2	0.570128890764094	2.6137931695726495	3.2302203763945583	0.0016488861231259346	0.006997767265096476	-1.3931169272157193
SNX13	0.26594948607297386	6.14292477927522	3.2289260411992577	0.0016556865501022944	0.0070188892653978594	-1.8121362365933091
PRICKLE2	0.422018706624943	5.389962866368277	3.228612805387315	0.0016573362172919133	0.007023948730427633	-1.7883056569830398
MUTED	0.26787326222123387	3.729018975047384	3.2282922498759663	0.001659026021791601	0.007027341392365806	-1.5685124753555444
RDX	0.3548191151969604	7.826499154424791	3.2282877882400465	0.0016590495525913946	0.007027341392365806	-1.7606904645743597
SPINT1	0.7870474458500597	1.3677434942078486	3.226606462397424	0.0016679391200879572	0.00705529083296546	-1.3058457579784184
SLC16A5	0.5593962822053125	-0.01742307934396327	3.2263691206359306	0.0016691975759315517	0.007058674835654519	-1.261295879236683
IGF2R	0.42896399629133697	6.180180186187132	3.2251242647944336	0.00167581268971158	0.007082758161814218	-1.8234281921043625
PDE1C	1.0028262732604567	2.560719002267354	3.22387177194369	0.0016824930651155028	0.0071031932337766385	-1.405168543827565
IGFBP6	1.0101053107366331	2.666157803031194	3.223186230538981	0.0016861600249773088	0.007116723109806914	-1.419102654240822
HELB	0.6717810621008871	-0.9480179737055123	3.2224182697513335	0.0016902766998793358	0.007124333519858236	-1.2702046351887812
ATF3	0.7810464535270523	4.948347401487787	3.221860583636109	0.001693272066320815	0.007135005474860862	-1.7708494294603225
SLC2A14	0.806743360109743	-0.3345676697412441	3.2210864222513274	0.0016974383434998068	0.007146693512405394	-1.272356868077246
ANKRD42	0.33364833442247743	3.6850086475874315	3.2196680120064562	0.0017050965734488942	0.00717445897938379	-1.585572929771506
SMPDL3A	0.45989522626774315	3.243104863820419	3.219606221999808	0.0017054309193053627	0.00717445897938379	-1.5089050730162494
VGLL4	0.26971750165398234	7.027684669171128	3.2189132791285187	0.0017091846254041645	0.007188286172452314	-1.8237244753335524
ZNF791	0.42373063281357437	3.320230821983518	3.21790435605527	0.0017146637928665328	0.007207392415715536	-1.5264995447748042
EPDR1	0.4500777056358798	6.14648350998137	3.2177534202617664	0.0017154848886079357	0.007208875772351634	-1.8447817314849937
PSAP	0.3544236068487798	10.832042380172549	3.217376757891301	0.0017175355442746573	0.007213555585160092	-1.6400753877828302
FXC1	0.20201174586360438	5.253539834430757	3.2164305501833033	0.0017226970548086641	0.007231288591300164	-1.8143874933495399
TBC1D10C	0.6994430998483082	0.47317229964908697	3.2141029080163808	0.0017354558446364473	0.007275373050649832	-1.3047753492939655
CUBN	0.6385054975523445	2.5349419761921927	3.212931880704685	0.001741908008345709	0.007299988460669265	-1.4332544522111688
SCG2	0.9486727113900386	7.0176361990306315	3.211250135170171	0.001751213283015768	0.007325028774407439	-1.8464121545179255
SLC2A9	0.5785301495908439	1.299203468405818	3.2109837866501834	0.0017526912622243063	0.007329219816531137	-1.3456872663625647
DZIP1L	0.39167616356131574	2.0395064422600893	3.2093755157362542	0.0017616403693367611	0.007362642987697642	-1.3962776156624832
C1orf89	0.427027419336403	1.5828490397475838	3.208831477898789	0.0017646772595065496	0.007371184203416344	-1.3664711771456046
BZW1	0.26695524272601556	7.862826193067745	3.2087521960359293	0.001765120228485813	0.007371184203416344	-1.8157320303805085
ZFP91	0.225822619929545	6.610110739355163	3.2085388562020367	0.0017663127301040574	0.00737276951178128	-1.8668557583774046
TRIP11	0.4502141569362421	4.219766713805018	3.2058592692882706	0.00178135487237485	0.0074228744167674065	-1.7179703020644759
SFMBT2	0.6831989951009796	2.2163055429422447	3.2044887822137667	0.0017890943235525359	0.007445986593650564	-1.425078493660143
OR51E1	1.435231685947557	-0.4937080101026514	3.2044490135196435	0.0017893193736771506	0.007445986593650564	-1.3158602773997945
APOBEC3B	0.8193305239172611	1.3719319751139014	3.203452281840167	0.0017949684818447935	0.0074654591342421086	-1.3700622993653342
SLC36A4	0.3114619916961754	3.775938666255534	3.202289344113163	0.0018015805977635631	0.0074889137321181385	-1.6517344781063228
TM2D2	0.24755293791973276	5.967013624148413	3.2019654222116145	0.0018034263592943064	0.007494562929569349	-1.8884643541667074
TASP1	0.3527028936202621	2.8652633160254304	3.201489048543007	0.0018061440190591473	0.007501720121725436	-1.5052249468674832
PDE4B	0.5146181344191465	7.205270432995125	3.201292444244875	0.0018072667375083667	0.007501720121725436	-1.8680265489952976
EFTUD1	0.2510791027599151	4.443484252100495	3.2010851296225167	0.0018084513223701909	0.007501720121725436	-1.7663147365575114
SUSD3	0.7346243940108035	2.2409464018913017	3.200449124331562	0.0018120899403567836	0.007512317935291706	-1.438641101050556
KLF17	1.0242851056364153	-1.309682950019107	3.2002421271563954	0.0018132756525258023	0.007515210019364679	-1.3327803425273865
ZNF619	0.35826036632968017	1.7048182305631605	3.19996618474461	0.001814857418307525	0.007517937122593324	-1.3983739991606203
MLEC	0.34401141452516626	7.975882646004878	3.1999569814640307	0.0018149101957965438	0.007517937122593324	-1.835508182891533
SLC16A4	0.6979503505543185	4.427093722673223	3.1994650190912886	0.0018177335051391015	0.007527606987258404	-1.7685685058207543
FGD2	0.5663679500730319	3.322994373937524	3.199215743683435	0.0018191656269227583	0.007531512007994007	-1.580353301948377
CD59	0.43195581783967185	8.52948439240449	3.198097548227746	0.0018256027628459528	0.0075462764760441635	-1.8123728591841548
SLC6A6	0.7701737438355041	4.251629842238335	3.1980854961713354	0.0018256722586243175	0.0075462764760441635	-1.7455424719047805
TCTN2	0.44221006836915056	4.603519214474745	3.1979172583595723	0.0018266426258505366	0.007546425663878648	-1.798218037390618
FLOT2	0.3079161736321012	7.290778606678151	3.197909243765166	0.0018266888646668652	0.007546425663878648	-1.8742427035982132
ZNF660	0.5729120342988769	0.7698891463513675	3.196521715585705	0.001834710430194627	0.007577531248311875	-1.362303486627317
ADCY9	0.3948371272430933	4.696521769181077	3.1946125612755885	0.001845801281154236	0.007617207806467911	-1.8201404826564698
UTP20	0.32864433735972565	4.860400788614693	3.1939021508799454	0.0018499441931879206	0.007630214503754196	-1.8422488987642343
KPNA1	0.19219261487936024	6.478256606220958	3.1933162657077174	0.0018533674270799078	0.0076402405019409215	-1.913732208223692
FAM26E	0.7688920872406192	1.1867133221717687	3.1888877478438244	0.0018794341003484224	0.007733203325244431	-1.4009696693890454
PI3	2.1679322088346784	-0.4838956080505998	3.188571306911004	0.0018813097149308537	0.007736785705339304	-1.35778910604831
PALLD	0.43223675462285627	7.291171364795878	3.1874846760992215	0.0018877636960611167	0.007759182495529368	-1.9043982677666635
PNPLA3	0.9964447800110701	-0.6801861279804139	3.1861437175422265	0.001895756672465458	0.007789956094462412	-1.3638467306008302
ERLIN2	0.287764395727244	6.601472419040634	3.185448618644178	0.0018999123041764064	0.007802867363938151	-1.9340179022961363
[truncated: 13,398 more rows]
