# Supplementary material for: Predicting Treatment Outcomes in Glioblastoma: A Risk Score Model for TMZ Resistance and Immune Checkpoint Inhibition
Source: Biology (Basel). 2025 May 20;14(5):572. doi: 10.3390/biology14050572 (PMC12109283; doi:10.3390/biology14050572)
Supplement: Supplementary file 1 [file biology-14-00572-s001.zip › Table_S5_GSEA_high_vs_low_risk_score.xlsx]

## Sheet: 20240906_GSEA_high_vs_low
	Term	es	nes	pval	sidak	fdr	geneset_size	leading_edge
0	HALLMARK_TNFA_SIGNALING_VIA_NFKB	0.766267	8.88795	6.22473e-19	3.11236e-17	3.11236e-17	189	CEBPB,NINJ1,PTGER4,CCRL2,RCAN1,SPSB1,IRF1,TNIP2,CD69,CCL20,ZFP36,SERPINE1,LIF,FOSB,GCH1,CXCL3,MAP2K3,CCL2,TNIP1,TIPARP,NFKB2,SOCS3,EGR3,CCL5,INHBA,PTX3,CLCF1,IL6,JUNB,SPHK1,MSC,PLAU,TNFAIP3,MYC,BCL2A1,HBEGF,REL,BHLHE40,TNFAIP2,NR4A3,TNC,NAMPT,CXCL11,FOSL1,IL18,MXD1,RELB,CFLAR,PLAUR,BIRC3,CD44,NFKBIA,TRIP10,GEM,IL7R,PTGS2,EFNA1,FOS,EGR2,SLC16A6,KYNU,VEGFA,IL15RA,BTG1,TRIB1,MAFF,TNFAIP6,SOD2,ZC3H12…
1	HALLMARK_EPITHELIAL_MESENCHYMAL_TRANSITION	0.759695	8.76203	1.91766e-18	9.58828e-17	4.79414e-17	187	ITGA5,ADAM12,POSTN,TGM2,NNMT,VIM,SERPINE1,WNT5A,COL4A1,COL6A3,COL8A2,THBS1,IGFBP4,LAMA3,LRRC15,COL1A1,INHBA,PTX3,ACTA2,DKK1,IL6,LOX,CDH11,QSOX1,COL6A2,COL3A1,PTHLH,TNFAIP3,PLOD3,PRRX1,CALU,SPP1,PLOD2,LGALS1,ITGAV,COL5A2,TNC,PLOD1,MEST,BGN,FN1,TGFBI,FBLN5,CXCL12,FMOD,LAMA2,TIMP1,PLAUR,IL32,MYL9,CD44,TFPI2,COL5A1,GEM,ITGB3,FUCA1,WIPF1,FBN2,VEGFA,DPYSL3,NID2,MFAP5,ECM2,EFEMP2,GLIPR1,LOXL2,COL7A1,PPI…
2	HALLMARK_INTERFERON_GAMMA_RESPONSE	0.738339	8.54472	1.28844e-17	6.44222e-16	2.14741e-16	190	IL2RB,RIPK1,IRF1,CD69,CXCL9,MX2,GCH1,IRF5,IRF7,UPP1,CCL2,TAPBP,TNFSF10,SOCS3,HLA-B,CCL5,PLA2G4A,IL6,CASP8,VAMP5,PTPN2,CD40,TNFAIP3,ST8SIA4,CFB,LATS2,FPR1,IL7,TNFAIP2,NAMPT,CXCL11,SLAMF7,IFI35,CASP1,C1S,NFKBIA,C1R,CIITA,PTGS2,CMKLR1,ISG20,MVP,IL15RA,BTG1,IFI30,SECTM1,PML,TNFAIP6,SOD2,PSMB9,ZBP1,IRF8,OASL,ICAM1,PLSCR1,HIF1A,MTHFD2,IL15,PSME1,FGL2,LCP2,TRIM14,APOL6,RTP4,SP110,IL4R,IL10RA,CASP7,EPSTI…
3	HALLMARK_INFLAMMATORY_RESPONSE	0.741123	8.22579	1.93911e-16	9.69553e-15	2.42388e-15	170	IL2RB,PTGER4,CCRL2,ITGA5,IRF1,GPC3,CD69,CXCL9,MARCO,CCL20,AQP9,TNFRSF1B,SERPINE1,LIF,CYBB,LCK,CLEC5A,CCL2,TAPBP,TNFSF10,P2RX4,CCR7,CCL5,INHBA,C5AR1,IL10,IL6,ADM,OSM,SPHK1,LYN,CD40,PIK3R5,SELL,MYC,HBEGF,SGMS2,FPR1,NAMPT,CXCL11,MET,IL18,MSR1,TIMP1,HRH1,PLAUR,CD14,C3AR1,NFKBIA,CSF3R,IL7R,CMKLR1,RHOG,NLRP3,ITGB3,LAMP3,CD55,IL15RA,STAB1,MEFV,GPR183,IL1R1,IL1B,FZD5,ICAM1,OLR1,RGS1,CD48,IL15,F3,LCP2,GNA…
4	HALLMARK_ALLOGRAFT_REJECTION	0.742753	8.12045	4.64446e-16	2.32223e-14	4.64446e-15	161	HCLS1,IL2RA,IL2RB,FCGR2B,MMP9,LIF,CD8B,CD3E,LCK,CCL2,INHBA,CCL5,IL10,IL6,LYN,CCR2,CD40,PTPRC,ST8SIA4,SPI1,IL12RB1,HLA-E,IL7,IL18,FGR,TIMP1,IL11,NLRP3,CD4,IL16,HLA-DOB,CD7,GBP2,GPR65,STAB1,CD8A,GCNT1,MAP4K1,CD1D,IL1B,IRF8,ICAM1,IL15,BCAT1,C2,LCP2,SRGN,WAS,HLA-DRA,IL4R,BCL3,ELF4,HLA-DQA1,PRF1,HLA-A,LY86,CAPG,CCR5,IL2RG,CD28,ITK,HLA-DMB,PTPN6,DYRK3,TLR2,FLNA,CD3D,CD96,GZMA,CD2,TGFB1,SOCS1,NCF4,CSF1,…
5	HALLMARK_HYPOXIA	0.666464	7.3807	1.57463e-13	7.87313e-12	1.31219e-12	179	BNIP3L,CXCR4,GALK1,GAA,GPC3,SULT2B1,ZFP36,TGM2,SERPINE1,STC1,STBD1,TIPARP,IL6,LOX,SLC6A6,ADM,GLRX,CP,ANGPTL4,TNFAIP3,LDHA,BHLHE40,TKTL1,LXN,GYS1,CA12,SDC2,BGN,DDIT4,TGFBI,CAV1,PLAUR,PLAC8,VLDLR,SRPX,S100A4,COL5A1,EFNA1,SLC2A1,FOS,ISG20,ANXA2,SAP30,VEGFA,BTG1,HMOX1,MAFF,PDK3,IRS2,SDC4,IGFBP3,GPC1,STC2,F3,DCN,DDIT3,DUSP1,ATF3,PNRC1,INHA,TPBG,IER3,JUN,HS3ST1,ALDOA,AKAP12,CASP6,PLIN2,FAM162A,PPP1R3C,…
6	HALLMARK_IL2_STAT5_SIGNALING	0.636248	6.97524	3.05349e-12	1.52675e-10	2.18106e-11	180	MUC1,IL2RA,CA2,IL2RB,IL1R2,SMPDL3A,TGM2,TNFRSF1B,SLC39A8,LIF,NRP1,CISH,TNFSF10,P2RX4,IL10,SCN9A,CTSZ,PLAGL1,BATF3,SELL,MYC,SPP1,BHLHE40,ITGAV,SYNGR2,MXD1,CD44,CDCP1,SLC1A5,TTC39B,MAFF,GPR65,FAH,NFKBIZ,GALM,IRF8,PLSCR1,CD48,MYO1C,FGL2,COL6A1,RGS16,TRAF1,IL4R,IL10RA,BATF,BMP2,RHOH,FURIN,IL18R1,MAP3K8,IL1RL1,CST7,PLIN2,TNFRSF4,TNFRSF8,CAPG,HK2,XBP1,P4HA1,EMP1,TWSG1,ECM1,IFITM3,NDRG1,TLR7,FLT3LG,GSTO…
7	HALLMARK_COMPLEMENT	0.636698	6.85827	6.96983e-12	3.48492e-10	4.35615e-11	171	CEBPB,LTF,GNGT2,CA2,CTSB,IRF1,S100A9,GATA3,S100A13,SERPINE1,PIK3CG,LCK,CCL5,IL6,CTSD,CP,LYN,PIK3R5,CPM,TNFAIP3,CR1,CFB,CD36,SERPINA1,FN1,TIMP1,PLAUR,CASP1,C1S,TFPI2,CTSH,C1R,RHOG,PFN1,KYNU,CD55,PRSS36,SPOCK2,MAFF,PLEK,DPP4,ADAM9,PSMB9,LGALS3,C1QA,OLR1,PLSCR1,SH2B3,C2,F3,LCP2,CTSC,WAS,ERAP2,CXCL1,GZMK,CASP7,C1QC,CLU,FCER1G,APOBEC3F,SERPING1,DUSP5,CFH,C3,PHEX,F5,GZMA,ANG,MMP14,APOBEC3G,CASP4,CASP10…
8	HALLMARK_KRAS_SIGNALING_UP	0.611157	6.54907	5.78962e-11	2.89481e-09	3.21645e-10	175	CA2,CXCR4,F13A1,MALL,SLPI,CCL20,TNFRSF1B,MMP9,LIF,LAT2,NRP1,ADAM8,MMP11,TMEM176A,HKDC1,INHBA,GLRX,ANGPTL4,HOXD11,PLAU,TNFAIP3,PRRX1,CFB,HBEGF,SPP1,ADAMDEC1,SERPINA3,VWA5A,TLR8,PLAUR,TMEM176B,BIRC3,C3AR1,CROT,IL7R,PTGS2,LY96,PLEK2,CMKLR1,FUCA1,IKZF1,GYPC,ITGBL1,TRIB1,TFPI,MAP4K1,IL1B,FBXO4,IRF8,PLVAP,IGFBP3,G0S2,MAFB,TMEM158,RGS16,TRAF1,IL10RA,BMP2,GFPT2,FCER1G,AKAP12,CFH,IL2RG,PECAM1,MPZL2,PPP1R1…
9	HALLMARK_IL6_JAK_STAT3_SIGNALING	0.783998	6.21696	5.06865e-10	2.53433e-08	2.53433e-09	78	PLA2G2A,OSMR,IL2RA,ITGA4,TNFRSF1A,IL10RB,IL1R2,CD14,IRF1,A2M,CD44,LTBR,TGFB1,SOCS1,CXCL1,IL4R,CSF1,CSF3R,TNFRSF1B,FAS,ITGB3,CXCL3,TNF,CSF2RB,IL18R1,SOCS3,MAP3K8,IFNGR2,CXCL10,HMOX1,IL15RA,EBI3,PIM1,IL6,IL13RA1,IL2RG,MYD88,CSF2RA,IL1R1,IL1B,PIK3R5,TLR2,IL12RB1,TNFRSF12A,IL7,CCR1,CD36
10	HALLMARK_COAGULATION	0.699983	6.18496	6.21167e-10	3.10584e-08	2.82349e-09	101	LGMN,FN1,ANG,CTSK,MMP14,TIMP1,LEFTY2,CTSB,WDR1,C1S,A2M,MMP7,THBD,FBN1,TFPI2,CTSH,C1R,GNG12,F12,MMP9,SERPINE1,S100A13,PRSS23,ARF4,FURIN,PROS1,THBS1,ITGB3,SPARC,MMP11,ANXA1,CLU,CFD,SERPING1,MAFF,GSN,PLEK,CFH,VWF,DPP4,PECAM1,ADAM9,CAPN2,PLAU,ACOX2,C3,PLAT,C1QA,ITGA2,APOC2,CFB,OLR1,CAPN5,CTSO,C2,CFI,F3,SERPINA1,APOC1
11	HALLMARK_APOPTOSIS	0.618377	6.08819	1.14191e-09	5.70954e-08	4.75795e-09	150	IL18,BGN,TGFB2,IFITM3,CAV1,DCN,BNIP3L,GPX1,TIMP1,CFLAR,DDIT3,CD2,LUM,CASP1,CD14,IRF1,ATF3,GADD45B,BIRC3,BTG3,CD69,CD44,CASP7,BMP2,KRT18,IER3,CASP4,JUN,GCH1,DPYD,FAS,TNF,ISG20,ANXA1,CLU,TNFSF10,CDKN1A,IFNGR1,GPX3,PRF1,NEDD9,HMOX1,CASP6,IL1A,BCL10,GADD45A,IL6,CASP8,GSN,LMNA,DAP,SOD2,IGFBP6,GSTM1,HSPB1,WEE1,IL1B,MCL1,LGALS3,PLAT,HGF,EMP1,SQSTM1,PLCB2,BMF,TAP1,TNFRSF12A,TSPO,SAT1,GNA15,SLC20A1
12	HALLMARK_INTERFERON_ALPHA_RESPONSE	0.692583	5.87549	4.21604e-09	2.10802e-07	1.62155e-08	92	IFITM3,TRIM14,RTP4,IFI35,IRF2,CCRL2,CASP1,SP110,IRF1,C1S,LGALS3BP,IL4R,CSF1,TRIM21,EPSTI1,IRF7,PARP14,ISG20,LAMP3,NMI,RIPK2,CXCL10,HLA-C,ELF1,IFI30,GBP2,BATF2,CASP8,OAS1,LAP3,BST2,TRIM5,IFI44,IFITM1,PROCR,CD74,UBA7,PSMB9,PARP9,SELL,OASL,PLSCR1,TAP1,IFITM2,SAMD9,IL7,TXNIP,IL15,PSME1,B2M,CXCL11,PSMB8,UBE2L6,LPAR6
13	HALLMARK_P53_PATHWAY	0.558077	5.85269	4.83694e-09	2.41847e-07	1.72748e-08	182	NDRG1,DDIT4,TCN2,MXD1,DDIT3,PLK3,NINJ1,SEC61A1,ST14,ALOX15B,CASP1,EPS8L2,ATF3,SFN,STOM,RGS16,TRIAP1,TGFB1,S100A4,RRAD,SOCS1,BMP2,TM4SF1,LIF,IER3,JUN,HINT1,CEBPA,UPP1,FOS,FUCA1,FAS,DGKA,RAP2B,CDKN1A,STEAP3,RNF19B,BTG1,HMOX1,PHLDA3,IFI30,RHBDF2,NUPR1,DDB2,ITGB4,PTPRE,IL1A,FAM162A,GADD45A,VDR,DRAM1,PVT1,PROCR,TRIB3,CTSD,SPHK1,DEF6,SERTAD3,PPP1R15A,BAK1,EPHA2,VAMP8,HBEGF,CCNG1,TAP1,S100A10,SDC1,OSGIN…
14	HALLMARK_GLYCOLYSIS	0.556753	5.81953	5.90132e-09	2.95066e-07	1.96711e-08	181	CXCR4,GALK1,ELF3,GPC3,EGLN3,NOL3,STC1,EXT2,GMPPB,QSOX1,GLRX,ANGPTL4,SPAG4,PMM2,LDHA,CAPN5,ENO1,CHPF,PLOD2,PLOD1,TKTL1,GYS1,SDC2,MET,DDIT4,TGFBI,CHPF2,DEPDC1,VLDLR,CD44,COL5A1,ISG20,MERTK,IDH1,SAP30,VEGFA,SLC16A3,GUSB,LHX9,PDK3,PPIA,IRS2,TPST1,IGFBP3,B4GALT1,GMPPA,UGP2,GPC1,STC2,PYGL,KIF20A,DCN,SDHC,CHST6,DSC2,TPBG,IER3,ALDOA,HS2ST1,CASP6,FAM162A,MIF,CYB5A,CITED2,HK2,P4HA1,TXN,CENPA,SDC1,CHST2,SRD…
15	HALLMARK_XENOBIOTIC_METABOLISM	0.529142	5.20169	1.97485e-07	9.87422e-06	6.17142e-07	161	TGFB2,ABCC3,CA2,FBP1,NINJ1,TNFRSF1A,SSR3,TMEM176B,GSTO1,CDA,CROT,AQP9,NQO1,SERPINE1,BLVRB,GCH1,PROS1,IGFBP4,UPP1,ENPEP,FAS,FBLN1,KYNU,CYP2S1,MAN1A1,CES1,TDO2,SLC46A3,SLC1A5,IGF1,HMOX1,ESR1,CASP6,GSTT2,IGFBP1,SLC6A6,FAH,CAT,ARG2,ALDH3A1,IL1R1,ACOX2,IRF8,PAPSS2,SAR1B,CFB,SERTAD1,ASL,PTGR1,VNN1,TPST1,ACP2,PTGES,BCAT1,CD36,MT2A,AOX1
16	HALLMARK_MTORC1_SIGNALING	0.491217	4.90833	9.18545e-07	4.59262e-05	2.7016e-06	192	LGMN,SYTL2,CXCR4,IFRD1,EGLN3,RIT1,STC1,MAP2K3,NUPR1,SLC6A6,GLRX,UBE2D3,SLC37A4,LDHA,CCNG1,SEC11A,ENO1,PSMA3,PLOD2,BHLHE40,NAMPT,GSR,DDIT4,VLDLR,EDEM1,SLC2A1,SRD5A1,DAPP1,IDH1,SLC1A5,IFI30,PPIA,MTHFD2,SERP1,BCAT1,FGL2,ELOVL6,TRIB3,CD9,CTSC,DDIT3,M6PR,PNO1,PSMC2,CORO1A,ALDOA,HPRT1,RPN1,HK2,XBP1,PSMD12,P4HA1,PPP1R15A,RRM2,SERPINH1,HSP90B1,PDK1,GAPDH,TPI1,G6PD,GBE1,ACTR3,BTG2,CALR,CDKN1A,ITGB2,IGFBP5…
17	HALLMARK_ESTROGEN_RESPONSE_LATE	0.486416	4.59845	4.25642e-06	0.000212799	1.18234e-05	170	MAPK13,LTF,CAV1,PERP,SFN,ST14,SERPINA5,SNX10,CXCL14,SULT2B1,CD44,ZFP36,S100A9,TFPI2,EMP2,BATF,PRSS23,BLVRB,TPBG,SLC26A2,IGFBP4,CISH,FOS,IMPA2,TRIM29,ISG20,MICB,TFAP2C,MYOF,ST6GALNAC2,XBP1,PTPN6,ACOX2,FKBP5,LAMC2,DYNLT3,MDK,ALDH3B1,PTGES,SERPINA3,GAL,MEST,CA12,SERPINA1
18	HALLMARK_MYOGENESIS	0.475722	4.40949	1.03614e-05	0.000517941	2.72669e-05	168	COL15A1,BDKRB2,ACSL1,AEBP1,GAA,ADAM12,GADD45B,TGFB1,SLN,NQO1,APLNR,COL6A3,LSP1,MYBPH,SPARC,CLU,MYLK,SOD3,CFD,CDKN1A,GPX3,COL1A1,PDLIM7,IGF1,ITGB4,GSN,FST,CTF1,SH3BGR,TEAD4,COL4A2,SPHK1,CNN3,SVIL,COL6A2,COL3A1,TPM2,ITGB1,WWTR1,KLF5,HBEGF,TAGLN,BHLHE40,MYO1C,SYNGR2,IGFBP3,ITGB5,CD36,IGFBP7,STC2,DES
19	HALLMARK_APICAL_JUNCTION	0.430786	3.68985	0.000224388	0.011158	0.000560971	174	MAPK13,WNK4,TGFBI,ACTG2,SYK,MSN,FLNC,ALOX15B,ITGA9,CD276,MYL9,TRAF1,FBN1,CDSN,MMP9,TNFRSF11B,CLDN4,VASP,CD99,ACTN1,ZYX,LAMA3,PFN1,VCAM1,ACTB,AMIGO2,SGCE,VCL,CD86,ITGB4,CDH11,PECAM1,ADAM9,MPZL2,ITGB1,ICAM1,CD209,PTPRC,LAMC2,ITGA2,CD274,LAYN,CNN2,MDK,ACTG1,CLDN7,RAC2,SHC1,B4GALT1,TSPAN4,ITGA3,RRAS
20	HALLMARK_KRAS_SIGNALING_DN	-0.471181	-3.5917	0.000328531	0.016295	0.000782216	111	PRODH,DCC,PNMT,KCNQ2,NGB,TEX15,GRID2,NOS1,SLC30A3,MAST3,ABCG4,GPRC5C,SOX10,ARHGDIG,ARPP21,RYR2,SLC38A3,YPEL1,EFHD1,ADRA2C,SNCB,RYR1,NRIP2,CNTFR,SPTBN2,KCNN1,DLK2,SIDT1,FGFR3,WNT16,NUDT11,THRB,SLC25A23,CPEB3,LFNG,MYH7
21	HALLMARK_UV_RESPONSE_DN	0.463977	3.45832	0.000543555	0.026819	0.00123535	137	DAB2,FBLN5,CAV1,DUSP1,HAS2,VLDLR,ANXA4,SERPINE1,TGFBR2,NRP1,ITGB3,RUNX1,PIK3CD,ANXA2,RBPMS,COL1A1,NFKB1,EFEMP1,TFPI,PTGFR,SLC22A18,RND3,GCNT1,IGFBP5,FHL2,COL3A1,MYC,PPARG,SNAI2,LAMC1,BHLHE40,COL5A2,COL1A2,F3,SDC2,MET
22	HALLMARK_ANGIOGENESIS	0.784259	3.37944	0.000726344	0.0356784	0.00157901	31	VEGFA,NRP1,FSTL1,TIMP1,STC1,SPP1,KCNJ8,LUM,SERPINA5,ITGAV,COL5A2,POSTN,LPL,THBD,S100A4,COL3A1
23	HALLMARK_ANDROGEN_RESPONSE	0.470505	3.19442	0.00140114	0.0677053	0.00288403	90	NDRG1,SEC24D,SMS,ELL2,ACTN1,SLC26A2,MYL12A,MAF,MERTK,ADAMTS1,HOMER2,AKAP12,NKX3-1,TNFAIP8,MAK,STEAP4,UAP1,ARID5B,FKBP5,IQGAP2,LMAN1,ITGAV,B4GALT1,AZGP1,SAT1,B2M,ALDH1A3
24	HALLMARK_ADIPOGENESIS	0.400851	3.18611	0.00144202	0.0696114	0.00288403	179	ITGA7,COL15A1,SDHC,TOB1,DHRS7,GBE1,DRAM2,RREB1,STOM,CD151,TANK,UCP2,COL4A1,ANGPT1,RIOK3,PFKFB3,CD302,DNAJB9,IFNGR1,MYLK,IDH1,ARAF,GPX3,ALDOA,ABCA1,PRDX3,SLC1A5,UBC,PLIN2,GADD45A,LTC4S,RAB34,FAH,CAT,ATP1B3,ANGPTL4,AK2,CMBL,ESYT1,C3,ACADS,ACAA2,PPARG,PIM3,COX7B,LPCAT3,UQCRQ,BCL6,CD36,LPL,STAT5A,ELOVL6,APLP2,LAMA4
25	HALLMARK_REACTIVE_OXYGEN_SPECIES_PATHWAY	0.576162	2.99096	0.002781	0.129984	0.00534808	45	FES,G6PD,PRDX6,PDLIM1,GCLM,NQO1,LSP1,GPX3,ABCC1,SOD2,JUNB,FTL,CAT,PRDX4,GLRX,SRXN1,TXN,MGST1,HHEX,GLRX2,SBNO2
26	HALLMARK_ESTROGEN_RESPONSE_EARLY	0.380691	2.77085	0.00559102	0.24447	0.0103537	171	MUC1,CXCL12,TSKU,SFN,ELF3,SULT2B1,CD44,TGM2,MREG,KRT18,PRSS23,BLVRB,TPBG,SLC26A2,IGFBP4,CISH,SLC2A1,FOS,OLFML3,TIPARP,RAB17,MICB,TFAP2C,UGCG,MYOF,KLF10,CELSR1,P2RY2,FHL2,CHPT1,XBP1,SVIL,RHOD,FKBP5,MYC,PODXL,PAPSS2,DYNLT3,ALDH3B1,TTC39A,CLDN7,BHLHE40,B4GALT1,PTGES,DHRS3,STC2,CA12,AQP3
27	HALLMARK_UNFOLDED_PROTEIN_RESPONSE	0.41204	2.58918	0.00962056	0.38329	0.0171796	106	SLC30A5,CEBPB,SEC31A,DDIT4,DNAJC3,ATF3,EDEM1,WIPI1,HERPUD1,SSR1,CCL2,DNAJB9,BAG3,CALR,EIF4A1,VEGFA,IGFBP1,RPS14,SPCS1,XBP1,YIF1A,PDIA6,HSPA5,HSP90B1,SEC11A,PDIA5,SHC1,MTHFD2,SERP1,EIF4EBP1,STC2,KDELR3,SRPRB
28	HALLMARK_UV_RESPONSE_UP	0.394214	2.54018	0.0110797	0.427117	0.0191029	144	CXCL2,PRKCD,MMP14,CA2,ARRB2,CYB5R1,ATF3,IRF1,BTG3,NFKBIA,CCND3,RRAD,HYAL2,SHOX2,BMP2,FURIN,FOSB,GCH1,FOS,BTG2,SPR,RAB27A,DNAJB1,GPX3,ALDOA,TMBIM6,UROD,HMOX1,BTG1,NKX2-5,HLA-F,IGFBP2,AMD1,IL6,NAT1,PPP1R2,RPN1,SOD2,CREG1,JUNB,PPT1,CDK2,PDLIM3,LYN,BAK1,ICAM1,SQSTM1,HTR7,TAP1,CYB5B,MGAT1,GAL,AQP3
29	HALLMARK_TGF_BETA_SIGNALING	0.492881	2.40383	0.0162245	0.558633	0.0270408	54	SMAD6,TGFBR1,LEFTY2,LTBP2,TGFB1,BMP2,SERPINE1,FURIN,THBS1,IFNGR2,KLF10,JUNB,ID1,PPP1R15A,RHOA,PPP1CA,ENG,WWTR1,FKBP1A,ID3,SLC20A1
30	HALLMARK_PROTEIN_SECRETION	0.399373	2.34073	0.0192458	0.621551	0.0310417	94	SEC31A,RPS6KA3,AP3S1,CTSC,ADAM10,SEC22B,ARFIP1,ATP1A1,M6PR,CLN5,SEC24D,YIPF6,KRT18,GALC,BET1,CAV2,TMED10,ATP7A,PAM,ABCA1,CD63,COPB1,TPD52,BNIP3,TMED2,PPT1,TMX1,VAMP3,TOM1L1,ERGIC3,COPB2,LAMP2,GLA,RAB9A,LMAN1,SNAP23,AP2S1
31	HALLMARK_SPERMATOGENESIS	-0.377738	-2.0349	0.0418611	0.882124	0.0654079	87	DCC,MTOR,NOS1,CLGN,DDX25,NEFH,LPIN1,SCG3,CLVS1,SNAP91,PARP2,MAP7,SLC12A2,STRBP,CHRM4,GAD1,ART3,SHE,HSPA2,CAMK4,CCNA1
32	HALLMARK_CHOLESTEROL_HOMEOSTASIS	0.38833	1.75444	0.0793555	0.983982	0.120236	69	LGMN,PLAUR,ATF3,PNRC1,ATF5,CLU,ETHE1,GUSB,ANTXR2,PDK3,ANXA5,GPX8,ERRFI1,CXCL16,LGALS3,S100A11,PPARG,PLSCR1,ACTG1,TNFRSF12A,NFIL3,LPL,TRIB3
33	HALLMARK_HEME_METABOLISM	0.32048	1.61204	0.106953	0.996503	0.157284	165	RNF19A,BNIP3L,CA2,CTSB,MOSPD1,SLC10A3,P4HA2,HEBP1,CCND3,CLIC2,CAST,GCLM,LRP10,SLC25A37,MPP1,UCP2,BLVRB,RIOK3,ELL2,ENDOD1,SLC22A4,SLC2A1,MAP2K3,NFE2,BTG2,ATG4A,GYPC,MOCOS,CCDC28A,MINPP1,BMP2K,CAT,RHCE,SDCBP,ADIPOR1,LMO2,LAMP2,HTATIP2,BACH1,BCAM,TRIM58,C3,PDZK1IP1,ACP5,HBB,EPOR,ERMAP,AQP3
34	HALLMARK_PI3K_AKT_MTOR_SIGNALING	0.340256	1.51447	0.129905	0.999049	0.185579	97	RPS6KA3,RALB,CXCR4,DDIT3,TNFRSF1A,SFN,IRAK4,RIPK1,RIT1,ACTR3,NCK1,PRKAR2A,SLC2A1,MAP2K3,LCK,PFN1,CALR,CDKN1A,DAPP1,CFL1,MAPKAP1,ARPC3,IL2RG,CDK2,MYD88,RPS6KA1,ATF1,UBE2D3,NOD1,SLA,PPP1CA,SQSTM1,HSP90B1,STAT2,PDK1,ARHGDIA,MKNK1,TRIB3
35	HALLMARK_APICAL_SURFACE	0.405578	1.4013	0.161123	0.999847	0.223239	37	DCBLD2,ATP8B1,IL2RB,PLAUR,IL2RG,B4GALT1,HSPB1,LYN,SRPX
36	HALLMARK_MITOTIC_SPINDLE	-0.285711	-1.3878	0.165197	0.99988	0.223239	196	CENPF,KLC1,SORBS2,ANLN,KATNB1,PCNT,FARP1,ARHGAP5,CEP250,SHROOM2,CLIP2,ALMS1,CDK5RAP2,NUMA1,TUBGCP6,LLGL1,CDC42BPA,DYNC1H1,TAOK2,DST,CENPJ,NF1,SMC3,TUBGCP3,PAFAH1B1,TSC1,CKAP5,SASS6,CCDC88A,ARHGEF7,NIN,ABR,RABGAP1,MARK4,KIF1B,CDC42EP2,ARL8A,RAPGEF5,INCENP,FGD6,ARHGEF11,BCR,APC,KIF22,SPTAN1,ARHGEF2,SPTBN1,MYH10,RICTOR,WASF1,NET1,DYNLL2,BRCA2,OPHN1,CEP192,KIF15,CENPE,KIF3C,PCM1,CEP72
37	HALLMARK_FATTY_ACID_METABOLISM	0.323775	1.21918	0.222774	0.999997	0.293124	138	GSTZ1,ACSL1,SDHC,CA2,MCEE,OSTC,ACSL4,CBR3,AOC3,PRDX6,CRYZ,SMS,SUCLG2,INMT,HSD17B11,TDO2,UGDH,IDH1,ALDOA,UROD,GLUL,HMGCL,MIF,LTC4S,ACADVL,CD1D,HSD17B7,ALDH3A1,IL4I1,LDHA,ACADS,ACAA2,HCCS,S100A10,VNN1,ERP29,LGALS1,CD36,PSME1,G0S2,UBE2L6
38	HALLMARK_PANCREAS_BETA_CELLS	-0.533726	-1.11791	0.263606	1	0.337956	27	DCX,PCSK2,PAK3,ABCC8,CHGA,SYT13,STXBP1,SST,PAX6,NEUROD1
39	HALLMARK_WNT_BETA_CATENIN_SIGNALING	-0.344529	-0.967697	0.333196	1	0.416495	39	HDAC5,NKD1,AXIN2,PTCH1,CCND2,CSNK1E,AXIN1,JAG2,KAT2A,DLL1,NOTCH1,FRAT1,HDAC11,GNAI1
40	HALLMARK_G2M_CHECKPOINT	-0.226884	-0.578964	0.562614	1	0.686114	183	SFPQ,MEIS2,NUMA1,SMC1A,CDC7,SQLE,HMGB3,DKC1,DBF4,CTCF,KIF22,YTHDC1,CENPE,NCL,RAD21,TLE3,ATRX,CENPF,LIG3,ESPL1,HNRNPD,POLQ,E2F2,HNRNPU,TMPO,FOXN3,MKI67,CASP8AP2,MEIS1,UPF1,KIF11,SMAD3,SLC7A5,NASP,SLC12A2,INCENP,TRAIP,EXO1,SLC38A1,DMD,LMNB1,POLE,BRCA2,RAD54L,MARCKS,KIF15,EFNA5,PDS5B,EWSR1,CUL3,TNPO2,HIRA,RPS6KA5,CDC25A,MCM3,SLC7A1,PAFAH1B1,E2F1,CCND1,CHAF1A,SMC2,CDK4,FANCC,MTF2,STMN1,CDKN1B,CBX1,SM…
41	HALLMARK_NOTCH_SIGNALING	-0.345119	-0.472166	0.636808	1	0.758105	31	DTX1,DTX4,CCND1,KAT2A,DLL1,NOTCH1,LFNG
42	HALLMARK_PEROXISOME	0.269471	0.416941	0.676721	1	0.760061	92	BCL10,ABCB4,HMGCL,SEMA3C,ACSL1,CRABP2,ESR2,SLC25A19,SOD2,HSD17B11,ACSL4,HSD3B7,CAT,TSPO,ABCD1,SULT2B1,DHRS3,MVP
43	HALLMARK_E2F_TARGETS	-0.111832	-0.400598	0.688716	1	0.760061	187	RAD21,STMN1,NOP56,CDKN1B,ATAD2,CSE1L,DIAPH3,PRKDC,ESPL1,PSMC3IP,HNRNPD,LUC7L3,PMS2,CBX5,GINS1,SMC1A,NOLC1,LIG1,TBRG4,TMPO,XPO1,TACC3,NCAPD2,RANBP1,CDC25A,MCM7,MCM3,ANP32E,SMC3,MKI67,SYNCRIP,DNMT1,BRMS1L,CIT,ILF3,TIMELESS,RFC3,HMGB3,CDKN2A,KIF18B,PSIP1,MCM4,NUDT21,NASP,PA2G4,GINS3,POLD1,UBE2S,SPAG5,CTCF,KIF22,ING3,ASF1A,USP1,LMNB1,POLE,PLK4,TOP2A,SMC6,BRCA2,CDK4,PAN2,RFC1,PNN,NUP107,RACGAP1,CENPE,…
44	HALLMARK_DNA_REPAIR	0.272268	0.396943	0.69141	1	0.760061	139	HCLS1,POLR2H,AK3,SEC61A1,NME4,CANT1,MRPL40,RRM2B,CETN2,CDA,TAF12,SURF1,TYMS,POLR2K,TAF13,STX3,ADA,APRT,TARBP2,POLR2G,HPRT1,DDB2,GMPR2,RPA3,SUPT4H1,TMED2,UMPS,DAD1,NPR2,NME1,SDCBP,POLE4,RBX1,TP53,BCAM,TAF10,PDE6G,POLD4,BCAP31,PNP,IMPDH2,CLP1,PCNA,GTF2B,NME3
45	HALLMARK_HEDGEHOG_SIGNALING	-0.310893	-0.386325	0.699256	1	0.760061	32	L1CAM,PTCH1,SLIT1,OPHN1,AMOT,CDK5R1,CNTFR,NF1,RTN1,CRMP1
46	HALLMARK_BILE_ACID_METABOLISM	0.260348	0.293419	0.769202	1	0.8183	91	ACSL1,HSD3B7,ABCD1,SULT2B1,CH25H,GCLM,CROT,NEDD4,AQP9,RBP1,HSD17B11,LCK,ABCA1,SLC22A18,CAT,GSTK1,EFHC1,SLC29A1,ABCA6,TFCP2L1
47	HALLMARK_MYC_TARGETS_V2	0.147568	0	1	1	1	58	MYBBP1A,RRP12,NOP56,PLK1,RRP9,BYSL,TCOF1,PUS1,RCL1,PHB,WDR43,MAP3K6,PES1,PRMT3,LAS1L,FARSA,NOLC1,TFB2M,UTP20,TBRG4,SUPV3L1,DUSP2,MPHOSPH10,PPAN,IMP4,NDUFAF4,UNG,NOC4L,SLC29A2,GNL3,DDX18,HK2,IPO4,DCTPP1,MCM4,PA2G4,EXOSC5,PPRC1,CBX3,GRWD1,SORD,HSPD1,HSPE1,NOP16,NOP2,MYC,NPM1,MRTO4,PLK4,RABEPK,WDR74,MCM5,TMEM97,SLC19A1,AIMP2,SRM,NIP7
48	HALLMARK_MYC_TARGETS_V1	0.197754	0	1	1	1	188	G3BP1,EIF3J,AP3S1,CDC45,SNRPB2,U2AF1,PSMC4,TCP1,CCT3,CNBP,IFRD1,RUVBL2,DHX15,PSMC6,RSL1D1,NCBP2,SNRPA1,PSMA1,RFC4,RANBP1,YWHAQ,SRPK1,EIF4E,RPS3,ODC1,CDC20,TXNL4A,PRPF31,VBP1,PSMD8,HSPE1,LDHA,TRA2B,PSMA4,MYC,COX5A,EIF3B,GLO1,APEX1,EIF4G2,PCNA,CCT5,YWHAE,ILF2,UBE2L3,NOP56,MCM6,RRP9,TRIM28,HNRNPD,MRPL9,HNRNPA1,PPM1G,TFDP1,CCT4,PSMD14,RAD23B,SLC25A3,TARDBP,XPO1,KPNA2,NCBP1,EIF4A1,NHP2,EEF1B2,SYNCRIP,…
49	HALLMARK_OXIDATIVE_PHOSPHORYLATION	0.197822	0	1	1	1	182	OXA1L,NDUFA1,NDUFS8,MRPL15,SDHC,TCIRG1,MRPS12,TIMM8B,ATP6AP1,FDX1,DLST,NDUFC1,TIMM10,TIMM17A,ETFA,NDUFB4,DECR1,HTRA2,COX11,TIMM9,SURF1,CASP7,ATP6V0B,MRPL34,ATP6V1D,PDP1,MTRR,NDUFB5,SLC25A5,IDH1,NQO2,NDUFA6,MRPL11,ATP6V0C,GRPEL1,COX7A2L,MRPS30,MAOB,BAX,SDHD,CYB5A,NDUFS4,RETSAT,ACADVL,CYB5R3,MRPS15,HSD17B10,COX8A,UQCR10,SLC25A20,LDHA,PHB2,ACAA2,ATP6V1F,HCCS,NDUFA2,ETFDH,HADHA,MRPS22,COX7B,VDAC1,ATP…
